# Supplementary material for: Across-proteome modeling of dimer structures for the bottom-up assembly of protein-protein interaction networks
Source: BMC Bioinformatics. 2017 May 12;18:257. doi: 10.1186/s12859-017-1675-z (PMC5427563; doi:10.1186/s12859-017-1675-z)
Supplement: Additional file 1: — A text file containing binary interactions predicted for E. coli proteins. (ZIP 1940 kb) [file 12859_2017_1675_MOESM1_ESM.zip]

Archive with 3 entries (2 files):
- ecoli_dip-110216.txt
- __MACOSX/
- __MACOSX/._ecoli_dip-110216.txt
