# Supplementary material for: Across-proteome modeling of dimer structures for the bottom-up assembly of protein-protein interaction networks
Source: BMC Bioinformatics. 2017 May 12;18:257. doi: 10.1186/s12859-017-1675-z (PMC5427563; doi:10.1186/s12859-017-1675-z)
Supplement: Additional file 1: — A text file containing binary interactions predicted for E. coli proteins. (ZIP 1940 kb) [file 12859_2017_1675_MOESM1_ESM.zip › ecoli_dip-110216.txt]

#Col1 : DIP-ID of protein 1
#Col2 : DIP-ID of protein 2
#Col3 : RFC, Random Forest probability score
#Col4 : CC, Cellular component Gene-Ontology filter. 1-Pass, 0-fail, NaN-not available, "-" means not applicable (homodimers) 
#Col5 : BP, Biological process Gene-Ontology filter. 1-Pass, 0-fail, NaN-not available, "-" means not applicable (homodimers)
#Col6 : Structural Availability on the server. Y- available, N- not available.
##############################################################################################################################
#ID1      ID2       RFC CC BP Availability
DIP-9998N DIP-9035N 1.00 1 1 Y
DIP-9726N DIP-11669N 1.00 1 1 Y
DIP-9180N DIP-36166N 1.00 1 1 Y
DIP-9034N DIP-10906N 1.00 1 1 Y
DIP-6881N DIP-35823N 1.00 1 1 Y
DIP-6856N DIP-47890N 1.00 1 1 Y
DIP-48007N DIP-10906N 1.00 1 1 Y
DIP-47890N DIP-6856N 1.00 1 1 Y
DIP-36227N DIP-11063N 1.00 1 1 Y
DIP-36202N DIP-11669N 1.00 1 1 Y
DIP-36166N DIP-9180N 1.00 1 1 Y
DIP-31872N DIP-9566N 1.00 1 1 Y
DIP-29377N DIP-9554N 1.00 1 1 Y
DIP-11063N DIP-36227N 1.00 1 1 Y
DIP-585N DIP-12328N 0.99 1 1 Y
DIP-36231N DIP-11133N 0.99 1 1 Y
DIP-36213N DIP-12328N 0.99 1 1 Y
DIP-29109N DIP-10043N 0.99 1 1 Y
DIP-11355N DIP-36015N 0.99 1 1 Y
DIP-11355N DIP-12187N 0.99 1 1 Y
DIP-11133N DIP-36231N 0.99 1 1 Y
DIP-10065N DIP-9977N 0.99 1 1 Y
DIP-10043N DIP-29109N 0.99 1 1 Y
DIP-9998N DIP-10079N 0.98 1 1 Y
DIP-36178N DIP-10644N 0.98 1 1 Y
DIP-10010N DIP-35924N 0.98 1 1 Y
DIP-10010N DIP-10172N 0.98 1 1 Y
DIP-9998N DIP-48161N 0.97 1 1 Y
DIP-9717N DIP-48142N 0.97 1 1 Y
DIP-9717N DIP-12502N 0.97 1 1 Y
DIP-9201N DIP-9786N 0.97 1 1 Y
DIP-6851N DIP-31853N 0.97 1 1 Y
DIP-6851N DIP-10890N 0.97 1 1 Y
DIP-36200N DIP-48142N 0.97 1 1 Y
DIP-36200N DIP-12502N 0.97 1 1 Y
DIP-12395N DIP-48161N 0.97 1 1 Y
DIP-12395N DIP-48036N 0.97 1 1 Y
DIP-9998N DIP-360N 0.96 1 1 Y
DIP-9819N DIP-11232N 0.96 1 1 Y
DIP-9713N DIP-28077N 0.96 1 1 Y
DIP-9110N DIP-10334N 0.96 1 1 Y
DIP-6867N DIP-10270N 0.96 1 1 Y
DIP-36178N DIP-11355N 0.96 1 1 Y
DIP-12371N DIP-513N 0.96 1 1 Y
DIP-12167N DIP-10334N 0.96 1 1 Y
DIP-10838N DIP-11512N 0.96 1 1 Y
DIP-9787N DIP-9318N 0.95 1 1 Y
DIP-9122N DIP-35499N 0.95 1 1 Y
DIP-6870N DIP-9736N 0.95 1 1 Y
DIP-6870N DIP-35950N 0.95 1 1 Y
DIP-6854N DIP-47988N 0.95 1 1 Y
DIP-48065N DIP-12117N 0.95 1 1 Y
DIP-48046N DIP-11512N 0.95 1 1 Y
DIP-47869N DIP-11278N 0.95 1 1 Y
DIP-36216N DIP-11026N 0.95 1 1 Y
DIP-35499N DIP-9122N 0.95 1 1 Y
DIP-12450N DIP-10126N 0.95 1 1 Y
DIP-10737N DIP-11278N 0.95 1 1 Y
DIP-10122N DIP-9512N 0.95 1 1 Y
DIP-9862N DIP-10143N 0.94 1 1 Y
DIP-9758N DIP-36021N 0.94 1 1 Y
DIP-9750N DIP-10321N 0.94 1 1 Y
DIP-9097N DIP-11232N 0.94 1 1 Y
DIP-6848N DIP-48161N 0.94 1 1 Y
DIP-48071N DIP-6850N 0.94 1 1 Y
DIP-31853N DIP-10849N 0.94 1 1 Y
DIP-28071N DIP-11501N 0.94 1 1 Y
DIP-11180N DIP-9034N 0.94 1 1 Y
DIP-11180N DIP-48007N 0.94 1 1 Y
DIP-10890N DIP-10849N 0.94 1 1 Y
DIP-10063N DIP-11086N 0.94 1 1 Y
DIP-9776N DIP-28063N 0.93 1 1 Y
DIP-9090N DIP-11774N 0.93 1 1 Y
DIP-9033N DIP-12035N 0.93 1 1 Y
DIP-48149N DIP-12117N 0.93 1 1 Y
DIP-47907N DIP-11774N 0.93 1 1 Y
DIP-341N DIP-9324N 0.93 1 1 Y
DIP-31844N DIP-28063N 0.93 1 1 Y
DIP-12176N DIP-48161N 0.93 1 1 Y
DIP-11410N DIP-12117N 0.93 1 1 Y
DIP-11059N DIP-9819N 0.93 1 1 Y
DIP-9852N DIP-9520N 0.92 1 1 Y
DIP-9791N DIP-11766N 0.92 1 1 Y
DIP-9318N DIP-9787N 0.92 1 1 Y
DIP-48149N DIP-12716N 0.92 1 1 Y
DIP-47966N DIP-9300N 0.92 1 1 Y
DIP-47966N DIP-47935N 0.92 1 1 Y
DIP-47935N DIP-47966N 0.92 1 1 Y
DIP-47935N DIP-10331N 0.92 1 1 Y
DIP-29109N DIP-35945N 0.92 1 1 Y
DIP-29109N DIP-10625N 0.92 1 1 Y
DIP-11410N DIP-12716N 0.92 1 1 Y
DIP-10923N DIP-10671N 0.92 1 1 Y
DIP-10838N DIP-48074N 0.92 1 1 Y
DIP-10043N DIP-35945N 0.92 1 1 Y
DIP-10043N DIP-10625N 0.92 1 1 Y
DIP-10010N DIP-11278N 0.92 1 1 Y
DIP-10001N DIP-9377N 0.92 1 1 Y
DIP-9913N DIP-10437N 0.91 1 1 Y
DIP-9801N DIP-6871N 0.91 1 1 Y
DIP-9801N DIP-48008N 0.91 1 1 Y
DIP-48149N DIP-11008N 0.91 1 1 Y
DIP-48149N DIP-10983N 0.91 1 1 Y
DIP-48051N DIP-9359N 0.91 1 1 Y
DIP-47966N DIP-12356N 0.91 1 1 Y
DIP-47870N DIP-10297N 0.91 1 1 Y
DIP-47849N DIP-9035N 0.91 1 1 Y
DIP-47838N DIP-36215N 0.91 1 1 Y
DIP-47838N DIP-10451N 0.91 1 1 Y
DIP-36204N DIP-6871N 0.91 1 1 Y
DIP-36204N DIP-48008N 0.91 1 1 Y
DIP-12495N DIP-10516N 0.91 1 1 Y
DIP-11410N DIP-11008N 0.91 1 1 Y
DIP-11410N DIP-10983N 0.91 1 1 Y
DIP-11058N DIP-31853N 0.91 1 1 Y
DIP-11058N DIP-10890N 0.91 1 1 Y
DIP-10815N DIP-10297N 0.91 1 1 Y
DIP-10787N DIP-36215N 0.91 1 1 Y
DIP-10787N DIP-10451N 0.91 1 1 Y
DIP-10737N DIP-48213N 0.91 1 1 Y
DIP-10003N DIP-9035N 0.91 1 1 Y
DIP-9998N DIP-9110N 0.90 1 1 Y
DIP-9998N DIP-10151N 0.90 1 1 Y
DIP-9862N DIP-9034N 0.90 1 1 Y
DIP-9862N DIP-48007N 0.90 1 1 Y
DIP-6168N DIP-9077N 0.90 1 1 Y
DIP-47835N DIP-9034N 0.90 1 1 Y
DIP-47835N DIP-48007N 0.90 1 1 Y
DIP-341N DIP-10690N 0.90 1 1 Y
DIP-31845N DIP-12117N 0.90 1 1 Y
DIP-29848N DIP-9599N 0.90 1 1 Y
DIP-29848N DIP-31865N 0.90 1 1 Y
DIP-28071N DIP-10740N 0.90 1 1 Y
DIP-12946N DIP-12495N 0.90 1 1 Y
DIP-12167N DIP-10019N 0.90 1 1 Y
DIP-11501N DIP-28071N 0.90 1 1 Y
DIP-11350N DIP-28086N 0.90 1 1 Y
DIP-10903N DIP-9599N 0.90 1 1 Y
DIP-10903N DIP-31865N 0.90 1 1 Y
DIP-9735N DIP-11783N 0.89 1 1 Y
DIP-6854N DIP-9318N 0.89 1 1 Y
DIP-48085N DIP-48161N 0.89 1 1 Y
DIP-48085N DIP-11551N 0.89 1 1 Y
DIP-47865N DIP-10297N 0.89 1 1 Y
DIP-31872N DIP-11059N 0.89 1 1 Y
DIP-31864N DIP-10019N 0.89 1 1 Y
DIP-29848N DIP-12050N 0.89 1 1 Y
DIP-29140N DIP-47952N 0.89 1 1 Y
DIP-29140N DIP-10793N 0.89 1 1 Y
DIP-29109N DIP-48040N 0.89 1 1 Y
DIP-29109N DIP-10160N 0.89 1 1 Y
DIP-12200N DIP-9314N 0.89 1 1 Y
DIP-11180N DIP-9669N 0.89 1 1 Y
DIP-11059N DIP-10939N 0.89 1 1 Y
DIP-10903N DIP-12050N 0.89 1 1 Y
DIP-10836N DIP-11115N 0.89 1 1 Y
DIP-10126N DIP-11059N 0.89 1 1 Y
DIP-10043N DIP-48040N 0.89 1 1 Y
DIP-10043N DIP-10160N 0.89 1 1 Y
DIP-10021N DIP-10192N 0.89 1 1 Y
DIP-9901N DIP-48235N 0.88 1 1 Y
DIP-9899N DIP-9624N 0.88 1 1 Y
DIP-9899N DIP-31854N 0.88 1 1 Y
DIP-9875N DIP-9566N 0.88 1 1 Y
DIP-9875N DIP-31872N 0.88 1 1 Y
DIP-9841N DIP-48148N 0.88 1 1 Y
DIP-9377N DIP-10001N 0.88 1 1 Y
DIP-9362N DIP-9234N 0.88 1 1 Y
DIP-9324N DIP-10579N 0.88 1 1 Y
DIP-6856N DIP-35952N 0.88 1 1 Y
DIP-6856N DIP-10816N 0.88 1 1 Y
DIP-6854N DIP-11094N 0.88 1 1 Y
DIP-48043N DIP-9348N 0.88 1 1 Y
DIP-47890N DIP-35952N 0.88 1 1 Y
DIP-47890N DIP-10816N 0.88 1 1 Y
DIP-29379N DIP-10490N 0.88 1 1 Y
DIP-29377N DIP-10919N 0.88 1 1 Y
DIP-12167N DIP-10697N 0.88 1 1 Y
DIP-11180N DIP-11551N 0.88 1 1 Y
DIP-11180N DIP-10783N 0.88 1 1 Y
DIP-11086N DIP-10063N 0.88 1 1 Y
DIP-11059N DIP-35805N 0.88 1 1 Y
DIP-11059N DIP-35792N 0.88 1 1 Y
DIP-11059N DIP-10790N 0.88 1 1 Y
DIP-10126N DIP-11512N 0.88 1 1 Y
DIP-9998N DIP-10446N 0.87 1 1 Y
DIP-9902N DIP-360N 0.87 1 1 Y
DIP-9887N DIP-48161N 0.87 1 1 Y
DIP-9090N DIP-9669N 0.87 1 1 Y
DIP-9077N DIP-6168N 0.87 1 1 Y
DIP-9064N DIP-9324N 0.87 1 1 Y
DIP-6850N DIP-35952N 0.87 1 1 Y
DIP-6850N DIP-10816N 0.87 1 1 Y
DIP-48149N DIP-11687N 0.87 1 1 Y
DIP-48065N DIP-12289N 0.87 1 1 Y
DIP-48046N DIP-12289N 0.87 1 1 Y
DIP-47907N DIP-9669N 0.87 1 1 Y
DIP-46478N DIP-9035N 0.87 1 1 Y
DIP-31841N DIP-9323N 0.87 1 1 Y
DIP-29848N DIP-10057N 0.87 1 1 Y
DIP-12395N DIP-10483N 0.87 1 1 Y
DIP-11410N DIP-11687N 0.87 1 1 Y
DIP-11350N DIP-9110N 0.87 1 1 Y
DIP-11180N DIP-10151N 0.87 1 1 Y
DIP-11059N DIP-9834N 0.87 1 1 Y
DIP-10903N DIP-10057N 0.87 1 1 Y
DIP-10885N DIP-11585N 0.87 1 1 Y
DIP-10126N DIP-9035N 0.87 1 1 Y
DIP-9998N DIP-9554N 0.86 1 1 Y
DIP-9998N DIP-29377N 0.86 1 1 Y
DIP-9983N DIP-11551N 0.86 1 1 Y
DIP-9834N DIP-9435N 0.86 1 1 Y
DIP-9801N DIP-36204N 0.86 1 1 Y
DIP-36215N DIP-12113N 0.86 1 1 Y
DIP-36211N DIP-48025N 0.86 1 1 Y
DIP-36211N DIP-10339N 0.86 1 1 Y
DIP-36204N DIP-9801N 0.86 1 1 Y
DIP-36034N DIP-35918N 0.86 1 1 Y
DIP-36034N DIP-10385N 0.86 1 1 Y
DIP-31864N DIP-11585N 0.86 1 1 Y
DIP-31846N DIP-10516N 0.86 1 1 Y
DIP-29848N DIP-48161N 0.86 1 1 Y
DIP-29140N DIP-9408N 0.86 1 1 Y
DIP-29140N DIP-47958N 0.86 1 1 Y
DIP-28077N DIP-48071N 0.86 1 1 Y
DIP-28077N DIP-10371N 0.86 1 1 Y
DIP-12276N DIP-10151N 0.86 1 1 Y
DIP-11551N DIP-9216N 0.86 1 1 Y
DIP-11086N DIP-48257N 0.86 1 1 Y
DIP-11086N DIP-11596N 0.86 1 1 Y
DIP-11059N DIP-9275N 0.86 1 1 Y
DIP-11059N DIP-35842N 0.86 1 1 Y
DIP-11059N DIP-35791N 0.86 1 1 Y
DIP-11059N DIP-10745N 0.86 1 1 Y
DIP-10903N DIP-48161N 0.86 1 1 Y
DIP-10847N DIP-9598N 0.86 1 1 Y
DIP-10783N DIP-9511N 0.86 1 1 Y
DIP-10136N DIP-48025N 0.86 1 1 Y
DIP-10136N DIP-10339N 0.86 1 1 Y
DIP-10126N DIP-35785N 0.86 1 1 Y
DIP-10126N DIP-10322N 0.86 1 1 Y
DIP-10019N DIP-47988N 0.86 1 1 Y
DIP-9998N DIP-12035N 0.85 1 1 Y
DIP-9899N DIP-9776N 0.85 1 1 Y
DIP-9899N DIP-31844N 0.85 1 1 Y
DIP-9852N DIP-9324N 0.85 1 1 Y
DIP-9801N DIP-9110N 0.85 1 1 Y
DIP-9155N DIP-10441N 0.85 1 1 Y
DIP-9064N DIP-48160N 0.85 1 1 Y
DIP-9035N DIP-12050N 0.85 1 1 Y
DIP-48046N DIP-35918N 0.85 1 1 Y
DIP-48046N DIP-10385N 0.85 1 1 Y
DIP-36204N DIP-9110N 0.85 1 1 Y
DIP-36178N DIP-9907N 0.85 1 1 Y
DIP-31841N DIP-11766N 0.85 1 1 Y
DIP-12573N DIP-12495N 0.85 1 1 Y
DIP-11551N DIP-47859N 0.85 1 1 Y
DIP-11320N DIP-48213N 0.85 1 1 Y
DIP-10790N DIP-10057N 0.85 1 1 Y
DIP-10757N DIP-11059N 0.85 1 1 Y
DIP-10737N DIP-9734N 0.85 1 1 Y
DIP-10119N DIP-48040N 0.85 1 1 Y
DIP-10119N DIP-10160N 0.85 1 1 Y
DIP-9998N DIP-9669N 0.84 1 1 Y
DIP-9998N DIP-9034N 0.84 1 1 Y
DIP-9998N DIP-48007N 0.84 1 1 Y
DIP-9998N DIP-11551N 0.84 1 1 Y
DIP-9899N DIP-9886N 0.84 1 1 Y
DIP-9875N DIP-35887N 0.84 1 1 Y
DIP-9862N DIP-6878N 0.84 1 1 Y
DIP-9097N DIP-35887N 0.84 1 1 Y
DIP-9034N DIP-9036N 0.84 1 1 Y
DIP-9034N DIP-35878N 0.84 1 1 Y
DIP-6870N DIP-9109N 0.84 1 1 Y
DIP-6850N DIP-36216N 0.84 1 1 Y
DIP-48149N DIP-10092N 0.84 1 1 Y
DIP-48071N DIP-12604N 0.84 1 1 Y
DIP-48063N DIP-11608N 0.84 1 1 Y
DIP-48007N DIP-9036N 0.84 1 1 Y
DIP-48007N DIP-35878N 0.84 1 1 Y
DIP-31872N DIP-10124N 0.84 1 1 Y
DIP-31865N DIP-9725N 0.84 1 1 Y
DIP-29377N DIP-11585N 0.84 1 1 Y
DIP-29140N DIP-47897N 0.84 1 1 Y
DIP-28078N DIP-35893N 0.84 1 1 Y
DIP-12458N DIP-9396N 0.84 1 1 Y
DIP-12458N DIP-47948N 0.84 1 1 Y
DIP-12295N DIP-9735N 0.84 1 1 Y
DIP-12276N DIP-9035N 0.84 1 1 Y
DIP-11551N DIP-36015N 0.84 1 1 Y
DIP-11551N DIP-12187N 0.84 1 1 Y
DIP-11410N DIP-10092N 0.84 1 1 Y
DIP-11180N DIP-9960N 0.84 1 1 Y
DIP-11180N DIP-9035N 0.84 1 1 Y
DIP-11119N DIP-48161N 0.84 1 1 Y
DIP-11072N DIP-9886N 0.84 1 1 Y
DIP-11059N DIP-10057N 0.84 1 1 Y
DIP-10904N DIP-10151N 0.84 1 1 Y
DIP-10849N DIP-9863N 0.84 1 1 Y
DIP-10836N DIP-11095N 0.84 1 1 Y
DIP-10783N DIP-48249N 0.84 1 1 Y
DIP-10783N DIP-11067N 0.84 1 1 Y
DIP-10019N DIP-36040N 0.84 1 1 Y
DIP-9998N DIP-9960N 0.83 1 1 Y
DIP-9932N DIP-29848N 0.83 1 1 Y
DIP-9932N DIP-10903N 0.83 1 1 Y
DIP-9742N DIP-47859N 0.83 1 1 Y
DIP-9701N DIP-10921N 0.83 1 1 Y
DIP-9377N DIP-341N 0.83 1 1 Y
DIP-9362N DIP-10072N 0.83 1 1 Y
DIP-9324N DIP-6881N 0.83 1 1 Y
DIP-9324N DIP-35823N 0.83 1 1 Y
DIP-9090N DIP-11119N 0.83 1 1 Y
DIP-48078N DIP-12656N 0.83 1 1 Y
DIP-48078N DIP-10313N 0.83 1 1 Y
DIP-47907N DIP-11119N 0.83 1 1 Y
DIP-47869N DIP-10917N 0.83 1 1 Y
DIP-47859N DIP-35901N 0.83 1 1 Y
DIP-47843N DIP-10921N 0.83 1 1 Y
DIP-47838N DIP-11058N 0.83 1 1 Y
DIP-35878N DIP-35897N 0.83 1 1 Y
DIP-35747N DIP-47834N 0.83 1 1 Y
DIP-31864N DIP-9712N 0.83 1 1 Y
DIP-29379N DIP-11109N 0.83 1 1 Y
DIP-12506N DIP-9551N 0.83 1 1 Y
DIP-12506N DIP-31864N 0.83 1 1 Y
DIP-12276N DIP-10079N 0.83 1 1 Y
DIP-11278N DIP-9035N 0.83 1 1 Y
DIP-10826N DIP-35918N 0.83 1 1 Y
DIP-10826N DIP-10385N 0.83 1 1 Y
DIP-10804N DIP-9907N 0.83 1 1 Y
DIP-10787N DIP-11058N 0.83 1 1 Y
DIP-10737N DIP-10917N 0.83 1 1 Y
DIP-10711N DIP-47966N 0.83 1 1 Y
DIP-10126N DIP-10516N 0.83 1 1 Y
DIP-10019N DIP-9825N 0.83 1 1 Y
DIP-9863N DIP-10441N 0.82 1 1 Y
DIP-9710N DIP-9077N 0.82 1 1 Y
DIP-9040N DIP-10084N 0.82 1 1 Y
DIP-6870N DIP-585N 0.82 1 1 Y
DIP-6870N DIP-36213N 0.82 1 1 Y
DIP-6870N DIP-10461N 0.82 1 1 Y
DIP-48149N DIP-10151N 0.82 1 1 Y
DIP-48135N DIP-48240N 0.82 1 1 Y
DIP-47966N DIP-35924N 0.82 1 1 Y
DIP-47966N DIP-10172N 0.82 1 1 Y
DIP-47873N DIP-10890N 0.82 1 1 Y
DIP-341N DIP-9377N 0.82 1 1 Y
DIP-29848N DIP-9610N 0.82 1 1 Y
DIP-29848N DIP-47842N 0.82 1 1 Y
DIP-29848N DIP-11929N 0.82 1 1 Y
DIP-29109N DIP-48274N 0.82 1 1 Y
DIP-29109N DIP-12276N 0.82 1 1 Y
DIP-12276N DIP-11551N 0.82 1 1 Y
DIP-11410N DIP-10151N 0.82 1 1 Y
DIP-11313N DIP-48240N 0.82 1 1 Y
DIP-11157N DIP-48256N 0.82 1 1 Y
DIP-11157N DIP-10408N 0.82 1 1 Y
DIP-11072N DIP-31853N 0.82 1 1 Y
DIP-11072N DIP-10890N 0.82 1 1 Y
DIP-11059N DIP-9552N 0.82 1 1 Y
DIP-11059N DIP-9129N 0.82 1 1 Y
DIP-11059N DIP-48055N 0.82 1 1 Y
DIP-11059N DIP-29379N 0.82 1 1 Y
DIP-10903N DIP-9610N 0.82 1 1 Y
DIP-10903N DIP-47842N 0.82 1 1 Y
DIP-10903N DIP-11929N 0.82 1 1 Y
DIP-10836N DIP-11180N 0.82 1 1 Y
DIP-10126N DIP-9801N 0.82 1 1 Y
DIP-10126N DIP-36204N 0.82 1 1 Y
DIP-10057N DIP-9977N 0.82 1 1 Y
DIP-10057N DIP-47904N 0.82 1 1 Y
DIP-10057N DIP-10795N 0.82 1 1 Y
DIP-10055N DIP-10343N 0.82 1 1 Y
DIP-10043N DIP-48274N 0.82 1 1 Y
DIP-10043N DIP-12276N 0.82 1 1 Y
DIP-9862N DIP-48161N 0.81 1 1 Y
DIP-9862N DIP-47859N 0.81 1 1 Y
DIP-9834N DIP-11893N 0.81 1 1 Y
DIP-9819N DIP-11059N 0.81 1 1 Y
DIP-9801N DIP-35907N 0.81 1 1 Y
DIP-9735N DIP-9557N 0.81 1 1 Y
DIP-9735N DIP-31867N 0.81 1 1 Y
DIP-9181N DIP-12328N 0.81 1 1 Y
DIP-9147N DIP-48073N 0.81 1 1 Y
DIP-9147N DIP-10395N 0.81 1 1 Y
DIP-6850N DIP-48073N 0.81 1 1 Y
DIP-6850N DIP-10395N 0.81 1 1 Y
DIP-48151N DIP-9599N 0.81 1 1 Y
DIP-48151N DIP-31865N 0.81 1 1 Y
DIP-48113N DIP-48161N 0.81 1 1 Y
DIP-48036N DIP-10122N 0.81 1 1 Y
DIP-36211N DIP-9070N 0.81 1 1 Y
DIP-36211N DIP-48095N 0.81 1 1 Y
DIP-36204N DIP-35907N 0.81 1 1 Y
DIP-36170N DIP-9742N 0.81 1 1 Y
DIP-28085N DIP-11585N 0.81 1 1 Y
DIP-12622N DIP-11031N 0.81 1 1 Y
DIP-12549N DIP-48161N 0.81 1 1 Y
DIP-12368N DIP-9618N 0.81 1 1 Y
DIP-12368N DIP-48119N 0.81 1 1 Y
DIP-12276N DIP-9457N 0.81 1 1 Y
DIP-12276N DIP-12136N 0.81 1 1 Y
DIP-11537N DIP-11082N 0.81 1 1 Y
DIP-11465N DIP-9599N 0.81 1 1 Y
DIP-11465N DIP-31865N 0.81 1 1 Y
DIP-11414N DIP-11350N 0.81 1 1 Y
DIP-11277N DIP-46203N 0.81 1 1 Y
DIP-11277N DIP-10775N 0.81 1 1 Y
DIP-11059N DIP-36044N 0.81 1 1 Y
DIP-10983N DIP-9998N 0.81 1 1 Y
DIP-10904N DIP-9599N 0.81 1 1 Y
DIP-10904N DIP-31865N 0.81 1 1 Y
DIP-10783N DIP-10433N 0.81 1 1 Y
DIP-10136N DIP-9070N 0.81 1 1 Y
DIP-10136N DIP-48095N 0.81 1 1 Y
DIP-10110N DIP-10057N 0.81 1 1 Y
DIP-10067N DIP-10122N 0.81 1 1 Y
DIP-9998N DIP-6878N 0.80 1 1 Y
DIP-9983N DIP-12744N 0.80 1 1 Y
DIP-9899N DIP-10783N 0.80 1 1 Y
DIP-9854N DIP-11320N 0.80 1 1 Y
DIP-9801N DIP-11119N 0.80 1 1 Y
DIP-9132N DIP-10983N 0.80 1 1 Y
DIP-9126N DIP-36216N 0.80 1 1 Y
DIP-48049N DIP-9468N 0.80 1 1 Y
DIP-48049N DIP-47927N 0.80 1 1 Y
DIP-47861N DIP-11320N 0.80 1 1 Y
DIP-47832N DIP-35747N 0.80 1 1 Y
DIP-46203N DIP-12743N 0.80 1 1 Y
DIP-36227N DIP-9749N 0.80 1 1 Y
DIP-36204N DIP-11119N 0.80 1 1 Y
DIP-36035N DIP-10983N 0.80 1 1 Y
DIP-31870N DIP-10618N 0.80 1 1 Y
DIP-31853N DIP-9559N 0.80 1 1 Y
DIP-31841N DIP-9457N 0.80 1 1 Y
DIP-31841N DIP-48103N 0.80 1 1 Y
DIP-31841N DIP-10550N 0.80 1 1 Y
DIP-28077N DIP-6159N 0.80 1 1 Y
DIP-12276N DIP-9599N 0.80 1 1 Y
DIP-12276N DIP-31865N 0.80 1 1 Y
DIP-11551N DIP-360N 0.80 1 1 Y
DIP-11063N DIP-9749N 0.80 1 1 Y
DIP-10890N DIP-9559N 0.80 1 1 Y
DIP-10775N DIP-12743N 0.80 1 1 Y
DIP-10057N DIP-11059N 0.80 1 1 Y
DIP-10021N DIP-9323N 0.80 1 1 Y
DIP-10006N DIP-9726N 0.80 1 1 Y
DIP-10006N DIP-36202N 0.80 1 1 Y
DIP-10004N DIP-6853N 0.80 1 1 Y
DIP-10004N DIP-36201N 0.80 1 1 Y
DIP-10004N DIP-11853N 0.80 1 1 Y
DIP-9998N DIP-9822N 0.79 1 1 Y
DIP-9913N DIP-9154N 0.79 1 1 Y
DIP-9829N DIP-12282N 0.79 1 1 Y
DIP-9801N DIP-47859N 0.79 1 1 Y
DIP-9791N DIP-36040N 0.79 1 1 Y
DIP-9179N DIP-48264N 0.79 1 1 Y
DIP-9097N DIP-35784N 0.79 1 1 Y
DIP-9097N DIP-11086N 0.79 1 1 Y
DIP-9097N DIP-10242N 0.79 1 1 Y
DIP-9093N DIP-9090N 0.79 1 1 Y
DIP-9093N DIP-47907N 0.79 1 1 Y
DIP-6870N DIP-12035N 0.79 1 1 Y
DIP-6870N DIP-10448N 0.79 1 1 Y
DIP-6867N DIP-12368N 0.79 1 1 Y
DIP-48151N DIP-6881N 0.79 1 1 Y
DIP-48151N DIP-35823N 0.79 1 1 Y
DIP-48038N DIP-11512N 0.79 1 1 Y
DIP-47998N DIP-9551N 0.79 1 1 Y
DIP-47998N DIP-31864N 0.79 1 1 Y
DIP-47890N DIP-10656N 0.79 1 1 Y
DIP-341N DIP-9907N 0.79 1 1 Y
DIP-29377N DIP-9552N 0.79 1 1 Y
DIP-29377N DIP-47835N 0.79 1 1 Y
DIP-29377N DIP-29379N 0.79 1 1 Y
DIP-29377N DIP-12060N 0.79 1 1 Y
DIP-29109N DIP-10656N 0.79 1 1 Y
DIP-28054N DIP-11512N 0.79 1 1 Y
DIP-12552N DIP-48161N 0.79 1 1 Y
DIP-12499N DIP-9323N 0.79 1 1 Y
DIP-12328N DIP-585N 0.79 1 1 Y
DIP-12328N DIP-36213N 0.79 1 1 Y
DIP-11613N DIP-9994N 0.79 1 1 Y
DIP-11551N DIP-10151N 0.79 1 1 Y
DIP-11465N DIP-6881N 0.79 1 1 Y
DIP-11465N DIP-35823N 0.79 1 1 Y
DIP-11320N DIP-9701N 0.79 1 1 Y
DIP-11320N DIP-47843N 0.79 1 1 Y
DIP-11059N DIP-10126N 0.79 1 1 Y
DIP-10919N DIP-11915N 0.79 1 1 Y
DIP-10057N DIP-48001N 0.79 1 1 Y
DIP-10055N DIP-11008N 0.79 1 1 Y
DIP-10043N DIP-10656N 0.79 1 1 Y
DIP-9899N DIP-48149N 0.78 1 1 Y
DIP-9899N DIP-11410N 0.78 1 1 Y
DIP-9863N DIP-513N 0.78 1 1 Y
DIP-9862N DIP-9078N 0.78 1 1 Y
DIP-9729N DIP-10690N 0.78 1 1 Y
DIP-9198N DIP-9110N 0.78 1 1 Y
DIP-9167N DIP-10313N 0.78 1 1 Y
DIP-9093N DIP-10211N 0.78 1 1 Y
DIP-9090N DIP-11613N 0.78 1 1 Y
DIP-9034N DIP-10579N 0.78 1 1 Y
DIP-9027N DIP-47977N 0.78 1 1 Y
DIP-9027N DIP-10577N 0.78 1 1 Y
DIP-6865N DIP-35900N 0.78 1 1 Y
DIP-6850N DIP-48071N 0.78 1 1 Y
DIP-6850N DIP-10371N 0.78 1 1 Y
DIP-48109N DIP-6851N 0.78 1 1 Y
DIP-48007N DIP-10579N 0.78 1 1 Y
DIP-47966N DIP-35902N 0.78 1 1 Y
DIP-47917N DIP-10313N 0.78 1 1 Y
DIP-47907N DIP-11613N 0.78 1 1 Y
DIP-47850N DIP-11308N 0.78 1 1 Y
DIP-36216N DIP-10851N 0.78 1 1 Y
DIP-36183N DIP-47837N 0.78 1 1 Y
DIP-31853N DIP-10745N 0.78 1 1 Y
DIP-28077N DIP-10302N 0.78 1 1 Y
DIP-12356N DIP-11551N 0.78 1 1 Y
DIP-12295N DIP-9488N 0.78 1 1 Y
DIP-11350N DIP-11355N 0.78 1 1 Y
DIP-11278N DIP-11551N 0.78 1 1 Y
DIP-11180N DIP-48161N 0.78 1 1 Y
DIP-11059N DIP-9566N 0.78 1 1 Y
DIP-11059N DIP-35855N 0.78 1 1 Y
DIP-11059N DIP-31872N 0.78 1 1 Y
DIP-11059N DIP-10789N 0.78 1 1 Y
DIP-10890N DIP-35791N 0.78 1 1 Y
DIP-10890N DIP-10745N 0.78 1 1 Y
DIP-10144N DIP-11308N 0.78 1 1 Y
DIP-10128N DIP-31853N 0.78 1 1 Y
DIP-10128N DIP-10890N 0.78 1 1 Y
DIP-10066N DIP-35945N 0.78 1 1 Y
DIP-10066N DIP-10625N 0.78 1 1 Y
DIP-9977N DIP-10923N 0.77 1 1 Y
DIP-9901N DIP-47869N 0.77 1 1 Y
DIP-9901N DIP-10737N 0.77 1 1 Y
DIP-9899N DIP-9907N 0.77 1 1 Y
DIP-9798N DIP-9147N 0.77 1 1 Y
DIP-9750N DIP-9034N 0.77 1 1 Y
DIP-9750N DIP-48007N 0.77 1 1 Y
DIP-9750N DIP-47994N 0.77 1 1 Y
DIP-9719N DIP-12119N 0.77 1 1 Y
DIP-9314N DIP-11059N 0.77 1 1 Y
DIP-9110N DIP-9155N 0.77 1 1 Y
DIP-9110N DIP-48271N 0.77 1 1 Y
DIP-9069N DIP-6867N 0.77 1 1 Y
DIP-9034N DIP-10433N 0.77 1 1 Y
DIP-48063N DIP-9756N 0.77 1 1 Y
DIP-48015N DIP-36040N 0.77 1 1 Y
DIP-48007N DIP-10433N 0.77 1 1 Y
DIP-47869N DIP-35644N 0.77 1 1 Y
DIP-47869N DIP-10696N 0.77 1 1 Y
DIP-28071N DIP-46203N 0.77 1 1 Y
DIP-28071N DIP-10775N 0.77 1 1 Y
DIP-12395N DIP-11079N 0.77 1 1 Y
DIP-12371N DIP-10461N 0.77 1 1 Y
DIP-11551N DIP-9669N 0.77 1 1 Y
DIP-11548N DIP-10151N 0.77 1 1 Y
DIP-11322N DIP-9429N 0.77 1 1 Y
DIP-11322N DIP-36195N 0.77 1 1 Y
DIP-11124N DIP-9456N 0.77 1 1 Y
DIP-10921N DIP-10618N 0.77 1 1 Y
DIP-10878N DIP-9509N 0.77 1 1 Y
DIP-10878N DIP-48272N 0.77 1 1 Y
DIP-10847N DIP-12853N 0.77 1 1 Y
DIP-10807N DIP-29848N 0.77 1 1 Y
DIP-10807N DIP-12096N 0.77 1 1 Y
DIP-10807N DIP-10903N 0.77 1 1 Y
DIP-10790N DIP-11059N 0.77 1 1 Y
DIP-10743N DIP-10124N 0.77 1 1 Y
DIP-10737N DIP-35644N 0.77 1 1 Y
DIP-10737N DIP-10696N 0.77 1 1 Y
DIP-10110N DIP-9097N 0.77 1 1 Y
DIP-10057N DIP-10126N 0.77 1 1 Y
DIP-10021N DIP-9932N 0.77 1 1 Y
DIP-10007N DIP-36040N 0.77 1 1 Y
DIP-10006N DIP-9154N 0.77 1 1 Y
DIP-10006N DIP-10904N 0.77 1 1 Y
DIP-9960N DIP-12870N 0.76 1 1 Y
DIP-9949N DIP-48257N 0.76 1 1 Y
DIP-9949N DIP-11596N 0.76 1 1 Y
DIP-9862N DIP-6848N 0.76 1 1 Y
DIP-9852N DIP-35840N 0.76 1 1 Y
DIP-9852N DIP-11167N 0.76 1 1 Y
DIP-9801N DIP-48251N 0.76 1 1 Y
DIP-9775N DIP-10119N 0.76 1 1 Y
DIP-9136N DIP-9430N 0.76 1 1 Y
DIP-9034N DIP-11551N 0.76 1 1 Y
DIP-6878N DIP-12167N 0.76 1 1 Y
DIP-48256N DIP-36216N 0.76 1 1 Y
DIP-48106N DIP-47966N 0.76 1 1 Y
DIP-48106N DIP-10331N 0.76 1 1 Y
DIP-48007N DIP-11551N 0.76 1 1 Y
DIP-47977N DIP-10577N 0.76 1 1 Y
DIP-36215N DIP-12035N 0.76 1 1 Y
DIP-36204N DIP-48251N 0.76 1 1 Y
DIP-341N DIP-11059N 0.76 1 1 Y
DIP-29797N DIP-48257N 0.76 1 1 Y
DIP-29797N DIP-11596N 0.76 1 1 Y
DIP-12604N DIP-31853N 0.76 1 1 Y
DIP-12604N DIP-10890N 0.76 1 1 Y
DIP-12495N DIP-12289N 0.76 1 1 Y
DIP-12322N DIP-48051N 0.76 1 1 Y
DIP-12322N DIP-10353N 0.76 1 1 Y
DIP-11551N DIP-36216N 0.76 1 1 Y
DIP-11512N DIP-29827N 0.76 1 1 Y
DIP-11512N DIP-10263N 0.76 1 1 Y
DIP-11180N DIP-10079N 0.76 1 1 Y
DIP-11086N DIP-12806N 0.76 1 1 Y
DIP-11067N DIP-11071N 0.76 1 1 Y
DIP-11059N DIP-6876N 0.76 1 1 Y
DIP-11059N DIP-35748N 0.76 1 1 Y
DIP-11059N DIP-341N 0.76 1 1 Y
DIP-10983N DIP-31853N 0.76 1 1 Y
DIP-10983N DIP-10890N 0.76 1 1 Y
DIP-10006N DIP-10917N 0.76 1 1 Y
DIP-9899N DIP-9552N 0.75 1 1 Y
DIP-9899N DIP-29379N 0.75 1 1 Y
DIP-9834N DIP-9097N 0.75 1 1 Y
DIP-9758N DIP-9110N 0.75 1 1 Y
DIP-9735N DIP-12748N 0.75 1 1 Y
DIP-9729N DIP-48178N 0.75 1 1 Y
DIP-9147N DIP-9798N 0.75 1 1 Y
DIP-9035N DIP-513N 0.75 1 1 Y
DIP-9027N DIP-9729N 0.75 1 1 Y
DIP-9027N DIP-35871N 0.75 1 1 Y
DIP-6871N DIP-9598N 0.75 1 1 Y
DIP-6870N DIP-9324N 0.75 1 1 Y
DIP-48136N DIP-35903N 0.75 1 1 Y
DIP-48136N DIP-10826N 0.75 1 1 Y
DIP-48120N DIP-9891N 0.75 1 1 Y
DIP-48106N DIP-360N 0.75 1 1 Y
DIP-48073N DIP-10321N 0.75 1 1 Y
DIP-48038N DIP-12235N 0.75 1 1 Y
DIP-48008N DIP-9598N 0.75 1 1 Y
DIP-47859N DIP-11804N 0.75 1 1 Y
DIP-47833N DIP-11892N 0.75 1 1 Y
DIP-47833N DIP-10783N 0.75 1 1 Y
DIP-36211N DIP-9300N 0.75 1 1 Y
DIP-36211N DIP-47935N 0.75 1 1 Y
DIP-31869N DIP-10219N 0.75 1 1 Y
DIP-29848N DIP-9742N 0.75 1 1 Y
DIP-29848N DIP-10807N 0.75 1 1 Y
DIP-28085N DIP-11551N 0.75 1 1 Y
DIP-28071N DIP-36216N 0.75 1 1 Y
DIP-28054N DIP-12235N 0.75 1 1 Y
DIP-12954N DIP-9069N 0.75 1 1 Y
DIP-12355N DIP-11079N 0.75 1 1 Y
DIP-12136N DIP-10344N 0.75 1 1 Y
DIP-11558N DIP-48161N 0.75 1 1 Y
DIP-11551N DIP-9822N 0.75 1 1 Y
DIP-11157N DIP-46478N 0.75 1 1 Y
DIP-11079N DIP-12355N 0.75 1 1 Y
DIP-11059N DIP-9093N 0.75 1 1 Y
DIP-11059N DIP-35887N 0.75 1 1 Y
DIP-10983N DIP-10579N 0.75 1 1 Y
DIP-10903N DIP-9742N 0.75 1 1 Y
DIP-10903N DIP-10807N 0.75 1 1 Y
DIP-10807N DIP-10565N 0.75 1 1 Y
DIP-10790N DIP-29868N 0.75 1 1 Y
DIP-10790N DIP-10088N 0.75 1 1 Y
DIP-10136N DIP-9300N 0.75 1 1 Y
DIP-10136N DIP-47935N 0.75 1 1 Y
DIP-10057N DIP-9511N 0.75 1 1 Y
DIP-9998N DIP-9599N 0.74 1 1 Y
DIP-9998N DIP-31865N 0.74 1 1 Y
DIP-9998N DIP-29868N 0.74 1 1 Y
DIP-9998N DIP-10088N 0.74 1 1 Y
DIP-9899N DIP-11551N 0.74 1 1 Y
DIP-9887N DIP-9110N 0.74 1 1 Y
DIP-9887N DIP-10568N 0.74 1 1 Y
DIP-9870N DIP-6881N 0.74 1 1 Y
DIP-9870N DIP-35823N 0.74 1 1 Y
DIP-9862N DIP-35806N 0.74 1 1 Y
DIP-9862N DIP-10788N 0.74 1 1 Y
DIP-9801N DIP-48161N 0.74 1 1 Y
DIP-9726N DIP-9385N 0.74 1 1 Y
DIP-9318N DIP-11551N 0.74 1 1 Y
DIP-9109N DIP-9979N 0.74 1 1 Y
DIP-9109N DIP-48019N 0.74 1 1 Y
DIP-9107N DIP-9238N 0.74 1 1 Y
DIP-9107N DIP-48089N 0.74 1 1 Y
DIP-9090N DIP-35791N 0.74 1 1 Y
DIP-9090N DIP-10745N 0.74 1 1 Y
DIP-9064N DIP-10568N 0.74 1 1 Y
DIP-6159N DIP-12888N 0.74 1 1 Y
DIP-47907N DIP-35791N 0.74 1 1 Y
DIP-47907N DIP-10745N 0.74 1 1 Y
DIP-47846N DIP-11551N 0.74 1 1 Y
DIP-36204N DIP-48161N 0.74 1 1 Y
DIP-36202N DIP-9385N 0.74 1 1 Y
DIP-31859N DIP-11970N 0.74 1 1 Y
DIP-29874N DIP-9238N 0.74 1 1 Y
DIP-29874N DIP-48089N 0.74 1 1 Y
DIP-28077N DIP-48142N 0.74 1 1 Y
DIP-28077N DIP-48135N 0.74 1 1 Y
DIP-28077N DIP-12502N 0.74 1 1 Y
DIP-28077N DIP-11313N 0.74 1 1 Y
DIP-12951N DIP-11075N 0.74 1 1 Y
DIP-12355N DIP-9979N 0.74 1 1 Y
DIP-12355N DIP-48019N 0.74 1 1 Y
DIP-12295N DIP-29848N 0.74 1 1 Y
DIP-12295N DIP-10903N 0.74 1 1 Y
DIP-11551N DIP-9034N 0.74 1 1 Y
DIP-11551N DIP-6878N 0.74 1 1 Y
DIP-11551N DIP-48007N 0.74 1 1 Y
DIP-11355N DIP-9395N 0.74 1 1 Y
DIP-11350N DIP-11414N 0.74 1 1 Y
DIP-10983N DIP-11551N 0.74 1 1 Y
DIP-10983N DIP-11397N 0.74 1 1 Y
DIP-10920N DIP-9201N 0.74 1 1 Y
DIP-10848N DIP-6865N 0.74 1 1 Y
DIP-10848N DIP-35900N 0.74 1 1 Y
DIP-10847N DIP-12113N 0.74 1 1 Y
DIP-10789N DIP-11059N 0.74 1 1 Y
DIP-10783N DIP-9669N 0.74 1 1 Y
DIP-10783N DIP-9198N 0.74 1 1 Y
DIP-10761N DIP-11551N 0.74 1 1 Y
DIP-10697N DIP-48275N 0.74 1 1 Y
DIP-10057N DIP-6853N 0.74 1 1 Y
DIP-10057N DIP-36201N 0.74 1 1 Y
DIP-10057N DIP-35805N 0.74 1 1 Y
DIP-10057N DIP-10790N 0.74 1 1 Y
DIP-10019N DIP-9756N 0.74 1 1 Y
DIP-9998N DIP-12716N 0.73 1 1 Y
DIP-9998N DIP-10666N 0.73 1 1 Y
DIP-9979N DIP-9870N 0.73 1 1 Y
DIP-9932N DIP-35977N 0.73 1 1 Y
DIP-9932N DIP-11034N 0.73 1 1 Y
DIP-9932N DIP-10675N 0.73 1 1 Y
DIP-9907N DIP-39402N 0.73 1 1 Y
DIP-9907N DIP-10560N 0.73 1 1 Y
DIP-9887N DIP-10783N 0.73 1 1 Y
DIP-9878N DIP-35914N 0.73 1 1 Y
DIP-9878N DIP-10746N 0.73 1 1 Y
DIP-9862N DIP-9035N 0.73 1 1 Y
DIP-9825N DIP-35825N 0.73 1 1 Y
DIP-9825N DIP-10128N 0.73 1 1 Y
DIP-9801N DIP-48178N 0.73 1 1 Y
DIP-9735N DIP-9093N 0.73 1 1 Y
DIP-9109N DIP-12604N 0.73 1 1 Y
DIP-9108N DIP-11069N 0.73 1 1 Y
DIP-9078N DIP-35792N 0.73 1 1 Y
DIP-9036N DIP-9655N 0.73 1 1 Y
DIP-6881N DIP-9863N 0.73 1 1 Y
DIP-6878N DIP-6881N 0.73 1 1 Y
DIP-6878N DIP-35823N 0.73 1 1 Y
DIP-6867N DIP-6870N 0.73 1 1 Y
DIP-6864N DIP-10783N 0.73 1 1 Y
DIP-6122N DIP-48161N 0.73 1 1 Y
DIP-585N DIP-9679N 0.73 1 1 Y
DIP-48149N DIP-11278N 0.73 1 1 Y
DIP-48063N DIP-47991N 0.73 1 1 Y
DIP-48046N DIP-10483N 0.73 1 1 Y
DIP-48030N DIP-10694N 0.73 1 1 Y
DIP-48019N DIP-9870N 0.73 1 1 Y
DIP-47966N DIP-9213N 0.73 1 1 Y
DIP-47854N DIP-35902N 0.73 1 1 Y
DIP-47854N DIP-10809N 0.73 1 1 Y
DIP-36216N DIP-28071N 0.73 1 1 Y
DIP-36213N DIP-9679N 0.73 1 1 Y
DIP-36209N DIP-35914N 0.73 1 1 Y
DIP-36209N DIP-10746N 0.73 1 1 Y
DIP-36204N DIP-48178N 0.73 1 1 Y
DIP-31861N DIP-10783N 0.73 1 1 Y
DIP-29377N DIP-11082N 0.73 1 1 Y
DIP-12586N DIP-9977N 0.73 1 1 Y
DIP-12504N DIP-9097N 0.73 1 1 Y
DIP-12504N DIP-10408N 0.73 1 1 Y
DIP-12295N DIP-9219N 0.73 1 1 Y
DIP-12289N DIP-12743N 0.73 1 1 Y
DIP-12276N DIP-48161N 0.73 1 1 Y
DIP-11410N DIP-11278N 0.73 1 1 Y
DIP-11157N DIP-6867N 0.73 1 1 Y
DIP-11079N DIP-11956N 0.73 1 1 Y
DIP-11075N DIP-47829N 0.73 1 1 Y
DIP-11075N DIP-10792N 0.73 1 1 Y
DIP-11059N DIP-9624N 0.73 1 1 Y
DIP-11059N DIP-31854N 0.73 1 1 Y
DIP-11024N DIP-10192N 0.73 1 1 Y
DIP-10919N DIP-35897N 0.73 1 1 Y
DIP-10878N DIP-12499N 0.73 1 1 Y
DIP-10851N DIP-36044N 0.73 1 1 Y
DIP-10836N DIP-48151N 0.73 1 1 Y
DIP-10836N DIP-11465N 0.73 1 1 Y
DIP-10788N DIP-11551N 0.73 1 1 Y
DIP-10785N DIP-31876N 0.73 1 1 Y
DIP-10783N DIP-9977N 0.73 1 1 Y
DIP-10183N DIP-35902N 0.73 1 1 Y
DIP-10183N DIP-10809N 0.73 1 1 Y
DIP-10126N DIP-9110N 0.73 1 1 Y
DIP-10054N DIP-10694N 0.73 1 1 Y
DIP-10022N DIP-9383N 0.73 1 1 Y
DIP-10019N DIP-9655N 0.73 1 1 Y
DIP-9887N DIP-9899N 0.72 1 1 Y
DIP-9887N DIP-36216N 0.72 1 1 Y
DIP-9810N DIP-48043N 0.72 1 1 Y
DIP-9740N DIP-35943N 0.72 1 1 Y
DIP-9740N DIP-10314N 0.72 1 1 Y
DIP-9735N DIP-36027N 0.72 1 1 Y
DIP-9735N DIP-12200N 0.72 1 1 Y
DIP-9710N DIP-11355N 0.72 1 1 Y
DIP-9318N DIP-9554N 0.72 1 1 Y
DIP-9318N DIP-48235N 0.72 1 1 Y
DIP-9318N DIP-29377N 0.72 1 1 Y
DIP-9314N DIP-10804N 0.72 1 1 Y
DIP-9201N DIP-11108N 0.72 1 1 Y
DIP-9154N DIP-9913N 0.72 1 1 Y
DIP-9154N DIP-35894N 0.72 1 1 Y
DIP-9129N DIP-9863N 0.72 1 1 Y
DIP-9110N DIP-10532N 0.72 1 1 Y
DIP-48109N DIP-9110N 0.72 1 1 Y
DIP-48076N DIP-9323N 0.72 1 1 Y
DIP-48055N DIP-9863N 0.72 1 1 Y
DIP-48025N DIP-36211N 0.72 1 1 Y
DIP-48025N DIP-10136N 0.72 1 1 Y
DIP-36170N DIP-47988N 0.72 1 1 Y
DIP-36038N DIP-35794N 0.72 1 1 Y
DIP-36038N DIP-10780N 0.72 1 1 Y
DIP-36015N DIP-35747N 0.72 1 1 Y
DIP-31856N DIP-35893N 0.72 1 1 Y
DIP-28077N DIP-36212N 0.72 1 1 Y
DIP-28077N DIP-10137N 0.72 1 1 Y
DIP-12328N DIP-10694N 0.72 1 1 Y
DIP-12187N DIP-35806N 0.72 1 1 Y
DIP-12187N DIP-10788N 0.72 1 1 Y
DIP-12187N DIP-10743N 0.72 1 1 Y
DIP-12167N DIP-28106N 0.72 1 1 Y
DIP-12167N DIP-12096N 0.72 1 1 Y
DIP-11551N DIP-10143N 0.72 1 1 Y
DIP-11434N DIP-10460N 0.72 1 1 Y
DIP-11059N DIP-9314N 0.72 1 1 Y
DIP-10983N DIP-9110N 0.72 1 1 Y
DIP-10923N DIP-6860N 0.72 1 1 Y
DIP-10923N DIP-31848N 0.72 1 1 Y
DIP-10920N DIP-9429N 0.72 1 1 Y
DIP-10920N DIP-36195N 0.72 1 1 Y
DIP-10878N DIP-48161N 0.72 1 1 Y
DIP-1079N DIP-35893N 0.72 1 1 Y
DIP-10783N DIP-9907N 0.72 1 1 Y
DIP-10783N DIP-9887N 0.72 1 1 Y
DIP-10746N DIP-12748N 0.72 1 1 Y
DIP-10738N DIP-10441N 0.72 1 1 Y
DIP-10057N DIP-10783N 0.72 1 1 Y
DIP-10021N DIP-10441N 0.72 1 1 Y
DIP-10006N DIP-9035N 0.72 1 1 Y
DIP-9998N DIP-35806N 0.71 1 1 Y
DIP-9998N DIP-10788N 0.71 1 1 Y
DIP-9949N DIP-9383N 0.71 1 1 Y
DIP-9899N DIP-9377N 0.71 1 1 Y
DIP-9899N DIP-9219N 0.71 1 1 Y
DIP-9887N DIP-9552N 0.71 1 1 Y
DIP-9887N DIP-29379N 0.71 1 1 Y
DIP-9886N DIP-10917N 0.71 1 1 Y
DIP-9110N DIP-10694N 0.71 1 1 Y
DIP-9034N DIP-12716N 0.71 1 1 Y
DIP-6878N DIP-10532N 0.71 1 1 Y
DIP-6869N DIP-10666N 0.71 1 1 Y
DIP-6865N DIP-10848N 0.71 1 1 Y
DIP-6850N DIP-31870N 0.71 1 1 Y
DIP-6850N DIP-10326N 0.71 1 1 Y
DIP-48120N DIP-12035N 0.71 1 1 Y
DIP-48007N DIP-12716N 0.71 1 1 Y
DIP-47969N DIP-11774N 0.71 1 1 Y
DIP-47869N DIP-11067N 0.71 1 1 Y
DIP-47838N DIP-9324N 0.71 1 1 Y
DIP-36216N DIP-10628N 0.71 1 1 Y
DIP-31869N DIP-9234N 0.71 1 1 Y
DIP-29797N DIP-9383N 0.71 1 1 Y
DIP-28063N DIP-47988N 0.71 1 1 Y
DIP-12136N DIP-360N 0.71 1 1 Y
DIP-11551N DIP-48161N 0.71 1 1 Y
DIP-11434N DIP-9887N 0.71 1 1 Y
DIP-11119N DIP-9064N 0.71 1 1 Y
DIP-11059N DIP-48244N 0.71 1 1 Y
DIP-11059N DIP-31841N 0.71 1 1 Y
DIP-11059N DIP-11766N 0.71 1 1 Y
DIP-11059N DIP-10004N 0.71 1 1 Y
DIP-11016N DIP-47835N 0.71 1 1 Y
DIP-11016N DIP-12060N 0.71 1 1 Y
DIP-10880N DIP-35908N 0.71 1 1 Y
DIP-10826N DIP-48136N 0.71 1 1 Y
DIP-10826N DIP-10161N 0.71 1 1 Y
DIP-10787N DIP-9324N 0.71 1 1 Y
DIP-10783N DIP-9035N 0.71 1 1 Y
DIP-10783N DIP-29868N 0.71 1 1 Y
DIP-10780N DIP-11614N 0.71 1 1 Y
DIP-10737N DIP-48249N 0.71 1 1 Y
DIP-10737N DIP-11067N 0.71 1 1 Y
DIP-10697N DIP-48274N 0.71 1 1 Y
DIP-10128N DIP-10939N 0.71 1 1 Y
DIP-10057N DIP-47835N 0.71 1 1 Y
DIP-10057N DIP-12060N 0.71 1 1 Y
DIP-10019N DIP-60620N 0.71 1 1 Y
DIP-10006N DIP-9126N 0.71 1 1 Y
DIP-9998N DIP-9509N 0.70 1 1 Y
DIP-9998N DIP-48272N 0.70 1 1 Y
DIP-9998N DIP-36216N 0.70 1 1 Y
DIP-9977N DIP-9027N 0.70 1 1 Y
DIP-9899N DIP-360N 0.70 1 1 Y
DIP-9887N DIP-35898N 0.70 1 1 Y
DIP-9887N DIP-11585N 0.70 1 1 Y
DIP-9862N DIP-9399N 0.70 1 1 Y
DIP-9862N DIP-35907N 0.70 1 1 Y
DIP-9801N DIP-36015N 0.70 1 1 Y
DIP-9801N DIP-12187N 0.70 1 1 Y
DIP-9801N DIP-11551N 0.70 1 1 Y
DIP-9776N DIP-47866N 0.70 1 1 Y
DIP-9776N DIP-12586N 0.70 1 1 Y
DIP-9767N DIP-10124N 0.70 1 1 Y
DIP-9742N DIP-9182N 0.70 1 1 Y
DIP-9690N DIP-48071N 0.70 1 1 Y
DIP-9690N DIP-10371N 0.70 1 1 Y
DIP-9181N DIP-9733N 0.70 1 1 Y
DIP-9129N DIP-10446N 0.70 1 1 Y
DIP-9036N DIP-48216N 0.70 1 1 Y
DIP-9034N DIP-10092N 0.70 1 1 Y
DIP-9027N DIP-10376N 0.70 1 1 Y
DIP-6866N DIP-12850N 0.70 1 1 Y
DIP-6848N DIP-12716N 0.70 1 1 Y
DIP-48119N DIP-10923N 0.70 1 1 Y
DIP-48109N DIP-9559N 0.70 1 1 Y
DIP-48054N DIP-6869N 0.70 1 1 Y
DIP-48007N DIP-10092N 0.70 1 1 Y
DIP-47927N DIP-11083N 0.70 1 1 Y
DIP-47916N DIP-10124N 0.70 1 1 Y
DIP-47865N DIP-9791N 0.70 1 1 Y
DIP-47838N DIP-9129N 0.70 1 1 Y
DIP-47838N DIP-48055N 0.70 1 1 Y
DIP-47838N DIP-10330N 0.70 1 1 Y
DIP-47835N DIP-47889N 0.70 1 1 Y
DIP-36228N DIP-12850N 0.70 1 1 Y
DIP-36214N DIP-35842N 0.70 1 1 Y
DIP-36204N DIP-36015N 0.70 1 1 Y
DIP-36204N DIP-12187N 0.70 1 1 Y
DIP-36204N DIP-11551N 0.70 1 1 Y
DIP-36181N DIP-9655N 0.70 1 1 Y
DIP-36040N DIP-9110N 0.70 1 1 Y
DIP-36038N DIP-9559N 0.70 1 1 Y
DIP-31864N DIP-12499N 0.70 1 1 Y
DIP-31844N DIP-47866N 0.70 1 1 Y
DIP-31844N DIP-12586N 0.70 1 1 Y
DIP-2901N DIP-12295N 0.70 1 1 Y
DIP-28063N DIP-47829N 0.70 1 1 Y
DIP-28063N DIP-10792N 0.70 1 1 Y
DIP-12506N DIP-9598N 0.70 1 1 Y
DIP-11551N DIP-9655N 0.70 1 1 Y
DIP-11551N DIP-9035N 0.70 1 1 Y
DIP-11551N DIP-11059N 0.70 1 1 Y
DIP-11434N DIP-9556N 0.70 1 1 Y
DIP-11434N DIP-48255N 0.70 1 1 Y
DIP-11278N DIP-11434N 0.70 1 1 Y
DIP-11180N DIP-11548N 0.70 1 1 Y
DIP-11059N DIP-47849N 0.70 1 1 Y
DIP-11059N DIP-10579N 0.70 1 1 Y
DIP-11059N DIP-10003N 0.70 1 1 Y
DIP-10981N DIP-9273N 0.70 1 1 Y
DIP-10904N DIP-11551N 0.70 1 1 Y
DIP-10838N DIP-9385N 0.70 1 1 Y
DIP-10824N DIP-35785N 0.70 1 1 Y
DIP-10824N DIP-10322N 0.70 1 1 Y
DIP-10787N DIP-9129N 0.70 1 1 Y
DIP-10787N DIP-48055N 0.70 1 1 Y
DIP-10787N DIP-10330N 0.70 1 1 Y
DIP-10783N DIP-47913N 0.70 1 1 Y
DIP-10783N DIP-47835N 0.70 1 1 Y
DIP-10783N DIP-12060N 0.70 1 1 Y
DIP-10783N DIP-12058N 0.70 1 1 Y
DIP-10780N DIP-11355N 0.70 1 1 Y
DIP-10164N DIP-11059N 0.70 1 1 Y
DIP-10057N DIP-9801N 0.70 1 1 Y
DIP-10057N DIP-9275N 0.70 1 1 Y
DIP-10057N DIP-36204N 0.70 1 1 Y
DIP-10057N DIP-10433N 0.70 1 1 Y
DIP-10057N DIP-10151N 0.70 1 1 Y
DIP-9998N DIP-9177N 0.69 1 1 Y
DIP-9913N DIP-9035N 0.69 1 1 Y
DIP-9899N DIP-39402N 0.69 1 1 Y
DIP-9899N DIP-10560N 0.69 1 1 Y
DIP-9887N DIP-9457N 0.69 1 1 Y
DIP-9862N DIP-9841N 0.69 1 1 Y
DIP-9862N DIP-48148N 0.69 1 1 Y
DIP-9819N DIP-9775N 0.69 1 1 Y
DIP-9801N DIP-9457N 0.69 1 1 Y
DIP-9801N DIP-11059N 0.69 1 1 Y
DIP-9795N DIP-10483N 0.69 1 1 Y
DIP-9726N DIP-11687N 0.69 1 1 Y
DIP-9155N DIP-9669N 0.69 1 1 Y
DIP-9154N DIP-35855N 0.69 1 1 Y
DIP-9154N DIP-10789N 0.69 1 1 Y
DIP-9034N DIP-9624N 0.69 1 1 Y
DIP-9034N DIP-31854N 0.69 1 1 Y
DIP-6854N DIP-11157N 0.69 1 1 Y
DIP-6854N DIP-11026N 0.69 1 1 Y
DIP-6851N DIP-28071N 0.69 1 1 Y
DIP-6159N DIP-9107N 0.69 1 1 Y
DIP-6159N DIP-29874N 0.69 1 1 Y
DIP-48149N DIP-35918N 0.69 1 1 Y
DIP-48149N DIP-10385N 0.69 1 1 Y
DIP-48149N DIP-10321N 0.69 1 1 Y
DIP-48135N DIP-11397N 0.69 1 1 Y
DIP-48051N DIP-9791N 0.69 1 1 Y
DIP-48007N DIP-9624N 0.69 1 1 Y
DIP-48007N DIP-31854N 0.69 1 1 Y
DIP-47998N DIP-12165N 0.69 1 1 Y
DIP-47998N DIP-10084N 0.69 1 1 Y
DIP-47976N DIP-10483N 0.69 1 1 Y
DIP-36204N DIP-9457N 0.69 1 1 Y
DIP-36204N DIP-11059N 0.69 1 1 Y
DIP-36202N DIP-11687N 0.69 1 1 Y
DIP-341N DIP-35792N 0.69 1 1 Y
DIP-28085N DIP-9457N 0.69 1 1 Y
DIP-28077N DIP-9713N 0.69 1 1 Y
DIP-28063N DIP-12167N 0.69 1 1 Y
DIP-12506N DIP-9182N 0.69 1 1 Y
DIP-12343N DIP-36212N 0.69 1 1 Y
DIP-12343N DIP-10137N 0.69 1 1 Y
DIP-12167N DIP-35977N 0.69 1 1 Y
DIP-12167N DIP-11034N 0.69 1 1 Y
DIP-11601N DIP-48049N 0.69 1 1 Y
DIP-11601N DIP-11717N 0.69 1 1 Y
DIP-11551N DIP-9457N 0.69 1 1 Y
DIP-11551N DIP-9110N 0.69 1 1 Y
DIP-11410N DIP-35918N 0.69 1 1 Y
DIP-11410N DIP-10385N 0.69 1 1 Y
DIP-11410N DIP-10321N 0.69 1 1 Y
DIP-11313N DIP-11397N 0.69 1 1 Y
DIP-11278N DIP-48161N 0.69 1 1 Y
DIP-11124N DIP-9214N 0.69 1 1 Y
DIP-11069N DIP-11548N 0.69 1 1 Y
DIP-11059N DIP-48151N 0.69 1 1 Y
DIP-11059N DIP-11465N 0.69 1 1 Y
DIP-11059N DIP-10321N 0.69 1 1 Y
DIP-11059N DIP-10079N 0.69 1 1 Y
DIP-10983N DIP-46203N 0.69 1 1 Y
DIP-10983N DIP-10775N 0.69 1 1 Y
DIP-10878N DIP-9034N 0.69 1 1 Y
DIP-10878N DIP-48007N 0.69 1 1 Y
DIP-10847N DIP-31841N 0.69 1 1 Y
DIP-10847N DIP-11766N 0.69 1 1 Y
DIP-10789N DIP-10745N 0.69 1 1 Y
DIP-10783N DIP-9960N 0.69 1 1 Y
DIP-10783N DIP-10151N 0.69 1 1 Y
DIP-10760N DIP-11953N 0.69 1 1 Y
DIP-10743N DIP-10559N 0.69 1 1 Y
DIP-10164N DIP-47991N 0.69 1 1 Y
DIP-10057N DIP-35842N 0.69 1 1 Y
DIP-10055N DIP-10244N 0.69 1 1 Y
DIP-9998N DIP-9216N 0.68 1 1 Y
DIP-9998N DIP-47859N 0.68 1 1 Y
DIP-9901N DIP-47835N 0.68 1 1 Y
DIP-9901N DIP-12060N 0.68 1 1 Y
DIP-9887N DIP-9624N 0.68 1 1 Y
DIP-9887N DIP-31854N 0.68 1 1 Y
DIP-9887N DIP-10939N 0.68 1 1 Y
DIP-9870N DIP-11288N 0.68 1 1 Y
DIP-9177N DIP-36020N 0.68 1 1 Y
DIP-9177N DIP-10981N 0.68 1 1 Y
DIP-9040N DIP-12355N 0.68 1 1 Y
DIP-6851N DIP-47865N 0.68 1 1 Y
DIP-6851N DIP-47835N 0.68 1 1 Y
DIP-6851N DIP-12060N 0.68 1 1 Y
DIP-47994N DIP-10666N 0.68 1 1 Y
DIP-47969N DIP-10675N 0.68 1 1 Y
DIP-47838N DIP-10024N 0.68 1 1 Y
DIP-36216N DIP-12119N 0.68 1 1 Y
DIP-36204N DIP-10446N 0.68 1 1 Y
DIP-36178N DIP-11434N 0.68 1 1 Y
DIP-36170N DIP-11669N 0.68 1 1 Y
DIP-35644N DIP-47837N 0.68 1 1 Y
DIP-35644N DIP-10750N 0.68 1 1 Y
DIP-31859N DIP-9035N 0.68 1 1 Y
DIP-29377N DIP-31830N 0.68 1 1 Y
DIP-29377N DIP-10629N 0.68 1 1 Y
DIP-28085N DIP-9624N 0.68 1 1 Y
DIP-28085N DIP-31854N 0.68 1 1 Y
DIP-12355N DIP-12356N 0.68 1 1 Y
DIP-12327N DIP-12414N 0.68 1 1 Y
DIP-12276N DIP-31841N 0.68 1 1 Y
DIP-12276N DIP-11766N 0.68 1 1 Y
DIP-12167N DIP-9485N 0.68 1 1 Y
DIP-12167N DIP-48048N 0.68 1 1 Y
DIP-12167N DIP-10731N 0.68 1 1 Y
DIP-12165N DIP-48157N 0.68 1 1 Y
DIP-12136N DIP-47889N 0.68 1 1 Y
DIP-12136N DIP-10794N 0.68 1 1 Y
DIP-11613N DIP-9213N 0.68 1 1 Y
DIP-11551N DIP-10079N 0.68 1 1 Y
DIP-11180N DIP-36216N 0.68 1 1 Y
DIP-11157N DIP-48161N 0.68 1 1 Y
DIP-11079N DIP-9713N 0.68 1 1 Y
DIP-11059N DIP-9498N 0.68 1 1 Y
DIP-11059N DIP-48149N 0.68 1 1 Y
DIP-11059N DIP-36214N 0.68 1 1 Y
DIP-11059N DIP-11410N 0.68 1 1 Y
DIP-11059N DIP-10375N 0.68 1 1 Y
DIP-10983N DIP-9132N 0.68 1 1 Y
DIP-10983N DIP-36035N 0.68 1 1 Y
DIP-10923N DIP-9907N 0.68 1 1 Y
DIP-10851N DIP-9034N 0.68 1 1 Y
DIP-10851N DIP-48007N 0.68 1 1 Y
DIP-10826N DIP-6865N 0.68 1 1 Y
DIP-10826N DIP-35900N 0.68 1 1 Y
DIP-10787N DIP-10024N 0.68 1 1 Y
DIP-10783N DIP-39402N 0.68 1 1 Y
DIP-10783N DIP-12355N 0.68 1 1 Y
DIP-10783N DIP-10560N 0.68 1 1 Y
DIP-10696N DIP-47837N 0.68 1 1 Y
DIP-10522N DIP-35747N 0.68 1 1 Y
DIP-10128N DIP-11551N 0.68 1 1 Y
DIP-10126N DIP-48161N 0.68 1 1 Y
DIP-10122N DIP-9713N 0.68 1 1 Y
DIP-10079N DIP-9887N 0.68 1 1 Y
DIP-10021N DIP-9556N 0.68 1 1 Y
DIP-10021N DIP-48255N 0.68 1 1 Y
DIP-9901N DIP-9509N 0.67 1 1 Y
DIP-9901N DIP-48272N 0.67 1 1 Y
DIP-9862N DIP-46203N 0.67 1 1 Y
DIP-9862N DIP-31853N 0.67 1 1 Y
DIP-9862N DIP-10890N 0.67 1 1 Y
DIP-9862N DIP-10775N 0.67 1 1 Y
DIP-9862N DIP-10697N 0.67 1 1 Y
DIP-9862N DIP-10446N 0.67 1 1 Y
DIP-9853N DIP-6870N 0.67 1 1 Y
DIP-9825N DIP-9250N 0.67 1 1 Y
DIP-9801N DIP-9521N 0.67 1 1 Y
DIP-9801N DIP-585N 0.67 1 1 Y
DIP-9801N DIP-36213N 0.67 1 1 Y
DIP-9795N DIP-9701N 0.67 1 1 Y
DIP-9795N DIP-47843N 0.67 1 1 Y
DIP-9324N DIP-11124N 0.67 1 1 Y
DIP-9181N DIP-48229N 0.67 1 1 Y
DIP-9179N DIP-11981N 0.67 1 1 Y
DIP-9155N DIP-36216N 0.67 1 1 Y
DIP-9132N DIP-36211N 0.67 1 1 Y
DIP-9132N DIP-10136N 0.67 1 1 Y
DIP-9090N DIP-12119N 0.67 1 1 Y
DIP-48063N DIP-48142N 0.67 1 1 Y
DIP-48063N DIP-12502N 0.67 1 1 Y
DIP-48043N DIP-12035N 0.67 1 1 Y
DIP-47976N DIP-9701N 0.67 1 1 Y
DIP-47976N DIP-47843N 0.67 1 1 Y
DIP-47907N DIP-12119N 0.67 1 1 Y
DIP-47854N DIP-10183N 0.67 1 1 Y
DIP-47838N DIP-10465N 0.67 1 1 Y
DIP-46478N DIP-11800N 0.67 1 1 Y
DIP-36216N DIP-9150N 0.67 1 1 Y
DIP-36216N DIP-12167N 0.67 1 1 Y
DIP-36207N DIP-6870N 0.67 1 1 Y
DIP-36204N DIP-9521N 0.67 1 1 Y
DIP-36204N DIP-585N 0.67 1 1 Y
DIP-36204N DIP-36213N 0.67 1 1 Y
DIP-36196N DIP-9390N 0.67 1 1 Y
DIP-36044N DIP-28106N 0.67 1 1 Y
DIP-36035N DIP-36211N 0.67 1 1 Y
DIP-36035N DIP-10136N 0.67 1 1 Y
DIP-341N DIP-10448N 0.67 1 1 Y
DIP-341N DIP-10084N 0.67 1 1 Y
DIP-31846N DIP-9234N 0.67 1 1 Y
DIP-2913N DIP-9390N 0.67 1 1 Y
DIP-2901N DIP-48178N 0.67 1 1 Y
DIP-28085N DIP-9509N 0.67 1 1 Y
DIP-28085N DIP-48272N 0.67 1 1 Y
DIP-12495N DIP-9469N 0.67 1 1 Y
DIP-11277N DIP-48051N 0.67 1 1 Y
DIP-11277N DIP-10353N 0.67 1 1 Y
DIP-11180N DIP-9822N 0.67 1 1 Y
DIP-11157N DIP-11043N 0.67 1 1 Y
DIP-11059N DIP-9899N 0.67 1 1 Y
DIP-11059N DIP-6853N 0.67 1 1 Y
DIP-11059N DIP-36201N 0.67 1 1 Y
DIP-11059N DIP-10847N 0.67 1 1 Y
DIP-11059N DIP-10248N 0.67 1 1 Y
DIP-11058N DIP-48106N 0.67 1 1 Y
DIP-10920N DIP-10603N 0.67 1 1 Y
DIP-10826N DIP-47977N 0.67 1 1 Y
DIP-10826N DIP-10577N 0.67 1 1 Y
DIP-10824N DIP-31856N 0.67 1 1 Y
DIP-10824N DIP-1079N 0.67 1 1 Y
DIP-10809N DIP-48249N 0.67 1 1 Y
DIP-10809N DIP-11067N 0.67 1 1 Y
DIP-10787N DIP-10465N 0.67 1 1 Y
DIP-10783N DIP-11696N 0.67 1 1 Y
DIP-9887N DIP-47861N 0.66 1 1 Y
DIP-9886N DIP-10006N 0.66 1 1 Y
DIP-9377N DIP-9977N 0.66 1 1 Y
DIP-9324N DIP-9564N 0.66 1 1 Y
DIP-9324N DIP-9142N 0.66 1 1 Y
DIP-9182N DIP-47962N 0.66 1 1 Y
DIP-9182N DIP-12506N 0.66 1 1 Y
DIP-9155N DIP-48161N 0.66 1 1 Y
DIP-9107N DIP-11079N 0.66 1 1 Y
DIP-9097N DIP-10151N 0.66 1 1 Y
DIP-9090N DIP-10849N 0.66 1 1 Y
DIP-9035N DIP-35825N 0.66 1 1 Y
DIP-9035N DIP-10128N 0.66 1 1 Y
DIP-9034N DIP-47835N 0.66 1 1 Y
DIP-9034N DIP-12060N 0.66 1 1 Y
DIP-6871N DIP-9948N 0.66 1 1 Y
DIP-6871N DIP-48014N 0.66 1 1 Y
DIP-6864N DIP-36212N 0.66 1 1 Y
DIP-6864N DIP-10137N 0.66 1 1 Y
DIP-6854N DIP-11277N 0.66 1 1 Y
DIP-585N DIP-47838N 0.66 1 1 Y
DIP-585N DIP-10787N 0.66 1 1 Y
DIP-48063N DIP-47838N 0.66 1 1 Y
DIP-48063N DIP-10787N 0.66 1 1 Y
DIP-48030N DIP-31853N 0.66 1 1 Y
DIP-48030N DIP-10890N 0.66 1 1 Y
DIP-48008N DIP-9948N 0.66 1 1 Y
DIP-48008N DIP-48014N 0.66 1 1 Y
DIP-48007N DIP-47835N 0.66 1 1 Y
DIP-48007N DIP-12060N 0.66 1 1 Y
DIP-47940N DIP-9554N 0.66 1 1 Y
DIP-47940N DIP-29377N 0.66 1 1 Y
DIP-47907N DIP-10849N 0.66 1 1 Y
DIP-47862N DIP-10508N 0.66 1 1 Y
DIP-47854N DIP-9618N 0.66 1 1 Y
DIP-47854N DIP-48119N 0.66 1 1 Y
DIP-47835N DIP-48076N 0.66 1 1 Y
DIP-36229N DIP-10640N 0.66 1 1 Y
DIP-36213N DIP-47838N 0.66 1 1 Y
DIP-36213N DIP-10787N 0.66 1 1 Y
DIP-36212N DIP-9201N 0.66 1 1 Y
DIP-36205N DIP-46203N 0.66 1 1 Y
DIP-36205N DIP-10775N 0.66 1 1 Y
DIP-36044N DIP-48001N 0.66 1 1 Y
DIP-341N DIP-9034N 0.66 1 1 Y
DIP-341N DIP-48007N 0.66 1 1 Y
DIP-31861N DIP-36212N 0.66 1 1 Y
DIP-31861N DIP-10137N 0.66 1 1 Y
DIP-29874N DIP-11079N 0.66 1 1 Y
DIP-29868N DIP-9485N 0.66 1 1 Y
DIP-12656N DIP-11300N 0.66 1 1 Y
DIP-12377N DIP-36216N 0.66 1 1 Y
DIP-12282N DIP-12850N 0.66 1 1 Y
DIP-12187N DIP-10434N 0.66 1 1 Y
DIP-11551N DIP-10579N 0.66 1 1 Y
DIP-11232N DIP-12356N 0.66 1 1 Y
DIP-11059N DIP-9035N 0.66 1 1 Y
DIP-11059N DIP-47941N 0.66 1 1 Y
DIP-11059N DIP-47854N 0.66 1 1 Y
DIP-11059N DIP-11551N 0.66 1 1 Y
DIP-11059N DIP-10757N 0.66 1 1 Y
DIP-11059N DIP-10508N 0.66 1 1 Y
DIP-11059N DIP-10183N 0.66 1 1 Y
DIP-10919N DIP-10743N 0.66 1 1 Y
DIP-10878N DIP-10783N 0.66 1 1 Y
DIP-10793N DIP-10836N 0.66 1 1 Y
DIP-10790N DIP-9801N 0.66 1 1 Y
DIP-10790N DIP-36204N 0.66 1 1 Y
DIP-10783N DIP-11953N 0.66 1 1 Y
DIP-10137N DIP-9201N 0.66 1 1 Y
DIP-10126N DIP-10079N 0.66 1 1 Y
DIP-10088N DIP-9485N 0.66 1 1 Y
DIP-10079N DIP-9994N 0.66 1 1 Y
DIP-10066N DIP-9559N 0.66 1 1 Y
DIP-10057N DIP-48142N 0.66 1 1 Y
DIP-10057N DIP-12502N 0.66 1 1 Y
DIP-10057N DIP-10124N 0.66 1 1 Y
DIP-10054N DIP-31853N 0.66 1 1 Y
DIP-10054N DIP-10890N 0.66 1 1 Y
DIP-10006N DIP-35842N 0.66 1 1 Y
DIP-9913N DIP-11614N 0.65 1 1 Y
DIP-9862N DIP-9960N 0.65 1 1 Y
DIP-9862N DIP-9457N 0.65 1 1 Y
DIP-9862N DIP-9181N 0.65 1 1 Y
DIP-9852N DIP-360N 0.65 1 1 Y
DIP-9819N DIP-10624N 0.65 1 1 Y
DIP-9801N DIP-6870N 0.65 1 1 Y
DIP-9801N DIP-48244N 0.65 1 1 Y
DIP-9801N DIP-10004N 0.65 1 1 Y
DIP-9767N DIP-9323N 0.65 1 1 Y
DIP-9735N DIP-9498N 0.65 1 1 Y
DIP-9735N DIP-31853N 0.65 1 1 Y
DIP-9735N DIP-10890N 0.65 1 1 Y
DIP-9724N DIP-11083N 0.65 1 1 Y
DIP-9339N DIP-48054N 0.65 1 1 Y
DIP-9339N DIP-10165N 0.65 1 1 Y
DIP-9110N DIP-48109N 0.65 1 1 Y
DIP-9110N DIP-11118N 0.65 1 1 Y
DIP-9109N DIP-10270N 0.65 1 1 Y
DIP-9097N DIP-10708N 0.65 1 1 Y
DIP-9078N DIP-9435N 0.65 1 1 Y
DIP-9035N DIP-9248N 0.65 1 1 Y
DIP-9035N DIP-48167N 0.65 1 1 Y
DIP-9035N DIP-11782N 0.65 1 1 Y
DIP-9034N DIP-9907N 0.65 1 1 Y
DIP-9034N DIP-9110N 0.65 1 1 Y
DIP-6865N DIP-9853N 0.65 1 1 Y
DIP-6865N DIP-36207N 0.65 1 1 Y
DIP-48040N DIP-10297N 0.65 1 1 Y
DIP-48038N DIP-12289N 0.65 1 1 Y
DIP-48007N DIP-9907N 0.65 1 1 Y
DIP-48007N DIP-9110N 0.65 1 1 Y
DIP-47944N DIP-9655N 0.65 1 1 Y
DIP-47916N DIP-9323N 0.65 1 1 Y
DIP-47866N DIP-11016N 0.65 1 1 Y
DIP-47838N DIP-10689N 0.65 1 1 Y
DIP-46203N DIP-31841N 0.65 1 1 Y
DIP-46203N DIP-11766N 0.65 1 1 Y
DIP-36232N DIP-10851N 0.65 1 1 Y
DIP-36212N DIP-10122N 0.65 1 1 Y
DIP-36204N DIP-6870N 0.65 1 1 Y
DIP-36204N DIP-48244N 0.65 1 1 Y
DIP-36204N DIP-10004N 0.65 1 1 Y
DIP-36170N DIP-10433N 0.65 1 1 Y
DIP-360N DIP-10079N 0.65 1 1 Y
DIP-31864N DIP-10288N 0.65 1 1 Y
DIP-31853N DIP-9655N 0.65 1 1 Y
DIP-31853N DIP-10880N 0.65 1 1 Y
DIP-31846N DIP-565N 0.65 1 1 Y
DIP-29848N DIP-9681N 0.65 1 1 Y
DIP-29379N DIP-9556N 0.65 1 1 Y
DIP-29379N DIP-48255N 0.65 1 1 Y
DIP-28077N DIP-9373N 0.65 1 1 Y
DIP-28054N DIP-12289N 0.65 1 1 Y
DIP-12951N DIP-9035N 0.65 1 1 Y
DIP-12602N DIP-10851N 0.65 1 1 Y
DIP-12586N DIP-11016N 0.65 1 1 Y
DIP-12295N DIP-12368N 0.65 1 1 Y
DIP-12187N DIP-35945N 0.65 1 1 Y
DIP-12187N DIP-10625N 0.65 1 1 Y
DIP-12136N DIP-36035N 0.65 1 1 Y
DIP-11613N DIP-10472N 0.65 1 1 Y
DIP-11551N DIP-12716N 0.65 1 1 Y
DIP-11501N DIP-48081N 0.65 1 1 Y
DIP-11501N DIP-10547N 0.65 1 1 Y
DIP-11397N DIP-47829N 0.65 1 1 Y
DIP-11397N DIP-10792N 0.65 1 1 Y
DIP-11355N DIP-10939N 0.65 1 1 Y
DIP-11180N DIP-47835N 0.65 1 1 Y
DIP-11180N DIP-35914N 0.65 1 1 Y
DIP-11180N DIP-12060N 0.65 1 1 Y
DIP-11180N DIP-10746N 0.65 1 1 Y
DIP-11157N DIP-9977N 0.65 1 1 Y
DIP-11124N DIP-9509N 0.65 1 1 Y
DIP-11124N DIP-48272N 0.65 1 1 Y
DIP-11086N DIP-10446N 0.65 1 1 Y
DIP-11079N DIP-9107N 0.65 1 1 Y
DIP-11079N DIP-29874N 0.65 1 1 Y
DIP-11075N DIP-9027N 0.65 1 1 Y
DIP-11059N DIP-11953N 0.65 1 1 Y
DIP-11058N DIP-48085N 0.65 1 1 Y
DIP-11058N DIP-11908N 0.65 1 1 Y
DIP-10983N DIP-9599N 0.65 1 1 Y
DIP-10983N DIP-31865N 0.65 1 1 Y
DIP-10903N DIP-9681N 0.65 1 1 Y
DIP-10890N DIP-9655N 0.65 1 1 Y
DIP-10890N DIP-10880N 0.65 1 1 Y
DIP-10849N DIP-9129N 0.65 1 1 Y
DIP-10849N DIP-48055N 0.65 1 1 Y
DIP-10791N DIP-48264N 0.65 1 1 Y
DIP-10787N DIP-10689N 0.65 1 1 Y
DIP-10783N DIP-48196N 0.65 1 1 Y
DIP-10783N DIP-47889N 0.65 1 1 Y
DIP-10783N DIP-10794N 0.65 1 1 Y
DIP-10775N DIP-31841N 0.65 1 1 Y
DIP-10775N DIP-11766N 0.65 1 1 Y
DIP-10137N DIP-10122N 0.65 1 1 Y
DIP-10128N DIP-48244N 0.65 1 1 Y
DIP-10128N DIP-10004N 0.65 1 1 Y
DIP-10126N DIP-35918N 0.65 1 1 Y
DIP-10126N DIP-10385N 0.65 1 1 Y
DIP-10066N DIP-11322N 0.65 1 1 Y
DIP-10057N DIP-47952N 0.65 1 1 Y
DIP-10057N DIP-35792N 0.65 1 1 Y
DIP-10057N DIP-10793N 0.65 1 1 Y
DIP-10057N DIP-10079N 0.65 1 1 Y
DIP-10024N DIP-9520N 0.65 1 1 Y
DIP-9949N DIP-9324N 0.64 1 1 Y
DIP-9913N DIP-35791N 0.64 1 1 Y
DIP-9913N DIP-10745N 0.64 1 1 Y
DIP-9899N DIP-9948N 0.64 1 1 Y
DIP-9899N DIP-9655N 0.64 1 1 Y
DIP-9887N DIP-35806N 0.64 1 1 Y
DIP-9887N DIP-10788N 0.64 1 1 Y
DIP-9887N DIP-10666N 0.64 1 1 Y
DIP-9840N DIP-48257N 0.64 1 1 Y
DIP-9801N DIP-10079N 0.64 1 1 Y
DIP-9749N DIP-9509N 0.64 1 1 Y
DIP-9749N DIP-48272N 0.64 1 1 Y
DIP-9735N DIP-9422N 0.64 1 1 Y
DIP-9735N DIP-47953N 0.64 1 1 Y
DIP-9335N DIP-10344N 0.64 1 1 Y
DIP-9333N DIP-35882N 0.64 1 1 Y
DIP-9333N DIP-10749N 0.64 1 1 Y
DIP-9318N DIP-48085N 0.64 1 1 Y
DIP-9318N DIP-11908N 0.64 1 1 Y
DIP-9097N DIP-9219N 0.64 1 1 Y
DIP-9097N DIP-48149N 0.64 1 1 Y
DIP-9036N DIP-9749N 0.64 1 1 Y
DIP-9034N DIP-9822N 0.64 1 1 Y
DIP-6867N DIP-10666N 0.64 1 1 Y
DIP-6159N DIP-36205N 0.64 1 1 Y
DIP-585N DIP-28071N 0.64 1 1 Y
DIP-48149N DIP-9457N 0.64 1 1 Y
DIP-48149N DIP-47859N 0.64 1 1 Y
DIP-48149N DIP-10641N 0.64 1 1 Y
DIP-48109N DIP-9182N 0.64 1 1 Y
DIP-48007N DIP-9822N 0.64 1 1 Y
DIP-47994N DIP-585N 0.64 1 1 Y
DIP-47994N DIP-36213N 0.64 1 1 Y
DIP-47969N DIP-9879N 0.64 1 1 Y
DIP-47870N DIP-9216N 0.64 1 1 Y
DIP-47865N DIP-10192N 0.64 1 1 Y
DIP-47842N DIP-29848N 0.64 1 1 Y
DIP-47842N DIP-10903N 0.64 1 1 Y
DIP-36213N DIP-28071N 0.64 1 1 Y
DIP-36212N DIP-9064N 0.64 1 1 Y
DIP-36205N DIP-556N 0.64 1 1 Y
DIP-36204N DIP-10079N 0.64 1 1 Y
DIP-36183N DIP-10344N 0.64 1 1 Y
DIP-31865N DIP-48185N 0.64 1 1 Y
DIP-31865N DIP-10594N 0.64 1 1 Y
DIP-31862N DIP-35882N 0.64 1 1 Y
DIP-31862N DIP-10749N 0.64 1 1 Y
DIP-31853N DIP-10508N 0.64 1 1 Y
DIP-31853N DIP-10151N 0.64 1 1 Y
DIP-31849N DIP-11551N 0.64 1 1 Y
DIP-29797N DIP-9324N 0.64 1 1 Y
DIP-28085N DIP-9960N 0.64 1 1 Y
DIP-28077N DIP-9552N 0.64 1 1 Y
DIP-28077N DIP-29379N 0.64 1 1 Y
DIP-28077N DIP-11853N 0.64 1 1 Y
DIP-28077N DIP-11059N 0.64 1 1 Y
DIP-12951N DIP-11016N 0.64 1 1 Y
DIP-12395N DIP-9107N 0.64 1 1 Y
DIP-12395N DIP-29874N 0.64 1 1 Y
DIP-12167N DIP-6870N 0.64 1 1 Y
DIP-11585N DIP-11075N 0.64 1 1 Y
DIP-11551N DIP-10321N 0.64 1 1 Y
DIP-11410N DIP-9457N 0.64 1 1 Y
DIP-11410N DIP-47859N 0.64 1 1 Y
DIP-11410N DIP-10641N 0.64 1 1 Y
DIP-11350N DIP-10573N 0.64 1 1 Y
DIP-11198N DIP-48113N 0.64 1 1 Y
DIP-11198N DIP-12549N 0.64 1 1 Y
DIP-11124N DIP-11783N 0.64 1 1 Y
DIP-11059N DIP-9599N 0.64 1 1 Y
DIP-11059N DIP-31865N 0.64 1 1 Y
DIP-11019N DIP-11551N 0.64 1 1 Y
DIP-10983N DIP-48161N 0.64 1 1 Y
DIP-10983N DIP-10618N 0.64 1 1 Y
DIP-10939N DIP-48163N 0.64 1 1 Y
DIP-10917N DIP-47869N 0.64 1 1 Y
DIP-10917N DIP-10737N 0.64 1 1 Y
DIP-10890N DIP-10508N 0.64 1 1 Y
DIP-10890N DIP-10151N 0.64 1 1 Y
DIP-10838N DIP-10516N 0.64 1 1 Y
DIP-10826N DIP-35834N 0.64 1 1 Y
DIP-10826N DIP-12117N 0.64 1 1 Y
DIP-10815N DIP-9216N 0.64 1 1 Y
DIP-10783N DIP-11551N 0.64 1 1 Y
DIP-10783N DIP-10777N 0.64 1 1 Y
DIP-10164N DIP-9726N 0.64 1 1 Y
DIP-10164N DIP-36202N 0.64 1 1 Y
DIP-10137N DIP-9064N 0.64 1 1 Y
DIP-10128N DIP-10126N 0.64 1 1 Y
DIP-10122N DIP-35918N 0.64 1 1 Y
DIP-10122N DIP-11671N 0.64 1 1 Y
DIP-10122N DIP-10385N 0.64 1 1 Y
DIP-10092N DIP-31853N 0.64 1 1 Y
DIP-10092N DIP-10890N 0.64 1 1 Y
DIP-10057N DIP-11981N 0.64 1 1 Y
DIP-10057N DIP-11892N 0.64 1 1 Y
DIP-10057N DIP-10697N 0.64 1 1 Y
DIP-10010N DIP-9377N 0.64 1 1 Y
DIP-9994N DIP-48185N 0.63 1 1 Y
DIP-9994N DIP-10594N 0.63 1 1 Y
DIP-9979N DIP-10520N 0.63 1 1 Y
DIP-9932N DIP-28077N 0.63 1 1 Y
DIP-9899N DIP-9977N 0.63 1 1 Y
DIP-9899N DIP-11059N 0.63 1 1 Y
DIP-9887N DIP-35952N 0.63 1 1 Y
DIP-9887N DIP-10816N 0.63 1 1 Y
DIP-9862N DIP-36216N 0.63 1 1 Y
DIP-9719N DIP-9150N 0.63 1 1 Y
DIP-9181N DIP-11071N 0.63 1 1 Y
DIP-9097N DIP-48216N 0.63 1 1 Y
DIP-9078N DIP-48264N 0.63 1 1 Y
DIP-9056N DIP-48136N 0.63 1 1 Y
DIP-9056N DIP-10161N 0.63 1 1 Y
DIP-9034N DIP-11059N 0.63 1 1 Y
DIP-9034N DIP-10151N 0.63 1 1 Y
DIP-9027N DIP-12328N 0.63 1 1 Y
DIP-6876N DIP-11059N 0.63 1 1 Y
DIP-6871N DIP-9509N 0.63 1 1 Y
DIP-6871N DIP-48272N 0.63 1 1 Y
DIP-6848N DIP-9960N 0.63 1 1 Y
DIP-585N DIP-12368N 0.63 1 1 Y
DIP-48149N DIP-9854N 0.63 1 1 Y
DIP-48149N DIP-9726N 0.63 1 1 Y
DIP-48149N DIP-48142N 0.63 1 1 Y
DIP-48149N DIP-47861N 0.63 1 1 Y
DIP-48149N DIP-36202N 0.63 1 1 Y
DIP-48149N DIP-12502N 0.63 1 1 Y
DIP-48121N DIP-12946N 0.63 1 1 Y
DIP-48109N DIP-9913N 0.63 1 1 Y
DIP-48109N DIP-35894N 0.63 1 1 Y
DIP-48073N DIP-9731N 0.63 1 1 Y
DIP-48073N DIP-35901N 0.63 1 1 Y
DIP-48025N DIP-9090N 0.63 1 1 Y
DIP-48025N DIP-47907N 0.63 1 1 Y
DIP-48019N DIP-10520N 0.63 1 1 Y
DIP-48008N DIP-9509N 0.63 1 1 Y
DIP-48008N DIP-48272N 0.63 1 1 Y
DIP-48007N DIP-11059N 0.63 1 1 Y
DIP-48007N DIP-10151N 0.63 1 1 Y
DIP-48006N DIP-9551N 0.63 1 1 Y
DIP-48006N DIP-31864N 0.63 1 1 Y
DIP-47993N DIP-11083N 0.63 1 1 Y
DIP-47988N DIP-10430N 0.63 1 1 Y
DIP-47935N DIP-10849N 0.63 1 1 Y
DIP-47904N DIP-47889N 0.63 1 1 Y
DIP-47904N DIP-10794N 0.63 1 1 Y
DIP-47864N DIP-11614N 0.63 1 1 Y
DIP-47835N DIP-9791N 0.63 1 1 Y
DIP-36229N DIP-10409N 0.63 1 1 Y
DIP-36213N DIP-12368N 0.63 1 1 Y
DIP-36212N DIP-9907N 0.63 1 1 Y
DIP-36204N DIP-11124N 0.63 1 1 Y
DIP-36034N DIP-36229N 0.63 1 1 Y
DIP-36034N DIP-10261N 0.63 1 1 Y
DIP-31870N DIP-9324N 0.63 1 1 Y
DIP-31864N DIP-48076N 0.63 1 1 Y
DIP-31864N DIP-35747N 0.63 1 1 Y
DIP-29379N DIP-48025N 0.63 1 1 Y
DIP-29379N DIP-10339N 0.63 1 1 Y
DIP-27650N DIP-9551N 0.63 1 1 Y
DIP-27650N DIP-31864N 0.63 1 1 Y
DIP-12552N DIP-36181N 0.63 1 1 Y
DIP-12322N DIP-48161N 0.63 1 1 Y
DIP-12176N DIP-29827N 0.63 1 1 Y
DIP-12176N DIP-10263N 0.63 1 1 Y
DIP-11551N DIP-10697N 0.63 1 1 Y
DIP-11410N DIP-9854N 0.63 1 1 Y
DIP-11410N DIP-9726N 0.63 1 1 Y
DIP-11410N DIP-48142N 0.63 1 1 Y
DIP-11410N DIP-47861N 0.63 1 1 Y
DIP-11410N DIP-36202N 0.63 1 1 Y
DIP-11410N DIP-12502N 0.63 1 1 Y
DIP-11300N DIP-48149N 0.63 1 1 Y
DIP-11300N DIP-11410N 0.63 1 1 Y
DIP-11232N DIP-9498N 0.63 1 1 Y
DIP-11232N DIP-36044N 0.63 1 1 Y
DIP-11079N DIP-47944N 0.63 1 1 Y
DIP-11075N DIP-9907N 0.63 1 1 Y
DIP-11059N DIP-35780N 0.63 1 1 Y
DIP-11059N DIP-12954N 0.63 1 1 Y
DIP-11059N DIP-10066N 0.63 1 1 Y
DIP-11043N DIP-11157N 0.63 1 1 Y
DIP-10983N DIP-9552N 0.63 1 1 Y
DIP-10983N DIP-29379N 0.63 1 1 Y
DIP-10936N DIP-48161N 0.63 1 1 Y
DIP-10920N DIP-12282N 0.63 1 1 Y
DIP-10851N DIP-9509N 0.63 1 1 Y
DIP-10851N DIP-9383N 0.63 1 1 Y
DIP-10851N DIP-48272N 0.63 1 1 Y
DIP-10851N DIP-10671N 0.63 1 1 Y
DIP-10836N DIP-35931N 0.63 1 1 Y
DIP-10836N DIP-10617N 0.63 1 1 Y
DIP-10795N DIP-10794N 0.63 1 1 Y
DIP-10790N DIP-35644N 0.63 1 1 Y
DIP-10790N DIP-10696N 0.63 1 1 Y
DIP-10789N DIP-36216N 0.63 1 1 Y
DIP-10783N DIP-9493N 0.63 1 1 Y
DIP-10783N DIP-48151N 0.63 1 1 Y
DIP-10783N DIP-47906N 0.63 1 1 Y
DIP-10783N DIP-11465N 0.63 1 1 Y
DIP-10783N DIP-10446N 0.63 1 1 Y
DIP-10740N DIP-48264N 0.63 1 1 Y
DIP-10740N DIP-10804N 0.63 1 1 Y
DIP-10729N DIP-11614N 0.63 1 1 Y
DIP-10138N DIP-10836N 0.63 1 1 Y
DIP-10137N DIP-9907N 0.63 1 1 Y
DIP-10119N DIP-9913N 0.63 1 1 Y
DIP-10119N DIP-35894N 0.63 1 1 Y
DIP-10024N DIP-31841N 0.63 1 1 Y
DIP-10024N DIP-11766N 0.63 1 1 Y
DIP-10021N DIP-36212N 0.63 1 1 Y
DIP-10021N DIP-10137N 0.63 1 1 Y
DIP-10010N DIP-9511N 0.63 1 1 Y
DIP-10001N DIP-9551N 0.63 1 1 Y
DIP-10001N DIP-31864N 0.63 1 1 Y
DIP-9998N DIP-9457N 0.62 1 1 Y
DIP-9899N DIP-10186N 0.62 1 1 Y
DIP-9887N DIP-47952N 0.62 1 1 Y
DIP-9887N DIP-10793N 0.62 1 1 Y
DIP-9862N DIP-341N 0.62 1 1 Y
DIP-9862N DIP-11551N 0.62 1 1 Y
DIP-9852N DIP-47835N 0.62 1 1 Y
DIP-9852N DIP-12060N 0.62 1 1 Y
DIP-9791N DIP-47962N 0.62 1 1 Y
DIP-9791N DIP-29109N 0.62 1 1 Y
DIP-9791N DIP-12506N 0.62 1 1 Y
DIP-9791N DIP-10043N 0.62 1 1 Y
DIP-9776N DIP-11024N 0.62 1 1 Y
DIP-9776N DIP-10708N 0.62 1 1 Y
DIP-9731N DIP-47859N 0.62 1 1 Y
DIP-9701N DIP-12656N 0.62 1 1 Y
DIP-9333N DIP-10783N 0.62 1 1 Y
DIP-9155N DIP-9034N 0.62 1 1 Y
DIP-9155N DIP-48007N 0.62 1 1 Y
DIP-9150N DIP-10192N 0.62 1 1 Y
DIP-9132N DIP-11288N 0.62 1 1 Y
DIP-9036N DIP-29109N 0.62 1 1 Y
DIP-9036N DIP-10043N 0.62 1 1 Y
DIP-9035N DIP-12355N 0.62 1 1 Y
DIP-6846N DIP-9324N 0.62 1 1 Y
DIP-59619N DIP-48234N 0.62 1 1 Y
DIP-59619N DIP-12951N 0.62 1 1 Y
DIP-48135N DIP-9035N 0.62 1 1 Y
DIP-48046N DIP-36216N 0.62 1 1 Y
DIP-48043N DIP-12786N 0.62 1 1 Y
DIP-47991N DIP-48196N 0.62 1 1 Y
DIP-47969N DIP-11071N 0.62 1 1 Y
DIP-47944N DIP-48190N 0.62 1 1 Y
DIP-47940N DIP-36040N 0.62 1 1 Y
DIP-47935N DIP-10783N 0.62 1 1 Y
DIP-47870N DIP-9437N 0.62 1 1 Y
DIP-47864N DIP-48264N 0.62 1 1 Y
DIP-47843N DIP-12656N 0.62 1 1 Y
DIP-47838N DIP-9556N 0.62 1 1 Y
DIP-47838N DIP-48255N 0.62 1 1 Y
DIP-36216N DIP-9733N 0.62 1 1 Y
DIP-36216N DIP-9668N 0.62 1 1 Y
DIP-36216N DIP-47838N 0.62 1 1 Y
DIP-36216N DIP-10787N 0.62 1 1 Y
DIP-36212N DIP-9551N 0.62 1 1 Y
DIP-36212N DIP-9248N 0.62 1 1 Y
DIP-36212N DIP-9150N 0.62 1 1 Y
DIP-36212N DIP-31864N 0.62 1 1 Y
DIP-36212N DIP-12748N 0.62 1 1 Y
DIP-36180N DIP-9949N 0.62 1 1 Y
DIP-36180N DIP-29797N 0.62 1 1 Y
DIP-36040N DIP-31841N 0.62 1 1 Y
DIP-36040N DIP-11766N 0.62 1 1 Y
DIP-36035N DIP-11288N 0.62 1 1 Y
DIP-31872N DIP-9967N 0.62 1 1 Y
DIP-31865N DIP-10295N 0.62 1 1 Y
DIP-31864N DIP-47998N 0.62 1 1 Y
DIP-31862N DIP-10783N 0.62 1 1 Y
DIP-31844N DIP-11024N 0.62 1 1 Y
DIP-31844N DIP-10708N 0.62 1 1 Y
DIP-29379N DIP-11110N 0.62 1 1 Y
DIP-28085N DIP-9036N 0.62 1 1 Y
DIP-28085N DIP-48161N 0.62 1 1 Y
DIP-28085N DIP-35878N 0.62 1 1 Y
DIP-28077N DIP-29848N 0.62 1 1 Y
DIP-28077N DIP-10903N 0.62 1 1 Y
DIP-28063N DIP-9891N 0.62 1 1 Y
DIP-12951N DIP-10490N 0.62 1 1 Y
DIP-12946N DIP-48234N 0.62 1 1 Y
DIP-12946N DIP-12951N 0.62 1 1 Y
DIP-12656N DIP-10503N 0.62 1 1 Y
DIP-12440N DIP-9273N 0.62 1 1 Y
DIP-12295N DIP-9377N 0.62 1 1 Y
DIP-12276N DIP-11069N 0.62 1 1 Y
DIP-11614N DIP-9314N 0.62 1 1 Y
DIP-11468N DIP-12117N 0.62 1 1 Y
DIP-11313N DIP-9035N 0.62 1 1 Y
DIP-11180N DIP-10143N 0.62 1 1 Y
DIP-11167N DIP-9669N 0.62 1 1 Y
DIP-11059N DIP-9485N 0.62 1 1 Y
DIP-11059N DIP-48054N 0.62 1 1 Y
DIP-10923N DIP-47873N 0.62 1 1 Y
DIP-10923N DIP-11072N 0.62 1 1 Y
DIP-10919N DIP-10430N 0.62 1 1 Y
DIP-10904N DIP-10079N 0.62 1 1 Y
DIP-10885N DIP-10631N 0.62 1 1 Y
DIP-10868N DIP-48216N 0.62 1 1 Y
DIP-10836N DIP-36180N 0.62 1 1 Y
DIP-10836N DIP-35808N 0.62 1 1 Y
DIP-10836N DIP-10138N 0.62 1 1 Y
DIP-10826N DIP-12187N 0.62 1 1 Y
DIP-10816N DIP-9484N 0.62 1 1 Y
DIP-10815N DIP-9437N 0.62 1 1 Y
DIP-10804N DIP-48228N 0.62 1 1 Y
DIP-10787N DIP-9556N 0.62 1 1 Y
DIP-10787N DIP-48255N 0.62 1 1 Y
DIP-10729N DIP-48264N 0.62 1 1 Y
DIP-10137N DIP-9551N 0.62 1 1 Y
DIP-10137N DIP-9248N 0.62 1 1 Y
DIP-10137N DIP-9150N 0.62 1 1 Y
DIP-10137N DIP-31864N 0.62 1 1 Y
DIP-10137N DIP-12748N 0.62 1 1 Y
DIP-10128N DIP-9035N 0.62 1 1 Y
DIP-10128N DIP-10568N 0.62 1 1 Y
DIP-10126N DIP-10151N 0.62 1 1 Y
DIP-10122N DIP-48051N 0.62 1 1 Y
DIP-10122N DIP-10353N 0.62 1 1 Y
DIP-10092N DIP-10066N 0.62 1 1 Y
DIP-10057N DIP-35839N 0.62 1 1 Y
DIP-10006N DIP-10508N 0.62 1 1 Y
DIP-10001N DIP-585N 0.62 1 1 Y
DIP-10001N DIP-36213N 0.62 1 1 Y
DIP-9977N DIP-9035N 0.61 1 1 Y
DIP-9907N DIP-35784N 0.61 1 1 Y
DIP-9907N DIP-10242N 0.61 1 1 Y
DIP-9899N DIP-29848N 0.61 1 1 Y
DIP-9899N DIP-10903N 0.61 1 1 Y
DIP-9862N DIP-11059N 0.61 1 1 Y
DIP-9852N DIP-10143N 0.61 1 1 Y
DIP-9829N DIP-9725N 0.61 1 1 Y
DIP-9822N DIP-6860N 0.61 1 1 Y
DIP-9822N DIP-31848N 0.61 1 1 Y
DIP-9810N DIP-341N 0.61 1 1 Y
DIP-9801N DIP-48015N 0.61 1 1 Y
DIP-9801N DIP-10007N 0.61 1 1 Y
DIP-9713N DIP-48076N 0.61 1 1 Y
DIP-9713N DIP-47969N 0.61 1 1 Y
DIP-9713N DIP-10509N 0.61 1 1 Y
DIP-9334N DIP-10783N 0.61 1 1 Y
DIP-9097N DIP-513N 0.61 1 1 Y
DIP-9090N DIP-9250N 0.61 1 1 Y
DIP-9090N DIP-35943N 0.61 1 1 Y
DIP-9090N DIP-10314N 0.61 1 1 Y
DIP-9035N DIP-6881N 0.61 1 1 Y
DIP-9035N DIP-35823N 0.61 1 1 Y
DIP-9033N DIP-513N 0.61 1 1 Y
DIP-6889N DIP-9725N 0.61 1 1 Y
DIP-6871N DIP-9035N 0.61 1 1 Y
DIP-6853N DIP-36211N 0.61 1 1 Y
DIP-6853N DIP-10136N 0.61 1 1 Y
DIP-6159N DIP-9461N 0.61 1 1 Y
DIP-6159N DIP-36038N 0.61 1 1 Y
DIP-48149N DIP-9960N 0.61 1 1 Y
DIP-48113N DIP-11912N 0.61 1 1 Y
DIP-48008N DIP-9035N 0.61 1 1 Y
DIP-47907N DIP-9250N 0.61 1 1 Y
DIP-47907N DIP-35943N 0.61 1 1 Y
DIP-47907N DIP-10314N 0.61 1 1 Y
DIP-47865N DIP-10851N 0.61 1 1 Y
DIP-47851N DIP-9725N 0.61 1 1 Y
DIP-47838N DIP-60620N 0.61 1 1 Y
DIP-36211N DIP-48117N 0.61 1 1 Y
DIP-36211N DIP-12179N 0.61 1 1 Y
DIP-36204N DIP-48015N 0.61 1 1 Y
DIP-36204N DIP-10007N 0.61 1 1 Y
DIP-36201N DIP-36211N 0.61 1 1 Y
DIP-36201N DIP-10136N 0.61 1 1 Y
DIP-36040N DIP-9097N 0.61 1 1 Y
DIP-31870N DIP-10783N 0.61 1 1 Y
DIP-31865N DIP-9750N 0.61 1 1 Y
DIP-31865N DIP-35832N 0.61 1 1 Y
DIP-31864N DIP-10021N 0.61 1 1 Y
DIP-31849N DIP-11109N 0.61 1 1 Y
DIP-31841N DIP-10675N 0.61 1 1 Y
DIP-29827N DIP-12176N 0.61 1 1 Y
DIP-29379N DIP-47874N 0.61 1 1 Y
DIP-29379N DIP-12595N 0.61 1 1 Y
DIP-29109N DIP-9234N 0.61 1 1 Y
DIP-28085N DIP-10079N 0.61 1 1 Y
DIP-28078N DIP-31856N 0.61 1 1 Y
DIP-28078N DIP-1079N 0.61 1 1 Y
DIP-28054N DIP-1101N 0.61 1 1 Y
DIP-12573N DIP-9027N 0.61 1 1 Y
DIP-12549N DIP-11912N 0.61 1 1 Y
DIP-12450N DIP-48161N 0.61 1 1 Y
DIP-12414N DIP-9669N 0.61 1 1 Y
DIP-12395N DIP-10479N 0.61 1 1 Y
DIP-12328N DIP-12604N 0.61 1 1 Y
DIP-12295N DIP-47864N 0.61 1 1 Y
DIP-12295N DIP-10729N 0.61 1 1 Y
DIP-12167N DIP-12295N 0.61 1 1 Y
DIP-11585N DIP-10024N 0.61 1 1 Y
DIP-11551N DIP-9776N 0.61 1 1 Y
DIP-11551N DIP-31844N 0.61 1 1 Y
DIP-11410N DIP-9960N 0.61 1 1 Y
DIP-11059N DIP-9825N 0.61 1 1 Y
DIP-11059N DIP-48251N 0.61 1 1 Y
DIP-11059N DIP-10783N 0.61 1 1 Y
DIP-11058N DIP-10923N 0.61 1 1 Y
DIP-11019N DIP-11109N 0.61 1 1 Y
DIP-10923N DIP-35644N 0.61 1 1 Y
DIP-10923N DIP-10696N 0.61 1 1 Y
DIP-10880N DIP-9136N 0.61 1 1 Y
DIP-10848N DIP-11976N 0.61 1 1 Y
DIP-10787N DIP-60620N 0.61 1 1 Y
DIP-10783N DIP-9822N 0.61 1 1 Y
DIP-10783N DIP-9624N 0.61 1 1 Y
DIP-10783N DIP-31854N 0.61 1 1 Y
DIP-10783N DIP-11059N 0.61 1 1 Y
DIP-10164N DIP-9655N 0.61 1 1 Y
DIP-10164N DIP-12716N 0.61 1 1 Y
DIP-10164N DIP-10446N 0.61 1 1 Y
DIP-10136N DIP-48117N 0.61 1 1 Y
DIP-10136N DIP-12179N 0.61 1 1 Y
DIP-10128N DIP-9907N 0.61 1 1 Y
DIP-10128N DIP-36216N 0.61 1 1 Y
DIP-10126N DIP-9219N 0.61 1 1 Y
DIP-10057N DIP-35855N 0.61 1 1 Y
DIP-10057N DIP-10789N 0.61 1 1 Y
DIP-10055N DIP-12946N 0.61 1 1 Y
DIP-10043N DIP-9234N 0.61 1 1 Y
DIP-10022N DIP-10983N 0.61 1 1 Y
DIP-10010N DIP-35847N 0.61 1 1 Y
DIP-9907N DIP-11687N 0.60 1 1 Y
DIP-9899N DIP-9949N 0.60 1 1 Y
DIP-9899N DIP-29797N 0.60 1 1 Y
DIP-9899N DIP-10151N 0.60 1 1 Y
DIP-9891N DIP-9756N 0.60 1 1 Y
DIP-9862N DIP-9669N 0.60 1 1 Y
DIP-9825N DIP-12035N 0.60 1 1 Y
DIP-9791N DIP-11278N 0.60 1 1 Y
DIP-9767N DIP-9733N 0.60 1 1 Y
DIP-9725N DIP-9736N 0.60 1 1 Y
DIP-9725N DIP-35950N 0.60 1 1 Y
DIP-9724N DIP-48234N 0.60 1 1 Y
DIP-9724N DIP-12951N 0.60 1 1 Y
DIP-9701N DIP-9725N 0.60 1 1 Y
DIP-9362N DIP-10244N 0.60 1 1 Y
DIP-9324N DIP-47838N 0.60 1 1 Y
DIP-9324N DIP-10787N 0.60 1 1 Y
DIP-9198N DIP-9275N 0.60 1 1 Y
DIP-9177N DIP-12326N 0.60 1 1 Y
DIP-9155N DIP-9509N 0.60 1 1 Y
DIP-9155N DIP-48272N 0.60 1 1 Y
DIP-9132N DIP-9509N 0.60 1 1 Y
DIP-9132N DIP-48272N 0.60 1 1 Y
DIP-9109N DIP-10456N 0.60 1 1 Y
DIP-9034N DIP-9511N 0.60 1 1 Y
DIP-9034N DIP-10663N 0.60 1 1 Y
DIP-6846N DIP-9416N 0.60 1 1 Y
DIP-6846N DIP-48109N 0.60 1 1 Y
DIP-6846N DIP-47939N 0.60 1 1 Y
DIP-6846N DIP-11118N 0.60 1 1 Y
DIP-48149N DIP-9034N 0.60 1 1 Y
DIP-48149N DIP-48007N 0.60 1 1 Y
DIP-48076N DIP-11936N 0.60 1 1 Y
DIP-48073N DIP-10847N 0.60 1 1 Y
DIP-48065N DIP-48161N 0.60 1 1 Y
DIP-48038N DIP-9724N 0.60 1 1 Y
DIP-48032N DIP-11059N 0.60 1 1 Y
DIP-48007N DIP-9511N 0.60 1 1 Y
DIP-48007N DIP-10663N 0.60 1 1 Y
DIP-47988N DIP-48161N 0.60 1 1 Y
DIP-47916N DIP-9733N 0.60 1 1 Y
DIP-47870N DIP-513N 0.60 1 1 Y
DIP-47865N DIP-10868N 0.60 1 1 Y
DIP-47843N DIP-9725N 0.60 1 1 Y
DIP-36216N DIP-47862N 0.60 1 1 Y
DIP-36216N DIP-10567N 0.60 1 1 Y
DIP-36212N DIP-10472N 0.60 1 1 Y
DIP-36211N DIP-35902N 0.60 1 1 Y
DIP-36211N DIP-10809N 0.60 1 1 Y
DIP-36181N DIP-9129N 0.60 1 1 Y
DIP-36181N DIP-48055N 0.60 1 1 Y
DIP-36035N DIP-9509N 0.60 1 1 Y
DIP-36035N DIP-48272N 0.60 1 1 Y
DIP-31869N DIP-9949N 0.60 1 1 Y
DIP-31869N DIP-29797N 0.60 1 1 Y
DIP-31865N DIP-35914N 0.60 1 1 Y
DIP-31865N DIP-10746N 0.60 1 1 Y
DIP-31864N DIP-35977N 0.60 1 1 Y
DIP-31864N DIP-11034N 0.60 1 1 Y
DIP-31853N DIP-11059N 0.60 1 1 Y
DIP-29109N DIP-12808N 0.60 1 1 Y
DIP-2901N DIP-11082N 0.60 1 1 Y
DIP-28085N DIP-9177N 0.60 1 1 Y
DIP-28085N DIP-10151N 0.60 1 1 Y
DIP-28077N DIP-47889N 0.60 1 1 Y
DIP-28077N DIP-10794N 0.60 1 1 Y
DIP-28054N DIP-9724N 0.60 1 1 Y
DIP-12167N DIP-513N 0.60 1 1 Y
DIP-12165N DIP-12136N 0.60 1 1 Y
DIP-11434N DIP-11180N 0.60 1 1 Y
DIP-11410N DIP-9034N 0.60 1 1 Y
DIP-11410N DIP-48007N 0.60 1 1 Y
DIP-11278N DIP-9960N 0.60 1 1 Y
DIP-11278N DIP-11059N 0.60 1 1 Y
DIP-11232N DIP-9566N 0.60 1 1 Y
DIP-11232N DIP-31872N 0.60 1 1 Y
DIP-11232N DIP-11180N 0.60 1 1 Y
DIP-11180N DIP-10057N 0.60 1 1 Y
DIP-11069N DIP-29109N 0.60 1 1 Y
DIP-11069N DIP-10043N 0.60 1 1 Y
DIP-10983N DIP-9273N 0.60 1 1 Y
DIP-10983N DIP-9034N 0.60 1 1 Y
DIP-10983N DIP-48007N 0.60 1 1 Y
DIP-10919N DIP-9509N 0.60 1 1 Y
DIP-10919N DIP-48272N 0.60 1 1 Y
DIP-10890N DIP-11059N 0.60 1 1 Y
DIP-10880N DIP-35882N 0.60 1 1 Y
DIP-10880N DIP-10749N 0.60 1 1 Y
DIP-10878N DIP-9801N 0.60 1 1 Y
DIP-10878N DIP-36204N 0.60 1 1 Y
DIP-10815N DIP-513N 0.60 1 1 Y
DIP-10788N DIP-10124N 0.60 1 1 Y
DIP-10783N DIP-9853N 0.60 1 1 Y
DIP-10783N DIP-36207N 0.60 1 1 Y
DIP-10746N DIP-6870N 0.60 1 1 Y
DIP-10137N DIP-10472N 0.60 1 1 Y
DIP-10136N DIP-35902N 0.60 1 1 Y
DIP-10136N DIP-10809N 0.60 1 1 Y
DIP-10128N DIP-9819N 0.60 1 1 Y
DIP-10126N DIP-10824N 0.60 1 1 Y
DIP-10066N DIP-36011N 0.60 1 1 Y
DIP-10043N DIP-12808N 0.60 1 1 Y
DIP-10024N DIP-47969N 0.60 1 1 Y
DIP-10024N DIP-10509N 0.60 1 1 Y
DIP-10008N DIP-10441N 0.60 1 1 Y
DIP-10006N DIP-12716N 0.60 1 1 Y
DIP-9998N DIP-9841N 0.59 1 1 Y
DIP-9998N DIP-9801N 0.59 1 1 Y
DIP-9998N DIP-48148N 0.59 1 1 Y
DIP-9998N DIP-36204N 0.59 1 1 Y
DIP-9979N DIP-11320N 0.59 1 1 Y
DIP-9932N DIP-11059N 0.59 1 1 Y
DIP-9899N DIP-10057N 0.59 1 1 Y
DIP-9891N DIP-10376N 0.59 1 1 Y
DIP-9887N DIP-6846N 0.59 1 1 Y
DIP-9862N DIP-9036N 0.59 1 1 Y
DIP-9862N DIP-35878N 0.59 1 1 Y
DIP-9862N DIP-10666N 0.59 1 1 Y
DIP-9853N DIP-341N 0.59 1 1 Y
DIP-9791N DIP-10425N 0.59 1 1 Y
DIP-9791N DIP-10317N 0.59 1 1 Y
DIP-9690N DIP-10579N 0.59 1 1 Y
DIP-9377N DIP-35984N 0.59 1 1 Y
DIP-9177N DIP-9829N 0.59 1 1 Y
DIP-9147N DIP-48030N 0.59 1 1 Y
DIP-9147N DIP-10054N 0.59 1 1 Y
DIP-9119N DIP-9966N 0.59 1 1 Y
DIP-9119N DIP-9791N 0.59 1 1 Y
DIP-9119N DIP-36022N 0.59 1 1 Y
DIP-9110N DIP-12748N 0.59 1 1 Y
DIP-9110N DIP-10435N 0.59 1 1 Y
DIP-9109N DIP-46478N 0.59 1 1 Y
DIP-9108N DIP-9509N 0.59 1 1 Y
DIP-9108N DIP-48272N 0.59 1 1 Y
DIP-9097N DIP-48048N 0.59 1 1 Y
DIP-9097N DIP-10731N 0.59 1 1 Y
DIP-9033N DIP-9948N 0.59 1 1 Y
DIP-9033N DIP-48014N 0.59 1 1 Y
DIP-6870N DIP-48106N 0.59 1 1 Y
DIP-6869N DIP-9949N 0.59 1 1 Y
DIP-6869N DIP-29797N 0.59 1 1 Y
DIP-6854N DIP-10241N 0.59 1 1 Y
DIP-6853N DIP-9983N 0.59 1 1 Y
DIP-60620N DIP-36212N 0.59 1 1 Y
DIP-60620N DIP-10137N 0.59 1 1 Y
DIP-48149N DIP-10446N 0.59 1 1 Y
DIP-48136N DIP-9854N 0.59 1 1 Y
DIP-48136N DIP-47861N 0.59 1 1 Y
DIP-48109N DIP-48030N 0.59 1 1 Y
DIP-48109N DIP-10054N 0.59 1 1 Y
DIP-48019N DIP-11320N 0.59 1 1 Y
DIP-47988N DIP-9564N 0.59 1 1 Y
DIP-47966N DIP-47864N 0.59 1 1 Y
DIP-47966N DIP-10729N 0.59 1 1 Y
DIP-47870N DIP-9899N 0.59 1 1 Y
DIP-47869N DIP-10408N 0.59 1 1 Y
DIP-47849N DIP-12284N 0.59 1 1 Y
DIP-46203N DIP-11308N 0.59 1 1 Y
DIP-36216N DIP-48234N 0.59 1 1 Y
DIP-36216N DIP-12951N 0.59 1 1 Y
DIP-36207N DIP-341N 0.59 1 1 Y
DIP-36205N DIP-48161N 0.59 1 1 Y
DIP-36205N DIP-12282N 0.59 1 1 Y
DIP-36201N DIP-9983N 0.59 1 1 Y
DIP-36163N DIP-10372N 0.59 1 1 Y
DIP-341N DIP-10124N 0.59 1 1 Y
DIP-31872N DIP-9035N 0.59 1 1 Y
DIP-31870N DIP-9913N 0.59 1 1 Y
DIP-31870N DIP-9273N 0.59 1 1 Y
DIP-31870N DIP-35894N 0.59 1 1 Y
DIP-31853N DIP-35855N 0.59 1 1 Y
DIP-31853N DIP-10789N 0.59 1 1 Y
DIP-28085N DIP-585N 0.59 1 1 Y
DIP-28085N DIP-36213N 0.59 1 1 Y
DIP-28077N DIP-10628N 0.59 1 1 Y
DIP-28071N DIP-36232N 0.59 1 1 Y
DIP-28071N DIP-12602N 0.59 1 1 Y
DIP-12552N DIP-567N 0.59 1 1 Y
DIP-12552N DIP-47828N 0.59 1 1 Y
DIP-12440N DIP-11936N 0.59 1 1 Y
DIP-12440N DIP-10321N 0.59 1 1 Y
DIP-12414N DIP-10151N 0.59 1 1 Y
DIP-12356N DIP-9198N 0.59 1 1 Y
DIP-12167N DIP-10520N 0.59 1 1 Y
DIP-12136N DIP-9712N 0.59 1 1 Y
DIP-11613N DIP-48136N 0.59 1 1 Y
DIP-11613N DIP-10920N 0.59 1 1 Y
DIP-11613N DIP-10161N 0.59 1 1 Y
DIP-11551N DIP-48244N 0.59 1 1 Y
DIP-11551N DIP-10004N 0.59 1 1 Y
DIP-11468N DIP-9359N 0.59 1 1 Y
DIP-11468N DIP-48113N 0.59 1 1 Y
DIP-11468N DIP-12549N 0.59 1 1 Y
DIP-11414N DIP-9624N 0.59 1 1 Y
DIP-11414N DIP-31854N 0.59 1 1 Y
DIP-11410N DIP-10446N 0.59 1 1 Y
DIP-11278N DIP-12035N 0.59 1 1 Y
DIP-11124N DIP-10192N 0.59 1 1 Y
DIP-11059N DIP-11991N 0.59 1 1 Y
DIP-11059N DIP-11921N 0.59 1 1 Y
DIP-11059N DIP-10711N 0.59 1 1 Y
DIP-10921N DIP-9198N 0.59 1 1 Y
DIP-10890N DIP-35855N 0.59 1 1 Y
DIP-10890N DIP-10789N 0.59 1 1 Y
DIP-10851N DIP-35791N 0.59 1 1 Y
DIP-10851N DIP-10745N 0.59 1 1 Y
DIP-10836N DIP-48048N 0.59 1 1 Y
DIP-10836N DIP-10731N 0.59 1 1 Y
DIP-10815N DIP-9899N 0.59 1 1 Y
DIP-10790N DIP-35842N 0.59 1 1 Y
DIP-10790N DIP-10211N 0.59 1 1 Y
DIP-10785N DIP-9676N 0.59 1 1 Y
DIP-10775N DIP-11308N 0.59 1 1 Y
DIP-10749N DIP-9333N 0.59 1 1 Y
DIP-10749N DIP-31862N 0.59 1 1 Y
DIP-10737N DIP-10408N 0.59 1 1 Y
DIP-10697N DIP-9756N 0.59 1 1 Y
DIP-10126N DIP-31853N 0.59 1 1 Y
DIP-10126N DIP-10890N 0.59 1 1 Y
DIP-10065N DIP-47889N 0.59 1 1 Y
DIP-10065N DIP-10794N 0.59 1 1 Y
DIP-10063N DIP-10084N 0.59 1 1 Y
DIP-10019N DIP-10430N 0.59 1 1 Y
DIP-10004N DIP-9323N 0.59 1 1 Y
DIP-10003N DIP-12284N 0.59 1 1 Y
DIP-9899N DIP-9879N 0.58 1 1 Y
DIP-9887N DIP-48216N 0.58 1 1 Y
DIP-9878N DIP-35852N 0.58 1 1 Y
DIP-9878N DIP-10497N 0.58 1 1 Y
DIP-9875N DIP-9035N 0.58 1 1 Y
DIP-9862N DIP-9216N 0.58 1 1 Y
DIP-9852N DIP-9551N 0.58 1 1 Y
DIP-9852N DIP-31864N 0.58 1 1 Y
DIP-9834N DIP-12604N 0.58 1 1 Y
DIP-9825N DIP-10008N 0.58 1 1 Y
DIP-9801N DIP-12035N 0.58 1 1 Y
DIP-9791N DIP-12326N 0.58 1 1 Y
DIP-9767N DIP-6853N 0.58 1 1 Y
DIP-9767N DIP-36201N 0.58 1 1 Y
DIP-9742N DIP-48229N 0.58 1 1 Y
DIP-9724N DIP-11936N 0.58 1 1 Y
DIP-9719N DIP-48015N 0.58 1 1 Y
DIP-9719N DIP-10007N 0.58 1 1 Y
DIP-9717N DIP-585N 0.58 1 1 Y
DIP-9717N DIP-36213N 0.58 1 1 Y
DIP-9701N DIP-11551N 0.58 1 1 Y
DIP-9318N DIP-9733N 0.58 1 1 Y
DIP-9318N DIP-35914N 0.58 1 1 Y
DIP-9318N DIP-11558N 0.58 1 1 Y
DIP-9318N DIP-10746N 0.58 1 1 Y
DIP-9182N DIP-28085N 0.58 1 1 Y
DIP-9154N DIP-9177N 0.58 1 1 Y
DIP-9097N DIP-6871N 0.58 1 1 Y
DIP-9097N DIP-48008N 0.58 1 1 Y
DIP-9093N DIP-9886N 0.58 1 1 Y
DIP-9090N DIP-47907N 0.58 1 1 Y
DIP-9035N DIP-10021N 0.58 1 1 Y
DIP-9034N DIP-48251N 0.58 1 1 Y
DIP-9033N DIP-47837N 0.58 1 1 Y
DIP-9033N DIP-10750N 0.58 1 1 Y
DIP-9027N DIP-9035N 0.58 1 1 Y
DIP-6870N DIP-10151N 0.58 1 1 Y
DIP-6856N DIP-10568N 0.58 1 1 Y
DIP-6854N DIP-47873N 0.58 1 1 Y
DIP-6854N DIP-11072N 0.58 1 1 Y
DIP-48149N DIP-10143N 0.58 1 1 Y
DIP-48065N DIP-12743N 0.58 1 1 Y
DIP-48046N DIP-9436N 0.58 1 1 Y
DIP-48036N DIP-9363N 0.58 1 1 Y
DIP-48007N DIP-48251N 0.58 1 1 Y
DIP-47993N DIP-11601N 0.58 1 1 Y
DIP-47916N DIP-6853N 0.58 1 1 Y
DIP-47916N DIP-36201N 0.58 1 1 Y
DIP-47907N DIP-9090N 0.58 1 1 Y
DIP-47890N DIP-10568N 0.58 1 1 Y
DIP-47870N DIP-10449N 0.58 1 1 Y
DIP-47843N DIP-11551N 0.58 1 1 Y
DIP-47835N DIP-48142N 0.58 1 1 Y
DIP-47835N DIP-12502N 0.58 1 1 Y
DIP-46203N DIP-10244N 0.58 1 1 Y
DIP-36216N DIP-6854N 0.58 1 1 Y
DIP-36212N DIP-47831N 0.58 1 1 Y
DIP-36212N DIP-10708N 0.58 1 1 Y
DIP-36211N DIP-10241N 0.58 1 1 Y
DIP-36209N DIP-35852N 0.58 1 1 Y
DIP-36209N DIP-10497N 0.58 1 1 Y
DIP-36204N DIP-12035N 0.58 1 1 Y
DIP-36200N DIP-585N 0.58 1 1 Y
DIP-36200N DIP-36213N 0.58 1 1 Y
DIP-36170N DIP-9726N 0.58 1 1 Y
DIP-36170N DIP-36202N 0.58 1 1 Y
DIP-36170N DIP-12504N 0.58 1 1 Y
DIP-36040N DIP-48264N 0.58 1 1 Y
DIP-31872N DIP-29140N 0.58 1 1 Y
DIP-31872N DIP-10553N 0.58 1 1 Y
DIP-31853N DIP-10568N 0.58 1 1 Y
DIP-31849N DIP-9829N 0.58 1 1 Y
DIP-29109N DIP-48043N 0.58 1 1 Y
DIP-28085N DIP-35791N 0.58 1 1 Y
DIP-28085N DIP-10745N 0.58 1 1 Y
DIP-28078N DIP-11613N 0.58 1 1 Y
DIP-28077N DIP-9932N 0.58 1 1 Y
DIP-28077N DIP-9485N 0.58 1 1 Y
DIP-28071N DIP-9336N 0.58 1 1 Y
DIP-28071N DIP-47833N 0.58 1 1 Y
DIP-12499N DIP-48136N 0.58 1 1 Y
DIP-12499N DIP-10161N 0.58 1 1 Y
DIP-12368N DIP-10983N 0.58 1 1 Y
DIP-12356N DIP-10508N 0.58 1 1 Y
DIP-12187N DIP-35903N 0.58 1 1 Y
DIP-12187N DIP-11119N 0.58 1 1 Y
DIP-12187N DIP-10880N 0.58 1 1 Y
DIP-12187N DIP-10826N 0.58 1 1 Y
DIP-12167N DIP-12356N 0.58 1 1 Y
DIP-11434N DIP-9891N 0.58 1 1 Y
DIP-11410N DIP-10143N 0.58 1 1 Y
DIP-11157N DIP-9273N 0.58 1 1 Y
DIP-11069N DIP-9395N 0.58 1 1 Y
DIP-11019N DIP-9829N 0.58 1 1 Y
DIP-10921N DIP-10666N 0.58 1 1 Y
DIP-10920N DIP-9564N 0.58 1 1 Y
DIP-10920N DIP-48025N 0.58 1 1 Y
DIP-10920N DIP-10743N 0.58 1 1 Y
DIP-10920N DIP-10339N 0.58 1 1 Y
DIP-10890N DIP-10568N 0.58 1 1 Y
DIP-10878N DIP-48151N 0.58 1 1 Y
DIP-10878N DIP-11465N 0.58 1 1 Y
DIP-10848N DIP-10921N 0.58 1 1 Y
DIP-10815N DIP-10449N 0.58 1 1 Y
DIP-10790N DIP-9624N 0.58 1 1 Y
DIP-10790N DIP-31854N 0.58 1 1 Y
DIP-10789N DIP-35841N 0.58 1 1 Y
DIP-10789N DIP-10464N 0.58 1 1 Y
DIP-10783N DIP-10579N 0.58 1 1 Y
DIP-10777N DIP-9907N 0.58 1 1 Y
DIP-10697N DIP-6855N 0.58 1 1 Y
DIP-10140N DIP-36216N 0.58 1 1 Y
DIP-10137N DIP-47831N 0.58 1 1 Y
DIP-10137N DIP-10708N 0.58 1 1 Y
DIP-10136N DIP-10241N 0.58 1 1 Y
DIP-10126N DIP-48244N 0.58 1 1 Y
DIP-10126N DIP-10004N 0.58 1 1 Y
DIP-10092N DIP-9110N 0.58 1 1 Y
DIP-10067N DIP-9363N 0.58 1 1 Y
DIP-10043N DIP-48043N 0.58 1 1 Y
DIP-10021N DIP-31856N 0.58 1 1 Y
DIP-10021N DIP-1079N 0.58 1 1 Y
DIP-10019N DIP-9853N 0.58 1 1 Y
DIP-10019N DIP-36207N 0.58 1 1 Y
DIP-9862N DIP-11157N 0.57 1 1 Y
DIP-9841N DIP-47969N 0.57 1 1 Y
DIP-9841N DIP-10509N 0.57 1 1 Y
DIP-9834N DIP-10885N 0.57 1 1 Y
DIP-9807N DIP-10783N 0.57 1 1 Y
DIP-9775N DIP-10672N 0.57 1 1 Y
DIP-9740N DIP-10697N 0.57 1 1 Y
DIP-9734N DIP-9556N 0.57 1 1 Y
DIP-9734N DIP-48255N 0.57 1 1 Y
DIP-9733N DIP-9949N 0.57 1 1 Y
DIP-9733N DIP-29797N 0.57 1 1 Y
DIP-9719N DIP-12775N 0.57 1 1 Y
DIP-9712N DIP-9275N 0.57 1 1 Y
DIP-9690N DIP-11696N 0.57 1 1 Y
DIP-9314N DIP-9853N 0.57 1 1 Y
DIP-9314N DIP-36207N 0.57 1 1 Y
DIP-9154N DIP-48030N 0.57 1 1 Y
DIP-9154N DIP-10054N 0.57 1 1 Y
DIP-9143N DIP-9097N 0.57 1 1 Y
DIP-9097N DIP-31853N 0.57 1 1 Y
DIP-9097N DIP-10890N 0.57 1 1 Y
DIP-9064N DIP-12743N 0.57 1 1 Y
DIP-9036N DIP-47837N 0.57 1 1 Y
DIP-9036N DIP-10750N 0.57 1 1 Y
DIP-9034N DIP-9035N 0.57 1 1 Y
DIP-9034N DIP-10446N 0.57 1 1 Y
DIP-9027N DIP-10055N 0.57 1 1 Y
DIP-6870N DIP-9457N 0.57 1 1 Y
DIP-6870N DIP-6876N 0.57 1 1 Y
DIP-6870N DIP-6854N 0.57 1 1 Y
DIP-6870N DIP-35748N 0.57 1 1 Y
DIP-6168N DIP-10372N 0.57 1 1 Y
DIP-48148N DIP-47969N 0.57 1 1 Y
DIP-48109N DIP-10919N 0.57 1 1 Y
DIP-48063N DIP-35924N 0.57 1 1 Y
DIP-48063N DIP-10172N 0.57 1 1 Y
DIP-48054N DIP-9749N 0.57 1 1 Y
DIP-48054N DIP-11069N 0.57 1 1 Y
DIP-48046N DIP-10244N 0.57 1 1 Y
DIP-48007N DIP-9035N 0.57 1 1 Y
DIP-48007N DIP-10446N 0.57 1 1 Y
DIP-47994N DIP-47859N 0.57 1 1 Y
DIP-47859N DIP-11486N 0.57 1 1 Y
DIP-47833N DIP-35842N 0.57 1 1 Y
DIP-36216N DIP-9110N 0.57 1 1 Y
DIP-36170N DIP-11288N 0.57 1 1 Y
DIP-36163N DIP-9484N 0.57 1 1 Y
DIP-36040N DIP-9035N 0.57 1 1 Y
DIP-36040N DIP-6878N 0.57 1 1 Y
DIP-35412N DIP-6854N 0.57 1 1 Y
DIP-341N DIP-9035N 0.57 1 1 Y
DIP-341N DIP-10459N 0.57 1 1 Y
DIP-31872N DIP-35825N 0.57 1 1 Y
DIP-31872N DIP-10128N 0.57 1 1 Y
DIP-31865N DIP-9734N 0.57 1 1 Y
DIP-31865N DIP-35644N 0.57 1 1 Y
DIP-31865N DIP-10696N 0.57 1 1 Y
DIP-31853N DIP-10804N 0.57 1 1 Y
DIP-31846N DIP-11320N 0.57 1 1 Y
DIP-29377N DIP-9314N 0.57 1 1 Y
DIP-28085N DIP-9216N 0.57 1 1 Y
DIP-28077N DIP-9324N 0.57 1 1 Y
DIP-28071N DIP-47969N 0.57 1 1 Y
DIP-28071N DIP-10509N 0.57 1 1 Y
DIP-12414N DIP-9834N 0.57 1 1 Y
DIP-12368N DIP-6854N 0.57 1 1 Y
DIP-12187N DIP-9377N 0.57 1 1 Y
DIP-12165N DIP-9426N 0.57 1 1 Y
DIP-11551N DIP-12035N 0.57 1 1 Y
DIP-11512N DIP-36034N 0.57 1 1 Y
DIP-11468N DIP-10824N 0.57 1 1 Y
DIP-11308N DIP-12849N 0.57 1 1 Y
DIP-11277N DIP-9252N 0.57 1 1 Y
DIP-11277N DIP-48046N 0.57 1 1 Y
DIP-11232N DIP-10021N 0.57 1 1 Y
DIP-11136N DIP-59619N 0.57 1 1 Y
DIP-11069N DIP-11016N 0.57 1 1 Y
DIP-11008N DIP-10640N 0.57 1 1 Y
DIP-10983N DIP-9399N 0.57 1 1 Y
DIP-10890N DIP-10804N 0.57 1 1 Y
DIP-10816N DIP-12035N 0.57 1 1 Y
DIP-10789N DIP-48251N 0.57 1 1 Y
DIP-10788N DIP-9520N 0.57 1 1 Y
DIP-10788N DIP-9457N 0.57 1 1 Y
DIP-10783N DIP-9726N 0.57 1 1 Y
DIP-10783N DIP-36202N 0.57 1 1 Y
DIP-10757N DIP-6871N 0.57 1 1 Y
DIP-10757N DIP-48008N 0.57 1 1 Y
DIP-10749N DIP-9551N 0.57 1 1 Y
DIP-10749N DIP-31864N 0.57 1 1 Y
DIP-10629N DIP-10983N 0.57 1 1 Y
DIP-10140N DIP-35784N 0.57 1 1 Y
DIP-10140N DIP-10242N 0.57 1 1 Y
DIP-10122N DIP-48036N 0.57 1 1 Y
DIP-10122N DIP-10067N 0.57 1 1 Y
DIP-10110N DIP-10535N 0.57 1 1 Y
DIP-10066N DIP-10745N 0.57 1 1 Y
DIP-10057N DIP-9819N 0.57 1 1 Y
DIP-10057N DIP-9339N 0.57 1 1 Y
DIP-10057N DIP-47938N 0.57 1 1 Y
DIP-10022N DIP-12194N 0.57 1 1 Y
DIP-9960N DIP-9110N 0.56 1 1 Y
DIP-9899N DIP-9457N 0.56 1 1 Y
DIP-9899N DIP-36015N 0.56 1 1 Y
DIP-9899N DIP-12187N 0.56 1 1 Y
DIP-9887N DIP-9801N 0.56 1 1 Y
DIP-9887N DIP-9669N 0.56 1 1 Y
DIP-9879N DIP-35791N 0.56 1 1 Y
DIP-9879N DIP-10745N 0.56 1 1 Y
DIP-9863N DIP-9913N 0.56 1 1 Y
DIP-9863N DIP-35894N 0.56 1 1 Y
DIP-9841N DIP-10330N 0.56 1 1 Y
DIP-9801N DIP-10750N 0.56 1 1 Y
DIP-9791N DIP-35412N 0.56 1 1 Y
DIP-9791N DIP-10618N 0.56 1 1 Y
DIP-9791N DIP-1026N 0.56 1 1 Y
DIP-9787N DIP-9509N 0.56 1 1 Y
DIP-9787N DIP-48272N 0.56 1 1 Y
DIP-9750N DIP-48240N 0.56 1 1 Y
DIP-9733N DIP-10694N 0.56 1 1 Y
DIP-9725N DIP-10917N 0.56 1 1 Y
DIP-9712N DIP-12888N 0.56 1 1 Y
DIP-9362N DIP-9359N 0.56 1 1 Y
DIP-9339N DIP-28077N 0.56 1 1 Y
DIP-9335N DIP-10783N 0.56 1 1 Y
DIP-9334N DIP-585N 0.56 1 1 Y
DIP-9334N DIP-36213N 0.56 1 1 Y
DIP-9181N DIP-11124N 0.56 1 1 Y
DIP-9181N DIP-10433N 0.56 1 1 Y
DIP-9179N DIP-47952N 0.56 1 1 Y
DIP-9179N DIP-10793N 0.56 1 1 Y
DIP-9147N DIP-11774N 0.56 1 1 Y
DIP-9142N DIP-9147N 0.56 1 1 Y
DIP-9119N DIP-11512N 0.56 1 1 Y
DIP-9109N DIP-11558N 0.56 1 1 Y
DIP-9097N DIP-6854N 0.56 1 1 Y
DIP-9056N DIP-48161N 0.56 1 1 Y
DIP-9036N DIP-9035N 0.56 1 1 Y
DIP-9034N DIP-10079N 0.56 1 1 Y
DIP-6871N DIP-39402N 0.56 1 1 Y
DIP-6871N DIP-10560N 0.56 1 1 Y
DIP-6869N DIP-28077N 0.56 1 1 Y
DIP-59302N DIP-48049N 0.56 1 1 Y
DIP-59302N DIP-11717N 0.56 1 1 Y
DIP-48148N DIP-10330N 0.56 1 1 Y
DIP-48117N DIP-29109N 0.56 1 1 Y
DIP-48117N DIP-10043N 0.56 1 1 Y
DIP-48081N DIP-10689N 0.56 1 1 Y
DIP-48054N DIP-11614N 0.56 1 1 Y
DIP-48054N DIP-10446N 0.56 1 1 Y
DIP-48046N DIP-9234N 0.56 1 1 Y
DIP-48008N DIP-39402N 0.56 1 1 Y
DIP-48008N DIP-10560N 0.56 1 1 Y
DIP-48007N DIP-10079N 0.56 1 1 Y
DIP-47977N DIP-10055N 0.56 1 1 Y
DIP-47940N DIP-31853N 0.56 1 1 Y
DIP-47940N DIP-10890N 0.56 1 1 Y
DIP-47838N DIP-9097N 0.56 1 1 Y
DIP-47838N DIP-29140N 0.56 1 1 Y
DIP-47838N DIP-10553N 0.56 1 1 Y
DIP-46203N DIP-11512N 0.56 1 1 Y
DIP-36204N DIP-47837N 0.56 1 1 Y
DIP-36204N DIP-10750N 0.56 1 1 Y
DIP-36195N DIP-35957N 0.56 1 1 Y
DIP-36195N DIP-10084N 0.56 1 1 Y
DIP-36183N DIP-10783N 0.56 1 1 Y
DIP-341N DIP-11075N 0.56 1 1 Y
DIP-31872N DIP-12368N 0.56 1 1 Y
DIP-31870N DIP-28063N 0.56 1 1 Y
DIP-31867N DIP-35841N 0.56 1 1 Y
DIP-31867N DIP-10464N 0.56 1 1 Y
DIP-31865N DIP-35855N 0.56 1 1 Y
DIP-31865N DIP-10789N 0.56 1 1 Y
DIP-31859N DIP-9710N 0.56 1 1 Y
DIP-31841N DIP-12850N 0.56 1 1 Y
DIP-28085N DIP-10783N 0.56 1 1 Y
DIP-28078N DIP-48054N 0.56 1 1 Y
DIP-28078N DIP-10165N 0.56 1 1 Y
DIP-12656N DIP-9436N 0.56 1 1 Y
DIP-12656N DIP-11083N 0.56 1 1 Y
DIP-12368N DIP-11109N 0.56 1 1 Y
DIP-12356N DIP-31853N 0.56 1 1 Y
DIP-12356N DIP-10890N 0.56 1 1 Y
DIP-12276N DIP-12716N 0.56 1 1 Y
DIP-12179N DIP-29109N 0.56 1 1 Y
DIP-12179N DIP-10043N 0.56 1 1 Y
DIP-12176N DIP-11512N 0.56 1 1 Y
DIP-11512N DIP-12656N 0.56 1 1 Y
DIP-11501N DIP-48216N 0.56 1 1 Y
DIP-11180N DIP-48244N 0.56 1 1 Y
DIP-11180N DIP-10004N 0.56 1 1 Y
DIP-11059N DIP-48081N 0.56 1 1 Y
DIP-11059N DIP-12716N 0.56 1 1 Y
DIP-11059N DIP-10547N 0.56 1 1 Y
DIP-11059N DIP-10193N 0.56 1 1 Y
DIP-1101N DIP-48161N 0.56 1 1 Y
DIP-10983N DIP-9551N 0.56 1 1 Y
DIP-10983N DIP-9078N 0.56 1 1 Y
DIP-10983N DIP-31864N 0.56 1 1 Y
DIP-10920N DIP-9348N 0.56 1 1 Y
DIP-10906N DIP-36216N 0.56 1 1 Y
DIP-10906N DIP-10851N 0.56 1 1 Y
DIP-10885N DIP-11157N 0.56 1 1 Y
DIP-10880N DIP-9551N 0.56 1 1 Y
DIP-10880N DIP-31864N 0.56 1 1 Y
DIP-10848N DIP-11069N 0.56 1 1 Y
DIP-10846N DIP-48049N 0.56 1 1 Y
DIP-10846N DIP-11717N 0.56 1 1 Y
DIP-10794N DIP-9324N 0.56 1 1 Y
DIP-10793N DIP-9182N 0.56 1 1 Y
DIP-10787N DIP-9097N 0.56 1 1 Y
DIP-10787N DIP-29140N 0.56 1 1 Y
DIP-10787N DIP-10553N 0.56 1 1 Y
DIP-10775N DIP-11512N 0.56 1 1 Y
DIP-10745N DIP-9733N 0.56 1 1 Y
DIP-10024N DIP-10500N 0.56 1 1 Y
DIP-10006N DIP-10847N 0.56 1 1 Y
DIP-9901N DIP-35958N 0.55 1 1 Y
DIP-9901N DIP-10665N 0.55 1 1 Y
DIP-9899N DIP-9801N 0.55 1 1 Y
DIP-9899N DIP-36204N 0.55 1 1 Y
DIP-9886N DIP-48076N 0.55 1 1 Y
DIP-9862N DIP-47865N 0.55 1 1 Y
DIP-9834N DIP-9819N 0.55 1 1 Y
DIP-9786N DIP-48160N 0.55 1 1 Y
DIP-9776N DIP-10186N 0.55 1 1 Y
DIP-9756N DIP-12716N 0.55 1 1 Y
DIP-9749N DIP-11800N 0.55 1 1 Y
DIP-9742N DIP-10434N 0.55 1 1 Y
DIP-9729N DIP-11696N 0.55 1 1 Y
DIP-9719N DIP-11696N 0.55 1 1 Y
DIP-9179N DIP-9498N 0.55 1 1 Y
DIP-9154N DIP-11585N 0.55 1 1 Y
DIP-9122N DIP-48234N 0.55 1 1 Y
DIP-9122N DIP-12951N 0.55 1 1 Y
DIP-9110N DIP-9552N 0.55 1 1 Y
DIP-9110N DIP-29379N 0.55 1 1 Y
DIP-9097N DIP-48213N 0.55 1 1 Y
DIP-9077N DIP-11024N 0.55 1 1 Y
DIP-9069N DIP-9090N 0.55 1 1 Y
DIP-9069N DIP-47907N 0.55 1 1 Y
DIP-9040N DIP-9036N 0.55 1 1 Y
DIP-9040N DIP-35878N 0.55 1 1 Y
DIP-9036N DIP-9334N 0.55 1 1 Y
DIP-9035N DIP-10372N 0.55 1 1 Y
DIP-6881N DIP-10568N 0.55 1 1 Y
DIP-6878N DIP-48136N 0.55 1 1 Y
DIP-6878N DIP-10161N 0.55 1 1 Y
DIP-6865N DIP-36178N 0.55 1 1 Y
DIP-6865N DIP-10644N 0.55 1 1 Y
DIP-6854N DIP-9078N 0.55 1 1 Y
DIP-6854N DIP-35808N 0.55 1 1 Y
DIP-6854N DIP-10138N 0.55 1 1 Y
DIP-6854N DIP-10021N 0.55 1 1 Y
DIP-6850N DIP-9557N 0.55 1 1 Y
DIP-6850N DIP-31867N 0.55 1 1 Y
DIP-48149N DIP-35799N 0.55 1 1 Y
DIP-48149N DIP-28106N 0.55 1 1 Y
DIP-48149N DIP-10785N 0.55 1 1 Y
DIP-48089N DIP-48065N 0.55 1 1 Y
DIP-48046N DIP-11083N 0.55 1 1 Y
DIP-48043N DIP-48275N 0.55 1 1 Y
DIP-48043N DIP-12343N 0.55 1 1 Y
DIP-48038N DIP-28054N 0.55 1 1 Y
DIP-48036N DIP-60620N 0.55 1 1 Y
DIP-48036N DIP-11277N 0.55 1 1 Y
DIP-47991N DIP-35940N 0.55 1 1 Y
DIP-47991N DIP-10065N 0.55 1 1 Y
DIP-47977N DIP-10532N 0.55 1 1 Y
DIP-47897N DIP-36211N 0.55 1 1 Y
DIP-47859N DIP-31845N 0.55 1 1 Y
DIP-47838N DIP-9035N 0.55 1 1 Y
DIP-47838N DIP-11800N 0.55 1 1 Y
DIP-36232N DIP-9862N 0.55 1 1 Y
DIP-36216N DIP-29379N 0.55 1 1 Y
DIP-36038N DIP-12282N 0.55 1 1 Y
DIP-35499N DIP-48234N 0.55 1 1 Y
DIP-35499N DIP-12951N 0.55 1 1 Y
DIP-341N DIP-9669N 0.55 1 1 Y
DIP-341N DIP-9430N 0.55 1 1 Y
DIP-31869N DIP-29140N 0.55 1 1 Y
DIP-31869N DIP-10553N 0.55 1 1 Y
DIP-31856N DIP-9328N 0.55 1 1 Y
DIP-31856N DIP-12289N 0.55 1 1 Y
DIP-31853N DIP-35893N 0.55 1 1 Y
DIP-31853N DIP-11551N 0.55 1 1 Y
DIP-31844N DIP-10186N 0.55 1 1 Y
DIP-31841N DIP-10490N 0.55 1 1 Y
DIP-29377N DIP-11109N 0.55 1 1 Y
DIP-29109N DIP-9853N 0.55 1 1 Y
DIP-29109N DIP-36207N 0.55 1 1 Y
DIP-28077N DIP-47870N 0.55 1 1 Y
DIP-28077N DIP-31841N 0.55 1 1 Y
DIP-28077N DIP-11766N 0.55 1 1 Y
DIP-28077N DIP-10815N 0.55 1 1 Y
DIP-28054N DIP-48038N 0.55 1 1 Y
DIP-12602N DIP-9862N 0.55 1 1 Y
DIP-12200N DIP-9902N 0.55 1 1 Y
DIP-12167N DIP-36033N 0.55 1 1 Y
DIP-12167N DIP-12440N 0.55 1 1 Y
DIP-11551N DIP-31841N 0.55 1 1 Y
DIP-11551N DIP-11766N 0.55 1 1 Y
DIP-11410N DIP-35799N 0.55 1 1 Y
DIP-11410N DIP-28106N 0.55 1 1 Y
DIP-11410N DIP-10785N 0.55 1 1 Y
DIP-11127N DIP-9243N 0.55 1 1 Y
DIP-11069N DIP-9509N 0.55 1 1 Y
DIP-11069N DIP-48272N 0.55 1 1 Y
DIP-10923N DIP-48264N 0.55 1 1 Y
DIP-10921N DIP-556N 0.55 1 1 Y
DIP-10921N DIP-12136N 0.55 1 1 Y
DIP-10920N DIP-6870N 0.55 1 1 Y
DIP-10890N DIP-35893N 0.55 1 1 Y
DIP-10890N DIP-11551N 0.55 1 1 Y
DIP-10885N DIP-9509N 0.55 1 1 Y
DIP-10885N DIP-48272N 0.55 1 1 Y
DIP-10851N DIP-10240N 0.55 1 1 Y
DIP-1079N DIP-9328N 0.55 1 1 Y
DIP-1079N DIP-12289N 0.55 1 1 Y
DIP-10789N DIP-48229N 0.55 1 1 Y
DIP-10787N DIP-9035N 0.55 1 1 Y
DIP-10787N DIP-11800N 0.55 1 1 Y
DIP-10783N DIP-6864N 0.55 1 1 Y
DIP-10783N DIP-31861N 0.55 1 1 Y
DIP-10747N DIP-48106N 0.55 1 1 Y
DIP-10164N DIP-10885N 0.55 1 1 Y
DIP-10138N DIP-11956N 0.55 1 1 Y
DIP-10128N DIP-12716N 0.55 1 1 Y
DIP-10126N DIP-12806N 0.55 1 1 Y
DIP-10067N DIP-60620N 0.55 1 1 Y
DIP-10057N DIP-35791N 0.55 1 1 Y
DIP-10057N DIP-10745N 0.55 1 1 Y
DIP-10043N DIP-9853N 0.55 1 1 Y
DIP-10043N DIP-36207N 0.55 1 1 Y
DIP-10021N DIP-9913N 0.55 1 1 Y
DIP-10021N DIP-35894N 0.55 1 1 Y
DIP-10008N DIP-10920N 0.55 1 1 Y
DIP-9998N DIP-10783N 0.54 1 1 Y
DIP-9913N DIP-12355N 0.54 1 1 Y
DIP-9899N DIP-36212N 0.54 1 1 Y
DIP-9899N DIP-10137N 0.54 1 1 Y
DIP-9853N DIP-29140N 0.54 1 1 Y
DIP-9853N DIP-10553N 0.54 1 1 Y
DIP-9840N DIP-9669N 0.54 1 1 Y
DIP-9829N DIP-10573N 0.54 1 1 Y
DIP-9825N DIP-10446N 0.54 1 1 Y
DIP-9822N DIP-9511N 0.54 1 1 Y
DIP-9801N DIP-9998N 0.54 1 1 Y
DIP-9791N DIP-9655N 0.54 1 1 Y
DIP-9787N DIP-48213N 0.54 1 1 Y
DIP-9787N DIP-48043N 0.54 1 1 Y
DIP-9776N DIP-9498N 0.54 1 1 Y
DIP-9713N DIP-10446N 0.54 1 1 Y
DIP-9710N DIP-36216N 0.54 1 1 Y
DIP-9702N DIP-48106N 0.54 1 1 Y
DIP-9362N DIP-47993N 0.54 1 1 Y
DIP-9328N DIP-9977N 0.54 1 1 Y
DIP-9182N DIP-9034N 0.54 1 1 Y
DIP-9182N DIP-48007N 0.54 1 1 Y
DIP-9142N DIP-9733N 0.54 1 1 Y
DIP-9108N DIP-47969N 0.54 1 1 Y
DIP-9108N DIP-10509N 0.54 1 1 Y
DIP-9093N DIP-9429N 0.54 1 1 Y
DIP-9093N DIP-36195N 0.54 1 1 Y
DIP-9093N DIP-10783N 0.54 1 1 Y
DIP-9077N DIP-10412N 0.54 1 1 Y
DIP-9040N DIP-10783N 0.54 1 1 Y
DIP-9034N DIP-10126N 0.54 1 1 Y
DIP-9027N DIP-47873N 0.54 1 1 Y
DIP-9027N DIP-11072N 0.54 1 1 Y
DIP-726N DIP-9485N 0.54 1 1 Y
DIP-6865N DIP-11059N 0.54 1 1 Y
DIP-6853N DIP-9318N 0.54 1 1 Y
DIP-6850N DIP-11115N 0.54 1 1 Y
DIP-48119N DIP-48076N 0.54 1 1 Y
DIP-48100N DIP-10851N 0.54 1 1 Y
DIP-48046N DIP-9795N 0.54 1 1 Y
DIP-48046N DIP-47976N 0.54 1 1 Y
DIP-48038N DIP-11671N 0.54 1 1 Y
DIP-48036N DIP-10126N 0.54 1 1 Y
DIP-48032N DIP-35860N 0.54 1 1 Y
DIP-48032N DIP-10747N 0.54 1 1 Y
DIP-48030N DIP-9977N 0.54 1 1 Y
DIP-48007N DIP-10126N 0.54 1 1 Y
DIP-47969N DIP-10248N 0.54 1 1 Y
DIP-47935N DIP-12035N 0.54 1 1 Y
DIP-47866N DIP-10186N 0.54 1 1 Y
DIP-47865N DIP-11585N 0.54 1 1 Y
DIP-47862N DIP-9078N 0.54 1 1 Y
DIP-47854N DIP-9932N 0.54 1 1 Y
DIP-47850N DIP-9436N 0.54 1 1 Y
DIP-47838N DIP-35805N 0.54 1 1 Y
DIP-47838N DIP-10790N 0.54 1 1 Y
DIP-46478N DIP-9109N 0.54 1 1 Y
DIP-36216N DIP-48161N 0.54 1 1 Y
DIP-36214N DIP-31830N 0.54 1 1 Y
DIP-36214N DIP-10629N 0.54 1 1 Y
DIP-36214N DIP-10334N 0.54 1 1 Y
DIP-36211N DIP-9740N 0.54 1 1 Y
DIP-36207N DIP-29140N 0.54 1 1 Y
DIP-36207N DIP-10553N 0.54 1 1 Y
DIP-36204N DIP-9998N 0.54 1 1 Y
DIP-36201N DIP-9318N 0.54 1 1 Y
DIP-36178N DIP-9566N 0.54 1 1 Y
DIP-36178N DIP-31872N 0.54 1 1 Y
DIP-36034N DIP-9252N 0.54 1 1 Y
DIP-36034N DIP-48046N 0.54 1 1 Y
DIP-35644N DIP-35791N 0.54 1 1 Y
DIP-35644N DIP-10745N 0.54 1 1 Y
DIP-31844N DIP-9498N 0.54 1 1 Y
DIP-28063N DIP-11783N 0.54 1 1 Y
DIP-28054N DIP-11671N 0.54 1 1 Y
DIP-12622N DIP-11082N 0.54 1 1 Y
DIP-12586N DIP-10186N 0.54 1 1 Y
DIP-12513N DIP-9363N 0.54 1 1 Y
DIP-12513N DIP-48049N 0.54 1 1 Y
DIP-12513N DIP-11717N 0.54 1 1 Y
DIP-12377N DIP-6846N 0.54 1 1 Y
DIP-12295N DIP-10330N 0.54 1 1 Y
DIP-12276N DIP-9681N 0.54 1 1 Y
DIP-12276N DIP-9314N 0.54 1 1 Y
DIP-11434N DIP-10663N 0.54 1 1 Y
DIP-11308N DIP-10408N 0.54 1 1 Y
DIP-11278N DIP-9599N 0.54 1 1 Y
DIP-11278N DIP-31865N 0.54 1 1 Y
DIP-11185N DIP-36216N 0.54 1 1 Y
DIP-11157N DIP-11278N 0.54 1 1 Y
DIP-11079N DIP-9198N 0.54 1 1 Y
DIP-11079N DIP-2198N 0.54 1 1 Y
DIP-11079N DIP-11308N 0.54 1 1 Y
DIP-10983N DIP-11288N 0.54 1 1 Y
DIP-10983N DIP-10151N 0.54 1 1 Y
DIP-10983N DIP-10079N 0.54 1 1 Y
DIP-10849N DIP-9198N 0.54 1 1 Y
DIP-10826N DIP-9854N 0.54 1 1 Y
DIP-10826N DIP-47861N 0.54 1 1 Y
DIP-10816N DIP-11232N 0.54 1 1 Y
DIP-10794N DIP-31853N 0.54 1 1 Y
DIP-10794N DIP-10890N 0.54 1 1 Y
DIP-10794N DIP-10151N 0.54 1 1 Y
DIP-10791N DIP-11501N 0.54 1 1 Y
DIP-10787N DIP-35805N 0.54 1 1 Y
DIP-10787N DIP-10790N 0.54 1 1 Y
DIP-10783N DIP-9891N 0.54 1 1 Y
DIP-10783N DIP-9396N 0.54 1 1 Y
DIP-10783N DIP-47948N 0.54 1 1 Y
DIP-10783N DIP-36044N 0.54 1 1 Y
DIP-10783N DIP-10143N 0.54 1 1 Y
DIP-10746N DIP-9552N 0.54 1 1 Y
DIP-10746N DIP-29379N 0.54 1 1 Y
DIP-10697N DIP-9599N 0.54 1 1 Y
DIP-10696N DIP-35791N 0.54 1 1 Y
DIP-10696N DIP-10745N 0.54 1 1 Y
DIP-10164N DIP-341N 0.54 1 1 Y
DIP-10144N DIP-9436N 0.54 1 1 Y
DIP-10136N DIP-9740N 0.54 1 1 Y
DIP-10128N DIP-48100N 0.54 1 1 Y
DIP-10126N DIP-10244N 0.54 1 1 Y
DIP-10110N DIP-11558N 0.54 1 1 Y
DIP-10110N DIP-10465N 0.54 1 1 Y
DIP-10067N DIP-10126N 0.54 1 1 Y
DIP-10057N DIP-9899N 0.54 1 1 Y
DIP-10057N DIP-9554N 0.54 1 1 Y
DIP-10057N DIP-48185N 0.54 1 1 Y
DIP-10057N DIP-35898N 0.54 1 1 Y
DIP-10057N DIP-29377N 0.54 1 1 Y
DIP-10057N DIP-11585N 0.54 1 1 Y
DIP-10057N DIP-10594N 0.54 1 1 Y
DIP-10055N DIP-9234N 0.54 1 1 Y
DIP-10054N DIP-9977N 0.54 1 1 Y
DIP-10008N DIP-9669N 0.54 1 1 Y
DIP-10004N DIP-60620N 0.54 1 1 Y
DIP-9979N DIP-12035N 0.53 1 1 Y
DIP-9967N DIP-10192N 0.53 1 1 Y
DIP-9949N DIP-12743N 0.53 1 1 Y
DIP-9932N DIP-28063N 0.53 1 1 Y
DIP-9899N DIP-9035N 0.53 1 1 Y
DIP-9899N DIP-31841N 0.53 1 1 Y
DIP-9899N DIP-11766N 0.53 1 1 Y
DIP-9887N DIP-9035N 0.53 1 1 Y
DIP-9887N DIP-6860N 0.53 1 1 Y
DIP-9887N DIP-31848N 0.53 1 1 Y
DIP-9886N DIP-9429N 0.53 1 1 Y
DIP-9878N DIP-11058N 0.53 1 1 Y
DIP-9870N DIP-36211N 0.53 1 1 Y
DIP-9870N DIP-10136N 0.53 1 1 Y
DIP-9862N DIP-9977N 0.53 1 1 Y
DIP-9862N DIP-11585N 0.53 1 1 Y
DIP-9852N DIP-31870N 0.53 1 1 Y
DIP-9852N DIP-10326N 0.53 1 1 Y
DIP-9835N DIP-341N 0.53 1 1 Y
DIP-9834N DIP-9967N 0.53 1 1 Y
DIP-9834N DIP-48275N 0.53 1 1 Y
DIP-9834N DIP-12343N 0.53 1 1 Y
DIP-9801N DIP-35860N 0.53 1 1 Y
DIP-9801N DIP-10747N 0.53 1 1 Y
DIP-9795N DIP-9273N 0.53 1 1 Y
DIP-9791N DIP-9565N 0.53 1 1 Y
DIP-9791N DIP-9551N 0.53 1 1 Y
DIP-9791N DIP-31864N 0.53 1 1 Y
DIP-9749N DIP-9485N 0.53 1 1 Y
DIP-9733N DIP-36216N 0.53 1 1 Y
DIP-9726N DIP-9234N 0.53 1 1 Y
DIP-9712N DIP-9891N 0.53 1 1 Y
DIP-9701N DIP-48149N 0.53 1 1 Y
DIP-9701N DIP-11410N 0.53 1 1 Y
DIP-9701N DIP-10004N 0.53 1 1 Y
DIP-9328N DIP-48190N 0.53 1 1 Y
DIP-9154N DIP-9110N 0.53 1 1 Y
DIP-9110N DIP-9756N 0.53 1 1 Y
DIP-9093N DIP-10302N 0.53 1 1 Y
DIP-9069N DIP-10568N 0.53 1 1 Y
DIP-9034N DIP-31853N 0.53 1 1 Y
DIP-9034N DIP-10890N 0.53 1 1 Y
DIP-9033N DIP-9396N 0.53 1 1 Y
DIP-9033N DIP-47948N 0.53 1 1 Y
DIP-6871N DIP-9034N 0.53 1 1 Y
DIP-6871N DIP-48007N 0.53 1 1 Y
DIP-6871N DIP-11892N 0.53 1 1 Y
DIP-6856N DIP-9750N 0.53 1 1 Y
DIP-6856N DIP-35832N 0.53 1 1 Y
DIP-6853N DIP-9787N 0.53 1 1 Y
DIP-6853N DIP-35855N 0.53 1 1 Y
DIP-6853N DIP-10789N 0.53 1 1 Y
DIP-6851N DIP-35952N 0.53 1 1 Y
DIP-6851N DIP-10816N 0.53 1 1 Y
DIP-48149N DIP-11512N 0.53 1 1 Y
DIP-48120N DIP-9552N 0.53 1 1 Y
DIP-48120N DIP-29379N 0.53 1 1 Y
DIP-48119N DIP-9219N 0.53 1 1 Y
DIP-48109N DIP-9035N 0.53 1 1 Y
DIP-48063N DIP-9328N 0.53 1 1 Y
DIP-48054N DIP-12853N 0.53 1 1 Y
DIP-48046N DIP-35785N 0.53 1 1 Y
DIP-48046N DIP-10322N 0.53 1 1 Y
DIP-48030N DIP-12630N 0.53 1 1 Y
DIP-48019N DIP-12035N 0.53 1 1 Y
DIP-48008N DIP-9034N 0.53 1 1 Y
DIP-48008N DIP-11892N 0.53 1 1 Y
DIP-48007N DIP-31853N 0.53 1 1 Y
DIP-48007N DIP-10890N 0.53 1 1 Y
DIP-48001N DIP-48161N 0.53 1 1 Y
DIP-47998N DIP-11848N 0.53 1 1 Y
DIP-47976N DIP-9273N 0.53 1 1 Y
DIP-47890N DIP-9750N 0.53 1 1 Y
DIP-47890N DIP-35832N 0.53 1 1 Y
DIP-47870N DIP-9348N 0.53 1 1 Y
DIP-47843N DIP-48244N 0.53 1 1 Y
DIP-47843N DIP-48149N 0.53 1 1 Y
DIP-47843N DIP-11410N 0.53 1 1 Y
DIP-47843N DIP-10004N 0.53 1 1 Y
DIP-47838N DIP-9318N 0.53 1 1 Y
DIP-47838N DIP-48109N 0.53 1 1 Y
DIP-47838N DIP-11118N 0.53 1 1 Y
DIP-47838N DIP-10680N 0.53 1 1 Y
DIP-36217N DIP-9712N 0.53 1 1 Y
DIP-36216N DIP-35825N 0.53 1 1 Y
DIP-36216N DIP-11551N 0.53 1 1 Y
DIP-36216N DIP-10697N 0.53 1 1 Y
DIP-36216N DIP-10128N 0.53 1 1 Y
DIP-36211N DIP-9559N 0.53 1 1 Y
DIP-36211N DIP-48228N 0.53 1 1 Y
DIP-36209N DIP-11058N 0.53 1 1 Y
DIP-36205N DIP-11551N 0.53 1 1 Y
DIP-36204N DIP-35860N 0.53 1 1 Y
DIP-36204N DIP-10747N 0.53 1 1 Y
DIP-36202N DIP-9234N 0.53 1 1 Y
DIP-36201N DIP-9787N 0.53 1 1 Y
DIP-36201N DIP-35855N 0.53 1 1 Y
DIP-36201N DIP-10789N 0.53 1 1 Y
DIP-36163N DIP-35972N 0.53 1 1 Y
DIP-36163N DIP-10760N 0.53 1 1 Y
DIP-360N DIP-9435N 0.53 1 1 Y
DIP-36040N DIP-9034N 0.53 1 1 Y
DIP-36040N DIP-48161N 0.53 1 1 Y
DIP-36040N DIP-48007N 0.53 1 1 Y
DIP-341N DIP-48157N 0.53 1 1 Y
DIP-341N DIP-11537N 0.53 1 1 Y
DIP-31872N DIP-9879N 0.53 1 1 Y
DIP-31869N DIP-9097N 0.53 1 1 Y
DIP-31869N DIP-10268N 0.53 1 1 Y
DIP-31867N DIP-9840N 0.53 1 1 Y
DIP-31853N DIP-35931N 0.53 1 1 Y
DIP-31853N DIP-10617N 0.53 1 1 Y
DIP-31846N DIP-48161N 0.53 1 1 Y
DIP-31841N DIP-10573N 0.53 1 1 Y
DIP-29797N DIP-12743N 0.53 1 1 Y
DIP-29377N DIP-9300N 0.53 1 1 Y
DIP-29377N DIP-47935N 0.53 1 1 Y
DIP-12946N DIP-11308N 0.53 1 1 Y
DIP-12513N DIP-48160N 0.53 1 1 Y
DIP-12506N DIP-12458N 0.53 1 1 Y
DIP-12506N DIP-10631N 0.53 1 1 Y
DIP-12377N DIP-35943N 0.53 1 1 Y
DIP-12377N DIP-10314N 0.53 1 1 Y
DIP-12263N DIP-9509N 0.53 1 1 Y
DIP-12263N DIP-48272N 0.53 1 1 Y
DIP-12187N DIP-9493N 0.53 1 1 Y
DIP-12187N DIP-47906N 0.53 1 1 Y
DIP-11613N DIP-47977N 0.53 1 1 Y
DIP-11613N DIP-10577N 0.53 1 1 Y
DIP-11551N DIP-35952N 0.53 1 1 Y
DIP-11551N DIP-12744N 0.53 1 1 Y
DIP-11551N DIP-11585N 0.53 1 1 Y
DIP-11551N DIP-10816N 0.53 1 1 Y
DIP-11551N DIP-10666N 0.53 1 1 Y
DIP-11434N DIP-10490N 0.53 1 1 Y
DIP-11410N DIP-11512N 0.53 1 1 Y
DIP-11350N DIP-10631N 0.53 1 1 Y
DIP-11300N DIP-12395N 0.53 1 1 Y
DIP-11288N DIP-35931N 0.53 1 1 Y
DIP-11288N DIP-10617N 0.53 1 1 Y
DIP-11180N DIP-9198N 0.53 1 1 Y
DIP-11157N DIP-29109N 0.53 1 1 Y
DIP-11157N DIP-10043N 0.53 1 1 Y
DIP-11079N DIP-9436N 0.53 1 1 Y
DIP-11075N DIP-36178N 0.53 1 1 Y
DIP-11075N DIP-10644N 0.53 1 1 Y
DIP-11067N DIP-11592N 0.53 1 1 Y
DIP-11058N DIP-9878N 0.53 1 1 Y
DIP-11058N DIP-36209N 0.53 1 1 Y
DIP-10923N DIP-9719N 0.53 1 1 Y
DIP-10890N DIP-35931N 0.53 1 1 Y
DIP-10890N DIP-10617N 0.53 1 1 Y
DIP-10848N DIP-10666N 0.53 1 1 Y
DIP-10847N DIP-9902N 0.53 1 1 Y
DIP-10816N DIP-47859N 0.53 1 1 Y
DIP-10816N DIP-28086N 0.53 1 1 Y
DIP-10815N DIP-9348N 0.53 1 1 Y
DIP-10809N DIP-35865N 0.53 1 1 Y
DIP-10809N DIP-12908N 0.53 1 1 Y
DIP-10794N DIP-585N 0.53 1 1 Y
DIP-10794N DIP-36213N 0.53 1 1 Y
DIP-10794N DIP-12716N 0.53 1 1 Y
DIP-10794N DIP-10579N 0.53 1 1 Y
DIP-10790N DIP-10939N 0.53 1 1 Y
DIP-10789N DIP-9879N 0.53 1 1 Y
DIP-10787N DIP-48109N 0.53 1 1 Y
DIP-10787N DIP-11118N 0.53 1 1 Y
DIP-10787N DIP-10680N 0.53 1 1 Y
DIP-10783N DIP-60620N 0.53 1 1 Y
DIP-10783N DIP-10248N 0.53 1 1 Y
DIP-10749N DIP-9437N 0.53 1 1 Y
DIP-10746N DIP-48161N 0.53 1 1 Y
DIP-10711N DIP-11059N 0.53 1 1 Y
DIP-10524N DIP-10890N 0.53 1 1 Y
DIP-10136N DIP-9559N 0.53 1 1 Y
DIP-10136N DIP-48228N 0.53 1 1 Y
DIP-10126N DIP-48036N 0.53 1 1 Y
DIP-10126N DIP-10783N 0.53 1 1 Y
DIP-10126N DIP-10067N 0.53 1 1 Y
DIP-10122N DIP-10906N 0.53 1 1 Y
DIP-10122N DIP-10240N 0.53 1 1 Y
DIP-10119N DIP-48274N 0.53 1 1 Y
DIP-10119N DIP-12276N 0.53 1 1 Y
DIP-10054N DIP-12630N 0.53 1 1 Y
DIP-10024N DIP-9035N 0.53 1 1 Y
DIP-10010N DIP-10666N 0.53 1 1 Y
DIP-10006N DIP-10446N 0.53 1 1 Y
DIP-10004N DIP-11548N 0.53 1 1 Y
DIP-10004N DIP-10006N 0.53 1 1 Y
DIP-9998N DIP-11059N 0.52 1 1 Y
DIP-9902N DIP-10192N 0.52 1 1 Y
DIP-9899N DIP-9878N 0.52 1 1 Y
DIP-9899N DIP-36209N 0.52 1 1 Y
DIP-9899N DIP-35842N 0.52 1 1 Y
DIP-9887N DIP-12035N 0.52 1 1 Y
DIP-9829N DIP-11687N 0.52 1 1 Y
DIP-9801N DIP-9348N 0.52 1 1 Y
DIP-9725N DIP-10192N 0.52 1 1 Y
DIP-9710N DIP-10435N 0.52 1 1 Y
DIP-9710N DIP-10240N 0.52 1 1 Y
DIP-9690N DIP-10446N 0.52 1 1 Y
DIP-9201N DIP-9273N 0.52 1 1 Y
DIP-9155N DIP-47969N 0.52 1 1 Y
DIP-9155N DIP-10509N 0.52 1 1 Y
DIP-9142N DIP-31853N 0.52 1 1 Y
DIP-9142N DIP-10890N 0.52 1 1 Y
DIP-9142N DIP-10624N 0.52 1 1 Y
DIP-9110N DIP-35847N 0.52 1 1 Y
DIP-9108N DIP-6853N 0.52 1 1 Y
DIP-9108N DIP-36201N 0.52 1 1 Y
DIP-9090N DIP-9323N 0.52 1 1 Y
DIP-9035N DIP-48195N 0.52 1 1 Y
DIP-9034N DIP-9801N 0.52 1 1 Y
DIP-9034N DIP-9457N 0.52 1 1 Y
DIP-9034N DIP-36204N 0.52 1 1 Y
DIP-726N DIP-10270N 0.52 1 1 Y
DIP-6890N DIP-9599N 0.52 1 1 Y
DIP-6890N DIP-31865N 0.52 1 1 Y
DIP-6881N DIP-11956N 0.52 1 1 Y
DIP-6871N DIP-48161N 0.52 1 1 Y
DIP-6853N DIP-10232N 0.52 1 1 Y
DIP-6851N DIP-35882N 0.52 1 1 Y
DIP-6851N DIP-10749N 0.52 1 1 Y
DIP-6851N DIP-10435N 0.52 1 1 Y
DIP-6848N DIP-9457N 0.52 1 1 Y
DIP-6070N DIP-9509N 0.52 1 1 Y
DIP-6070N DIP-48272N 0.52 1 1 Y
DIP-6052N DIP-10508N 0.52 1 1 Y
DIP-59302N DIP-35903N 0.52 1 1 Y
DIP-59302N DIP-10826N 0.52 1 1 Y
DIP-585N DIP-11921N 0.52 1 1 Y
DIP-48149N DIP-36015N 0.52 1 1 Y
DIP-48149N DIP-12187N 0.52 1 1 Y
DIP-48135N DIP-10579N 0.52 1 1 Y
DIP-48119N DIP-9064N 0.52 1 1 Y
DIP-48109N DIP-10631N 0.52 1 1 Y
DIP-48109N DIP-10056N 0.52 1 1 Y
DIP-48100N DIP-36212N 0.52 1 1 Y
DIP-48100N DIP-10137N 0.52 1 1 Y
DIP-48078N DIP-12573N 0.52 1 1 Y
DIP-48063N DIP-9726N 0.52 1 1 Y
DIP-48063N DIP-36202N 0.52 1 1 Y
DIP-48063N DIP-35903N 0.52 1 1 Y
DIP-48063N DIP-10826N 0.52 1 1 Y
DIP-48049N DIP-11512N 0.52 1 1 Y
DIP-48043N DIP-48178N 0.52 1 1 Y
DIP-48038N DIP-11277N 0.52 1 1 Y
DIP-48008N DIP-48161N 0.52 1 1 Y
DIP-48007N DIP-9801N 0.52 1 1 Y
DIP-48007N DIP-9457N 0.52 1 1 Y
DIP-48007N DIP-36204N 0.52 1 1 Y
DIP-48001N DIP-47966N 0.52 1 1 Y
DIP-47966N DIP-9875N 0.52 1 1 Y
DIP-47966N DIP-35791N 0.52 1 1 Y
DIP-47966N DIP-10745N 0.52 1 1 Y
DIP-47966N DIP-10681N 0.52 1 1 Y
DIP-47940N DIP-48054N 0.52 1 1 Y
DIP-47940N DIP-10165N 0.52 1 1 Y
DIP-47907N DIP-9323N 0.52 1 1 Y
DIP-47865N DIP-10110N 0.52 1 1 Y
DIP-47864N DIP-47838N 0.52 1 1 Y
DIP-47864N DIP-10787N 0.52 1 1 Y
DIP-47862N DIP-35952N 0.52 1 1 Y
DIP-47862N DIP-10816N 0.52 1 1 Y
DIP-46203N DIP-11608N 0.52 1 1 Y
DIP-36219N DIP-35805N 0.52 1 1 Y
DIP-36216N DIP-9725N 0.52 1 1 Y
DIP-36214N DIP-10694N 0.52 1 1 Y
DIP-36213N DIP-11921N 0.52 1 1 Y
DIP-36211N DIP-9725N 0.52 1 1 Y
DIP-36211N DIP-9551N 0.52 1 1 Y
DIP-36211N DIP-31864N 0.52 1 1 Y
DIP-36204N DIP-9348N 0.52 1 1 Y
DIP-36201N DIP-10232N 0.52 1 1 Y
DIP-36198N DIP-9599N 0.52 1 1 Y
DIP-36198N DIP-31865N 0.52 1 1 Y
DIP-36170N DIP-11921N 0.52 1 1 Y
DIP-36163N DIP-9198N 0.52 1 1 Y
DIP-35089N DIP-9509N 0.52 1 1 Y
DIP-35089N DIP-48272N 0.52 1 1 Y
DIP-341N DIP-10057N 0.52 1 1 Y
DIP-31864N DIP-9484N 0.52 1 1 Y
DIP-31864N DIP-9147N 0.52 1 1 Y
DIP-31864N DIP-10441N 0.52 1 1 Y
DIP-29379N DIP-12119N 0.52 1 1 Y
DIP-29377N DIP-9886N 0.52 1 1 Y
DIP-29377N DIP-9556N 0.52 1 1 Y
DIP-29377N DIP-48255N 0.52 1 1 Y
DIP-28077N DIP-9829N 0.52 1 1 Y
DIP-28077N DIP-39402N 0.52 1 1 Y
DIP-28077N DIP-10560N 0.52 1 1 Y
DIP-28071N DIP-9624N 0.52 1 1 Y
DIP-28071N DIP-31854N 0.52 1 1 Y
DIP-28054N DIP-11277N 0.52 1 1 Y
DIP-2198N DIP-10313N 0.52 1 1 Y
DIP-12622N DIP-6878N 0.52 1 1 Y
DIP-12604N DIP-9399N 0.52 1 1 Y
DIP-12495N DIP-12395N 0.52 1 1 Y
DIP-12368N DIP-48048N 0.52 1 1 Y
DIP-12368N DIP-10731N 0.52 1 1 Y
DIP-12356N DIP-12716N 0.52 1 1 Y
DIP-12355N DIP-9035N 0.52 1 1 Y
DIP-12328N DIP-9078N 0.52 1 1 Y
DIP-12326N DIP-10057N 0.52 1 1 Y
DIP-12167N DIP-31869N 0.52 1 1 Y
DIP-11551N DIP-9078N 0.52 1 1 Y
DIP-11551N DIP-10446N 0.52 1 1 Y
DIP-11434N DIP-10783N 0.52 1 1 Y
DIP-11410N DIP-36015N 0.52 1 1 Y
DIP-11410N DIP-12187N 0.52 1 1 Y
DIP-11355N DIP-48073N 0.52 1 1 Y
DIP-11355N DIP-10395N 0.52 1 1 Y
DIP-11313N DIP-10579N 0.52 1 1 Y
DIP-11308N DIP-11300N 0.52 1 1 Y
DIP-11288N DIP-9034N 0.52 1 1 Y
DIP-11288N DIP-48007N 0.52 1 1 Y
DIP-11157N DIP-12870N 0.52 1 1 Y
DIP-11157N DIP-12504N 0.52 1 1 Y
DIP-11119N DIP-6850N 0.52 1 1 Y
DIP-11059N DIP-9036N 0.52 1 1 Y
DIP-11059N DIP-35878N 0.52 1 1 Y
DIP-11058N DIP-10270N 0.52 1 1 Y
DIP-11031N DIP-48228N 0.52 1 1 Y
DIP-10983N DIP-9509N 0.52 1 1 Y
DIP-10983N DIP-48272N 0.52 1 1 Y
DIP-10851N DIP-10906N 0.52 1 1 Y
DIP-10848N DIP-11551N 0.52 1 1 Y
DIP-10847N DIP-9457N 0.52 1 1 Y
DIP-10846N DIP-35903N 0.52 1 1 Y
DIP-10794N DIP-6853N 0.52 1 1 Y
DIP-10794N DIP-36201N 0.52 1 1 Y
DIP-10789N DIP-9932N 0.52 1 1 Y
DIP-10783N DIP-36040N 0.52 1 1 Y
DIP-10775N DIP-11608N 0.52 1 1 Y
DIP-10746N DIP-29848N 0.52 1 1 Y
DIP-10746N DIP-10903N 0.52 1 1 Y
DIP-10737N DIP-48001N 0.52 1 1 Y
DIP-10729N DIP-47838N 0.52 1 1 Y
DIP-10729N DIP-10787N 0.52 1 1 Y
DIP-10136N DIP-9725N 0.52 1 1 Y
DIP-10136N DIP-9551N 0.52 1 1 Y
DIP-10136N DIP-31864N 0.52 1 1 Y
DIP-10128N DIP-46203N 0.52 1 1 Y
DIP-10128N DIP-10775N 0.52 1 1 Y
DIP-10122N DIP-48564N 0.52 1 1 Y
DIP-10122N DIP-12513N 0.52 1 1 Y
DIP-10092N DIP-48183N 0.52 1 1 Y
DIP-10019N DIP-10711N 0.52 1 1 Y
DIP-10008N DIP-10079N 0.52 1 1 Y
DIP-10006N DIP-47969N 0.52 1 1 Y
DIP-10006N DIP-10509N 0.52 1 1 Y
DIP-10001N DIP-12786N 0.52 1 1 Y
DIP-9998N DIP-10293N 0.51 1 1 Y
DIP-9977N DIP-11350N 0.51 1 1 Y
DIP-9902N DIP-11086N 0.51 1 1 Y
DIP-9899N DIP-6853N 0.51 1 1 Y
DIP-9899N DIP-36201N 0.51 1 1 Y
DIP-9887N DIP-12716N 0.51 1 1 Y
DIP-9887N DIP-11981N 0.51 1 1 Y
DIP-9862N DIP-11180N 0.51 1 1 Y
DIP-9862N DIP-10079N 0.51 1 1 Y
DIP-9825N DIP-6876N 0.51 1 1 Y
DIP-9825N DIP-35748N 0.51 1 1 Y
DIP-9787N DIP-9155N 0.51 1 1 Y
DIP-9787N DIP-48271N 0.51 1 1 Y
DIP-9719N DIP-48218N 0.51 1 1 Y
DIP-9719N DIP-31849N 0.51 1 1 Y
DIP-9717N DIP-36211N 0.51 1 1 Y
DIP-9717N DIP-10136N 0.51 1 1 Y
DIP-9690N DIP-9511N 0.51 1 1 Y
DIP-9377N DIP-6854N 0.51 1 1 Y
DIP-9324N DIP-9734N 0.51 1 1 Y
DIP-9314N DIP-11124N 0.51 1 1 Y
DIP-9177N DIP-48025N 0.51 1 1 Y
DIP-9177N DIP-10339N 0.51 1 1 Y
DIP-9167N DIP-11935N 0.51 1 1 Y
DIP-9142N DIP-11322N 0.51 1 1 Y
DIP-9122N DIP-48121N 0.51 1 1 Y
DIP-9109N DIP-48110N 0.51 1 1 Y
DIP-9109N DIP-11001N 0.51 1 1 Y
DIP-9090N DIP-9509N 0.51 1 1 Y
DIP-9090N DIP-48272N 0.51 1 1 Y
DIP-9069N DIP-9807N 0.51 1 1 Y
DIP-9069N DIP-48246N 0.51 1 1 Y
DIP-9069N DIP-36178N 0.51 1 1 Y
DIP-9035N DIP-11970N 0.51 1 1 Y
DIP-9035N DIP-10435N 0.51 1 1 Y
DIP-9034N DIP-6867N 0.51 1 1 Y
DIP-6870N DIP-28085N 0.51 1 1 Y
DIP-6854N DIP-48157N 0.51 1 1 Y
DIP-6854N DIP-11537N 0.51 1 1 Y
DIP-6853N DIP-9323N 0.51 1 1 Y
DIP-6853N DIP-10490N 0.51 1 1 Y
DIP-6853N DIP-10372N 0.51 1 1 Y
DIP-6846N DIP-9886N 0.51 1 1 Y
DIP-6846N DIP-11124N 0.51 1 1 Y
DIP-6159N DIP-10295N 0.51 1 1 Y
DIP-614N DIP-9731N 0.51 1 1 Y
DIP-614N DIP-35901N 0.51 1 1 Y
DIP-6052N DIP-48151N 0.51 1 1 Y
DIP-6052N DIP-11465N 0.51 1 1 Y
DIP-48149N DIP-9853N 0.51 1 1 Y
DIP-48149N DIP-48036N 0.51 1 1 Y
DIP-48149N DIP-36207N 0.51 1 1 Y
DIP-48149N DIP-10067N 0.51 1 1 Y
DIP-48119N DIP-11059N 0.51 1 1 Y
DIP-48109N DIP-9056N 0.51 1 1 Y
DIP-48085N DIP-10151N 0.51 1 1 Y
DIP-48071N DIP-6881N 0.51 1 1 Y
DIP-48071N DIP-35823N 0.51 1 1 Y
DIP-48063N DIP-12167N 0.51 1 1 Y
DIP-48054N DIP-47988N 0.51 1 1 Y
DIP-48036N DIP-9795N 0.51 1 1 Y
DIP-48036N DIP-47976N 0.51 1 1 Y
DIP-48015N DIP-9070N 0.51 1 1 Y
DIP-48015N DIP-48095N 0.51 1 1 Y
DIP-48007N DIP-6867N 0.51 1 1 Y
DIP-47991N DIP-9509N 0.51 1 1 Y
DIP-47991N DIP-48272N 0.51 1 1 Y
DIP-47927N DIP-48161N 0.51 1 1 Y
DIP-47917N DIP-11935N 0.51 1 1 Y
DIP-47913N DIP-9734N 0.51 1 1 Y
DIP-47907N DIP-9509N 0.51 1 1 Y
DIP-47907N DIP-48272N 0.51 1 1 Y
DIP-47870N DIP-10408N 0.51 1 1 Y
DIP-36219N DIP-9819N 0.51 1 1 Y
DIP-36216N DIP-48157N 0.51 1 1 Y
DIP-36216N DIP-11537N 0.51 1 1 Y
DIP-36215N DIP-31869N 0.51 1 1 Y
DIP-36211N DIP-10446N 0.51 1 1 Y
DIP-36201N DIP-9323N 0.51 1 1 Y
DIP-36201N DIP-10490N 0.51 1 1 Y
DIP-36201N DIP-10372N 0.51 1 1 Y
DIP-36200N DIP-36211N 0.51 1 1 Y
DIP-36200N DIP-10136N 0.51 1 1 Y
DIP-36195N DIP-10209N 0.51 1 1 Y
DIP-36163N DIP-9377N 0.51 1 1 Y
DIP-360N DIP-9509N 0.51 1 1 Y
DIP-360N DIP-48272N 0.51 1 1 Y
DIP-36038N DIP-9461N 0.51 1 1 Y
DIP-36038N DIP-48054N 0.51 1 1 Y
DIP-36038N DIP-10165N 0.51 1 1 Y
DIP-36037N DIP-9731N 0.51 1 1 Y
DIP-36037N DIP-35901N 0.51 1 1 Y
DIP-35747N DIP-47857N 0.51 1 1 Y
DIP-35499N DIP-48121N 0.51 1 1 Y
DIP-341N DIP-35907N 0.51 1 1 Y
DIP-31869N DIP-12458N 0.51 1 1 Y
DIP-31862N DIP-48216N 0.51 1 1 Y
DIP-31841N DIP-9554N 0.51 1 1 Y
DIP-29379N DIP-10022N 0.51 1 1 Y
DIP-28085N DIP-9273N 0.51 1 1 Y
DIP-28077N DIP-12630N 0.51 1 1 Y
DIP-28077N DIP-10143N 0.51 1 1 Y
DIP-12586N DIP-9891N 0.51 1 1 Y
DIP-12573N DIP-12743N 0.51 1 1 Y
DIP-12552N DIP-11468N 0.51 1 1 Y
DIP-12495N DIP-9252N 0.51 1 1 Y
DIP-12495N DIP-48046N 0.51 1 1 Y
DIP-12450N DIP-47881N 0.51 1 1 Y
DIP-12368N DIP-9891N 0.51 1 1 Y
DIP-12343N DIP-10923N 0.51 1 1 Y
DIP-12295N DIP-10124N 0.51 1 1 Y
DIP-12194N DIP-48249N 0.51 1 1 Y
DIP-12194N DIP-11067N 0.51 1 1 Y
DIP-11774N DIP-47913N 0.51 1 1 Y
DIP-11608N DIP-9177N 0.51 1 1 Y
DIP-11410N DIP-9853N 0.51 1 1 Y
DIP-11410N DIP-48036N 0.51 1 1 Y
DIP-11410N DIP-36207N 0.51 1 1 Y
DIP-11410N DIP-10067N 0.51 1 1 Y
DIP-11397N DIP-10430N 0.51 1 1 Y
DIP-11350N DIP-12368N 0.51 1 1 Y
DIP-11232N DIP-12119N 0.51 1 1 Y
DIP-11232N DIP-10672N 0.51 1 1 Y
DIP-11198N DIP-9786N 0.51 1 1 Y
DIP-11157N DIP-46203N 0.51 1 1 Y
DIP-11157N DIP-10775N 0.51 1 1 Y
DIP-11127N DIP-11075N 0.51 1 1 Y
DIP-11119N DIP-10906N 0.51 1 1 Y
DIP-11086N DIP-48030N 0.51 1 1 Y
DIP-11086N DIP-10054N 0.51 1 1 Y
DIP-11079N DIP-10430N 0.51 1 1 Y
DIP-11075N DIP-9801N 0.51 1 1 Y
DIP-11075N DIP-36204N 0.51 1 1 Y
DIP-11069N DIP-9599N 0.51 1 1 Y
DIP-11069N DIP-31865N 0.51 1 1 Y
DIP-11059N DIP-35893N 0.51 1 1 Y
DIP-11043N DIP-11592N 0.51 1 1 Y
DIP-11031N DIP-28063N 0.51 1 1 Y
DIP-11016N DIP-12748N 0.51 1 1 Y
DIP-10939N DIP-36212N 0.51 1 1 Y
DIP-10939N DIP-10137N 0.51 1 1 Y
DIP-10920N DIP-6881N 0.51 1 1 Y
DIP-10920N DIP-35823N 0.51 1 1 Y
DIP-10868N DIP-12326N 0.51 1 1 Y
DIP-10826N DIP-35852N 0.51 1 1 Y
DIP-10826N DIP-10497N 0.51 1 1 Y
DIP-10816N DIP-11585N 0.51 1 1 Y
DIP-10815N DIP-10408N 0.51 1 1 Y
DIP-10809N DIP-6851N 0.51 1 1 Y
DIP-10790N DIP-31853N 0.51 1 1 Y
DIP-10790N DIP-11551N 0.51 1 1 Y
DIP-10790N DIP-10890N 0.51 1 1 Y
DIP-10789N DIP-12327N 0.51 1 1 Y
DIP-10783N DIP-9552N 0.51 1 1 Y
DIP-10783N DIP-35854N 0.51 1 1 Y
DIP-10783N DIP-29379N 0.51 1 1 Y
DIP-10783N DIP-12048N 0.51 1 1 Y
DIP-10783N DIP-10610N 0.51 1 1 Y
DIP-10760N DIP-341N 0.51 1 1 Y
DIP-10757N DIP-10057N 0.51 1 1 Y
DIP-10136N DIP-10446N 0.51 1 1 Y
DIP-10126N DIP-9669N 0.51 1 1 Y
DIP-10092N DIP-9899N 0.51 1 1 Y
DIP-10067N DIP-9795N 0.51 1 1 Y
DIP-10067N DIP-47976N 0.51 1 1 Y
DIP-10065N DIP-10192N 0.51 1 1 Y
DIP-10057N DIP-29848N 0.51 1 1 Y
DIP-10057N DIP-10903N 0.51 1 1 Y
DIP-10057N DIP-10568N 0.51 1 1 Y
DIP-10022N DIP-341N 0.51 1 1 Y
DIP-10010N DIP-9198N 0.51 1 1 Y
DIP-10007N DIP-9070N 0.51 1 1 Y
DIP-10007N DIP-48095N 0.51 1 1 Y
DIP-9998N DIP-9776N 0.50 1 1 Y
DIP-9998N DIP-9181N 0.50 1 1 Y
DIP-9998N DIP-31844N 0.50 1 1 Y
DIP-9960N DIP-9801N 0.50 1 1 Y
DIP-9960N DIP-36204N 0.50 1 1 Y
DIP-9932N DIP-9219N 0.50 1 1 Y
DIP-9932N DIP-48275N 0.50 1 1 Y
DIP-9932N DIP-12343N 0.50 1 1 Y
DIP-9913N DIP-35780N 0.50 1 1 Y
DIP-9913N DIP-12954N 0.50 1 1 Y
DIP-9899N DIP-10446N 0.50 1 1 Y
DIP-9887N DIP-9960N 0.50 1 1 Y
DIP-9887N DIP-10446N 0.50 1 1 Y
DIP-9886N DIP-48223N 0.50 1 1 Y
DIP-9886N DIP-10725N 0.50 1 1 Y
DIP-9879N DIP-10021N 0.50 1 1 Y
DIP-9852N DIP-9154N 0.50 1 1 Y
DIP-9828N DIP-36011N 0.50 1 1 Y
DIP-9819N DIP-48185N 0.50 1 1 Y
DIP-9819N DIP-10594N 0.50 1 1 Y
DIP-9801N DIP-360N 0.50 1 1 Y
DIP-9791N DIP-9728N 0.50 1 1 Y
DIP-9791N DIP-47854N 0.50 1 1 Y
DIP-9791N DIP-10183N 0.50 1 1 Y
DIP-9776N DIP-11115N 0.50 1 1 Y
DIP-9735N DIP-47846N 0.50 1 1 Y
DIP-9735N DIP-10761N 0.50 1 1 Y
DIP-9719N DIP-9219N 0.50 1 1 Y
DIP-9719N DIP-47865N 0.50 1 1 Y
DIP-9701N DIP-47870N 0.50 1 1 Y
DIP-9701N DIP-10815N 0.50 1 1 Y
DIP-9362N DIP-10055N 0.50 1 1 Y
DIP-9335N DIP-9599N 0.50 1 1 Y
DIP-9335N DIP-31865N 0.50 1 1 Y
DIP-9324N DIP-48223N 0.50 1 1 Y
DIP-9324N DIP-10725N 0.50 1 1 Y
DIP-9182N DIP-9069N 0.50 1 1 Y
DIP-9182N DIP-36040N 0.50 1 1 Y
DIP-9182N DIP-10459N 0.50 1 1 Y
DIP-9167N DIP-36229N 0.50 1 1 Y
DIP-9167N DIP-10641N 0.50 1 1 Y
DIP-9167N DIP-10261N 0.50 1 1 Y
DIP-9109N DIP-48259N 0.50 1 1 Y
DIP-9109N DIP-10376N 0.50 1 1 Y
DIP-9108N DIP-31869N 0.50 1 1 Y
DIP-9097N DIP-35834N 0.50 1 1 Y
DIP-9078N DIP-36227N 0.50 1 1 Y
DIP-9078N DIP-11063N 0.50 1 1 Y
DIP-9034N DIP-9669N 0.50 1 1 Y
DIP-9027N DIP-9523N 0.50 1 1 Y
DIP-6881N DIP-9373N 0.50 1 1 Y
DIP-6878N DIP-10680N 0.50 1 1 Y
DIP-6865N DIP-9219N 0.50 1 1 Y
DIP-6853N DIP-9201N 0.50 1 1 Y
DIP-6852N DIP-10344N 0.50 1 1 Y
DIP-6168N DIP-9655N 0.50 1 1 Y
DIP-6168N DIP-12327N 0.50 1 1 Y
DIP-6159N DIP-48040N 0.50 1 1 Y
DIP-6159N DIP-10160N 0.50 1 1 Y
DIP-48151N DIP-47838N 0.50 1 1 Y
DIP-48151N DIP-10787N 0.50 1 1 Y
DIP-48149N DIP-10838N 0.50 1 1 Y
DIP-48149N DIP-10325N 0.50 1 1 Y
DIP-48141N DIP-9179N 0.50 1 1 Y
DIP-48110N DIP-12035N 0.50 1 1 Y
DIP-48089N DIP-10483N 0.50 1 1 Y
DIP-48087N DIP-10579N 0.50 1 1 Y
DIP-48087N DIP-10430N 0.50 1 1 Y
DIP-48078N DIP-9122N 0.50 1 1 Y
DIP-48078N DIP-35499N 0.50 1 1 Y
DIP-48065N DIP-567N 0.50 1 1 Y
DIP-48065N DIP-47828N 0.50 1 1 Y
DIP-48054N DIP-11288N 0.50 1 1 Y
DIP-48007N DIP-9669N 0.50 1 1 Y
DIP-47991N DIP-12870N 0.50 1 1 Y
DIP-47981N DIP-9129N 0.50 1 1 Y
DIP-47981N DIP-48055N 0.50 1 1 Y
DIP-47917N DIP-36229N 0.50 1 1 Y
DIP-47917N DIP-10641N 0.50 1 1 Y
DIP-47917N DIP-10261N 0.50 1 1 Y
DIP-47904N DIP-9383N 0.50 1 1 Y
DIP-47869N DIP-10330N 0.50 1 1 Y
DIP-47843N DIP-47870N 0.50 1 1 Y
DIP-47843N DIP-10815N 0.50 1 1 Y
DIP-47833N DIP-31876N 0.50 1 1 Y
DIP-36232N DIP-9819N 0.50 1 1 Y
DIP-36232N DIP-35902N 0.50 1 1 Y
DIP-36232N DIP-10809N 0.50 1 1 Y
DIP-36229N DIP-10341N 0.50 1 1 Y
DIP-36216N DIP-9422N 0.50 1 1 Y
DIP-36216N DIP-47953N 0.50 1 1 Y
DIP-36216N DIP-35840N 0.50 1 1 Y
DIP-36215N DIP-9729N 0.50 1 1 Y
DIP-36215N DIP-35871N 0.50 1 1 Y
DIP-36214N DIP-11059N 0.50 1 1 Y
DIP-36212N DIP-9036N 0.50 1 1 Y
DIP-36212N DIP-35878N 0.50 1 1 Y
DIP-36211N DIP-35908N 0.50 1 1 Y
DIP-36211N DIP-11119N 0.50 1 1 Y
DIP-36204N DIP-360N 0.50 1 1 Y
DIP-36204N DIP-10740N 0.50 1 1 Y
DIP-36201N DIP-9201N 0.50 1 1 Y
DIP-36183N DIP-9599N 0.50 1 1 Y
DIP-36183N DIP-31865N 0.50 1 1 Y
DIP-36180N DIP-9167N 0.50 1 1 Y
DIP-36180N DIP-47917N 0.50 1 1 Y
DIP-36178N DIP-10270N 0.50 1 1 Y
DIP-36170N DIP-9787N 0.50 1 1 Y
DIP-31872N DIP-48161N 0.50 1 1 Y
DIP-31872N DIP-10372N 0.50 1 1 Y
DIP-31870N DIP-9377N 0.50 1 1 Y
DIP-31864N DIP-36044N 0.50 1 1 Y
DIP-31864N DIP-11893N 0.50 1 1 Y
DIP-31853N DIP-9599N 0.50 1 1 Y
DIP-31853N DIP-31865N 0.50 1 1 Y
DIP-31844N DIP-11115N 0.50 1 1 Y
DIP-29379N DIP-11804N 0.50 1 1 Y
DIP-29377N DIP-35791N 0.50 1 1 Y
DIP-29377N DIP-10745N 0.50 1 1 Y
DIP-2901N DIP-48167N 0.50 1 1 Y
DIP-2901N DIP-11782N 0.50 1 1 Y
DIP-28106N DIP-9624N 0.50 1 1 Y
DIP-28106N DIP-31854N 0.50 1 1 Y
DIP-28085N DIP-47870N 0.50 1 1 Y
DIP-28085N DIP-10815N 0.50 1 1 Y
DIP-28077N DIP-9034N 0.50 1 1 Y
DIP-28077N DIP-48007N 0.50 1 1 Y
DIP-28077N DIP-10775N 0.50 1 1 Y
DIP-28077N DIP-10412N 0.50 1 1 Y
DIP-28077N DIP-10057N 0.50 1 1 Y
DIP-12602N DIP-9819N 0.50 1 1 Y
DIP-12602N DIP-35902N 0.50 1 1 Y
DIP-12602N DIP-10809N 0.50 1 1 Y
DIP-12495N DIP-11308N 0.50 1 1 Y
DIP-12356N DIP-35841N 0.50 1 1 Y
DIP-12356N DIP-10464N 0.50 1 1 Y
DIP-12343N DIP-29868N 0.50 1 1 Y
DIP-12343N DIP-10219N 0.50 1 1 Y
DIP-12343N DIP-10088N 0.50 1 1 Y
DIP-12328N DIP-10885N 0.50 1 1 Y
DIP-12327N DIP-48141N 0.50 1 1 Y
DIP-12327N DIP-11358N 0.50 1 1 Y
DIP-12295N DIP-6889N 0.50 1 1 Y
DIP-12295N DIP-47851N 0.50 1 1 Y
DIP-12295N DIP-10056N 0.50 1 1 Y
DIP-12284N DIP-9461N 0.50 1 1 Y
DIP-12284N DIP-36038N 0.50 1 1 Y
DIP-12187N DIP-9913N 0.50 1 1 Y
DIP-12187N DIP-35894N 0.50 1 1 Y
DIP-12176N DIP-10446N 0.50 1 1 Y
DIP-12167N DIP-11124N 0.50 1 1 Y
DIP-11558N DIP-35855N 0.50 1 1 Y
DIP-11558N DIP-10789N 0.50 1 1 Y
DIP-11551N DIP-48136N 0.50 1 1 Y
DIP-11551N DIP-10161N 0.50 1 1 Y
DIP-11512N DIP-9786N 0.50 1 1 Y
DIP-11468N DIP-48038N 0.50 1 1 Y
DIP-11468N DIP-28054N 0.50 1 1 Y
DIP-11465N DIP-47838N 0.50 1 1 Y
DIP-11465N DIP-10787N 0.50 1 1 Y
DIP-11434N DIP-36232N 0.50 1 1 Y
DIP-11434N DIP-12602N 0.50 1 1 Y
DIP-11410N DIP-10838N 0.50 1 1 Y
DIP-11410N DIP-10325N 0.50 1 1 Y
DIP-11358N DIP-9179N 0.50 1 1 Y
DIP-11355N DIP-47873N 0.50 1 1 Y
DIP-11355N DIP-11072N 0.50 1 1 Y
DIP-11320N DIP-47846N 0.50 1 1 Y
DIP-11320N DIP-10761N 0.50 1 1 Y
DIP-11300N DIP-11689N 0.50 1 1 Y
DIP-11198N DIP-9238N 0.50 1 1 Y
DIP-11198N DIP-48089N 0.50 1 1 Y
DIP-11157N DIP-9181N 0.50 1 1 Y
DIP-11127N DIP-31841N 0.50 1 1 Y
DIP-11127N DIP-11766N 0.50 1 1 Y
DIP-11069N DIP-31853N 0.50 1 1 Y
DIP-11069N DIP-10920N 0.50 1 1 Y
DIP-11069N DIP-10890N 0.50 1 1 Y
DIP-11059N DIP-9852N 0.50 1 1 Y
DIP-11059N DIP-48223N 0.50 1 1 Y
DIP-11059N DIP-47969N 0.50 1 1 Y
DIP-11059N DIP-35907N 0.50 1 1 Y
DIP-11059N DIP-10725N 0.50 1 1 Y
DIP-11059N DIP-10509N 0.50 1 1 Y
DIP-11058N DIP-35984N 0.50 1 1 Y
DIP-11058N DIP-29848N 0.50 1 1 Y
DIP-11058N DIP-10903N 0.50 1 1 Y
DIP-11008N DIP-9523N 0.50 1 1 Y
DIP-11001N DIP-12035N 0.50 1 1 Y
DIP-10983N DIP-10461N 0.50 1 1 Y
DIP-10923N DIP-46203N 0.50 1 1 Y
DIP-10923N DIP-10775N 0.50 1 1 Y
DIP-10904N DIP-9035N 0.50 1 1 Y
DIP-10890N DIP-9599N 0.50 1 1 Y
DIP-10890N DIP-31865N 0.50 1 1 Y
DIP-10851N DIP-9551N 0.50 1 1 Y
DIP-10851N DIP-31864N 0.50 1 1 Y
DIP-10848N DIP-11921N 0.50 1 1 Y
DIP-10804N DIP-9618N 0.50 1 1 Y
DIP-10804N DIP-48119N 0.50 1 1 Y
DIP-10793N DIP-10624N 0.50 1 1 Y
DIP-10789N DIP-11774N 0.50 1 1 Y
DIP-10788N DIP-10446N 0.50 1 1 Y
DIP-10783N DIP-9899N 0.50 1 1 Y
DIP-10783N DIP-12775N 0.50 1 1 Y
DIP-10745N DIP-9852N 0.50 1 1 Y
DIP-10737N DIP-9509N 0.50 1 1 Y
DIP-10737N DIP-48272N 0.50 1 1 Y
DIP-10737N DIP-10330N 0.50 1 1 Y
DIP-10697N DIP-48183N 0.50 1 1 Y
DIP-10137N DIP-9036N 0.50 1 1 Y
DIP-10137N DIP-35878N 0.50 1 1 Y
DIP-10136N DIP-35908N 0.50 1 1 Y
DIP-10128N DIP-585N 0.50 1 1 Y
DIP-10128N DIP-36213N 0.50 1 1 Y
DIP-10119N DIP-10656N 0.50 1 1 Y
DIP-10057N DIP-9273N 0.50 1 1 Y
DIP-10057N DIP-9035N 0.50 1 1 Y
DIP-10057N DIP-47859N 0.50 1 1 Y
DIP-10057N DIP-10164N 0.50 1 1 Y
DIP-10006N DIP-6853N 0.50 1 1 Y
DIP-10006N DIP-36201N 0.50 1 1 Y
DIP-9998N DIP-35924N 0.49 1 1 Y
DIP-9966N DIP-6159N 0.49 1 1 Y
DIP-9960N DIP-12282N 0.49 1 1 Y
DIP-9949N DIP-35903N 0.49 1 1 Y
DIP-9949N DIP-10826N 0.49 1 1 Y
DIP-9932N DIP-6878N 0.49 1 1 Y
DIP-9899N DIP-9678N 0.49 1 1 Y
DIP-9899N DIP-9177N 0.49 1 1 Y
DIP-9899N DIP-47922N 0.49 1 1 Y
DIP-9899N DIP-28077N 0.49 1 1 Y
DIP-9899N DIP-10441N 0.49 1 1 Y
DIP-9899N DIP-10126N 0.49 1 1 Y
DIP-9887N DIP-10344N 0.49 1 1 Y
DIP-9887N DIP-10079N 0.49 1 1 Y
DIP-9886N DIP-35780N 0.49 1 1 Y
DIP-9886N DIP-12954N 0.49 1 1 Y
DIP-9862N DIP-29868N 0.49 1 1 Y
DIP-9862N DIP-10088N 0.49 1 1 Y
DIP-9852N DIP-48151N 0.49 1 1 Y
DIP-9852N DIP-11465N 0.49 1 1 Y
DIP-9801N DIP-31853N 0.49 1 1 Y
DIP-9801N DIP-10890N 0.49 1 1 Y
DIP-9795N DIP-47977N 0.49 1 1 Y
DIP-9795N DIP-10577N 0.49 1 1 Y
DIP-9749N DIP-360N 0.49 1 1 Y
DIP-9742N DIP-35908N 0.49 1 1 Y
DIP-9735N DIP-35855N 0.49 1 1 Y
DIP-9735N DIP-10789N 0.49 1 1 Y
DIP-9710N DIP-6867N 0.49 1 1 Y
DIP-9377N DIP-31853N 0.49 1 1 Y
DIP-9377N DIP-10890N 0.49 1 1 Y
DIP-9377N DIP-10209N 0.49 1 1 Y
DIP-9334N DIP-35842N 0.49 1 1 Y
DIP-9324N DIP-9456N 0.49 1 1 Y
DIP-9177N DIP-11915N 0.49 1 1 Y
DIP-9154N DIP-6876N 0.49 1 1 Y
DIP-9154N DIP-35748N 0.49 1 1 Y
DIP-9154N DIP-10849N 0.49 1 1 Y
DIP-9147N DIP-9559N 0.49 1 1 Y
DIP-9122N DIP-10244N 0.49 1 1 Y
DIP-9108N DIP-36211N 0.49 1 1 Y
DIP-9108N DIP-10136N 0.49 1 1 Y
DIP-9090N DIP-12355N 0.49 1 1 Y
DIP-9069N DIP-11058N 0.49 1 1 Y
DIP-9036N DIP-9437N 0.49 1 1 Y
DIP-9027N DIP-10124N 0.49 1 1 Y
DIP-6889N DIP-9377N 0.49 1 1 Y
DIP-6850N DIP-10302N 0.49 1 1 Y
DIP-6846N DIP-12377N 0.49 1 1 Y
DIP-6159N DIP-564N 0.49 1 1 Y
DIP-6159N DIP-31845N 0.49 1 1 Y
DIP-585N DIP-9456N 0.49 1 1 Y
DIP-585N DIP-10738N 0.49 1 1 Y
DIP-585N DIP-10535N 0.49 1 1 Y
DIP-48149N DIP-9776N 0.49 1 1 Y
DIP-48149N DIP-47991N 0.49 1 1 Y
DIP-48149N DIP-31844N 0.49 1 1 Y
DIP-48149N DIP-12414N 0.49 1 1 Y
DIP-48149N DIP-11935N 0.49 1 1 Y
DIP-48120N DIP-9599N 0.49 1 1 Y
DIP-48120N DIP-31865N 0.49 1 1 Y
DIP-48087N DIP-9509N 0.49 1 1 Y
DIP-48087N DIP-48272N 0.49 1 1 Y
DIP-48063N DIP-9213N 0.49 1 1 Y
DIP-48054N DIP-10164N 0.49 1 1 Y
DIP-48006N DIP-9373N 0.49 1 1 Y
DIP-48006N DIP-48161N 0.49 1 1 Y
DIP-47981N DIP-10460N 0.49 1 1 Y
DIP-47976N DIP-47977N 0.49 1 1 Y
DIP-47976N DIP-10577N 0.49 1 1 Y
DIP-47969N DIP-10164N 0.49 1 1 Y
DIP-47966N DIP-9437N 0.49 1 1 Y
DIP-47940N DIP-9382N 0.49 1 1 Y
DIP-47940N DIP-36170N 0.49 1 1 Y
DIP-47935N DIP-9710N 0.49 1 1 Y
DIP-47935N DIP-9377N 0.49 1 1 Y
DIP-47935N DIP-10446N 0.49 1 1 Y
DIP-47907N DIP-12355N 0.49 1 1 Y
DIP-47870N DIP-12167N 0.49 1 1 Y
DIP-47866N DIP-10885N 0.49 1 1 Y
DIP-47862N DIP-10334N 0.49 1 1 Y
DIP-47854N DIP-47838N 0.49 1 1 Y
DIP-47854N DIP-10787N 0.49 1 1 Y
DIP-47851N DIP-9377N 0.49 1 1 Y
DIP-47849N DIP-6870N 0.49 1 1 Y
DIP-47838N DIP-12499N 0.49 1 1 Y
DIP-46203N DIP-9234N 0.49 1 1 Y
DIP-46203N DIP-47846N 0.49 1 1 Y
DIP-46203N DIP-12786N 0.49 1 1 Y
DIP-46203N DIP-10761N 0.49 1 1 Y
DIP-36213N DIP-9456N 0.49 1 1 Y
DIP-36213N DIP-10738N 0.49 1 1 Y
DIP-36213N DIP-10535N 0.49 1 1 Y
DIP-36212N DIP-12167N 0.49 1 1 Y
DIP-36211N DIP-12675N 0.49 1 1 Y
DIP-36211N DIP-10921N 0.49 1 1 Y
DIP-36204N DIP-31853N 0.49 1 1 Y
DIP-36204N DIP-10890N 0.49 1 1 Y
DIP-36178N DIP-12604N 0.49 1 1 Y
DIP-36178N DIP-11075N 0.49 1 1 Y
DIP-36163N DIP-9682N 0.49 1 1 Y
DIP-36163N DIP-29848N 0.49 1 1 Y
DIP-36163N DIP-12295N 0.49 1 1 Y
DIP-36163N DIP-10903N 0.49 1 1 Y
DIP-360N DIP-10219N 0.49 1 1 Y
DIP-36044N DIP-31853N 0.49 1 1 Y
DIP-36044N DIP-10890N 0.49 1 1 Y
DIP-36040N DIP-9413N 0.49 1 1 Y
DIP-36040N DIP-48032N 0.49 1 1 Y
DIP-35499N DIP-10244N 0.49 1 1 Y
DIP-31870N DIP-12167N 0.49 1 1 Y
DIP-31865N DIP-10437N 0.49 1 1 Y
DIP-31856N DIP-10124N 0.49 1 1 Y
DIP-29797N DIP-35903N 0.49 1 1 Y
DIP-29797N DIP-10826N 0.49 1 1 Y
DIP-29377N DIP-10804N 0.49 1 1 Y
DIP-28086N DIP-9035N 0.49 1 1 Y
DIP-28077N DIP-47862N 0.49 1 1 Y
DIP-28077N DIP-10836N 0.49 1 1 Y
DIP-28077N DIP-10567N 0.49 1 1 Y
DIP-28071N DIP-10240N 0.49 1 1 Y
DIP-27650N DIP-9373N 0.49 1 1 Y
DIP-27650N DIP-48161N 0.49 1 1 Y
DIP-12951N DIP-10851N 0.49 1 1 Y
DIP-12602N DIP-12167N 0.49 1 1 Y
DIP-12586N DIP-10885N 0.49 1 1 Y
DIP-12504N DIP-11278N 0.49 1 1 Y
DIP-12395N DIP-9724N 0.49 1 1 Y
DIP-12377N DIP-48249N 0.49 1 1 Y
DIP-12377N DIP-11067N 0.49 1 1 Y
DIP-12356N DIP-11585N 0.49 1 1 Y
DIP-12327N DIP-10321N 0.49 1 1 Y
DIP-12326N DIP-11892N 0.49 1 1 Y
DIP-12276N DIP-48244N 0.49 1 1 Y
DIP-12276N DIP-10446N 0.49 1 1 Y
DIP-12276N DIP-10004N 0.49 1 1 Y
DIP-12136N DIP-9681N 0.49 1 1 Y
DIP-11537N DIP-11614N 0.49 1 1 Y
DIP-11468N DIP-11277N 0.49 1 1 Y
DIP-11434N DIP-9899N 0.49 1 1 Y
DIP-11414N DIP-9219N 0.49 1 1 Y
DIP-11410N DIP-9776N 0.49 1 1 Y
DIP-11410N DIP-47991N 0.49 1 1 Y
DIP-11410N DIP-31844N 0.49 1 1 Y
DIP-11410N DIP-12414N 0.49 1 1 Y
DIP-11410N DIP-11935N 0.49 1 1 Y
DIP-11355N DIP-12355N 0.49 1 1 Y
DIP-11119N DIP-48274N 0.49 1 1 Y
DIP-11119N DIP-12276N 0.49 1 1 Y
DIP-11086N DIP-47829N 0.49 1 1 Y
DIP-11086N DIP-10792N 0.49 1 1 Y
DIP-11059N DIP-9891N 0.49 1 1 Y
DIP-11059N DIP-47909N 0.49 1 1 Y
DIP-11059N DIP-35972N 0.49 1 1 Y
DIP-11059N DIP-28085N 0.49 1 1 Y
DIP-11059N DIP-11180N 0.49 1 1 Y
DIP-11059N DIP-10791N 0.49 1 1 Y
DIP-11059N DIP-10760N 0.49 1 1 Y
DIP-11059N DIP-10697N 0.49 1 1 Y
DIP-11016N DIP-11058N 0.49 1 1 Y
DIP-10906N DIP-10302N 0.49 1 1 Y
DIP-10904N DIP-35842N 0.49 1 1 Y
DIP-10904N DIP-10783N 0.49 1 1 Y
DIP-10849N DIP-9036N 0.49 1 1 Y
DIP-10849N DIP-35878N 0.49 1 1 Y
DIP-10836N DIP-9668N 0.49 1 1 Y
DIP-10836N DIP-47988N 0.49 1 1 Y
DIP-10815N DIP-12167N 0.49 1 1 Y
DIP-10809N DIP-48234N 0.49 1 1 Y
DIP-10809N DIP-12951N 0.49 1 1 Y
DIP-10804N DIP-9328N 0.49 1 1 Y
DIP-1079N DIP-10124N 0.49 1 1 Y
DIP-10793N DIP-48151N 0.49 1 1 Y
DIP-10793N DIP-11465N 0.49 1 1 Y
DIP-10789N DIP-35860N 0.49 1 1 Y
DIP-10789N DIP-10747N 0.49 1 1 Y
DIP-10789N DIP-10057N 0.49 1 1 Y
DIP-10787N DIP-12499N 0.49 1 1 Y
DIP-10783N DIP-9300N 0.49 1 1 Y
DIP-10783N DIP-47935N 0.49 1 1 Y
DIP-10775N DIP-9234N 0.49 1 1 Y
DIP-10775N DIP-47846N 0.49 1 1 Y
DIP-10775N DIP-10761N 0.49 1 1 Y
DIP-10697N DIP-9899N 0.49 1 1 Y
DIP-10183N DIP-47838N 0.49 1 1 Y
DIP-10183N DIP-10787N 0.49 1 1 Y
DIP-10140N DIP-10330N 0.49 1 1 Y
DIP-10137N DIP-12167N 0.49 1 1 Y
DIP-10136N DIP-12675N 0.49 1 1 Y
DIP-10136N DIP-10921N 0.49 1 1 Y
DIP-10126N DIP-585N 0.49 1 1 Y
DIP-10126N DIP-48151N 0.49 1 1 Y
DIP-10126N DIP-36213N 0.49 1 1 Y
DIP-10126N DIP-11465N 0.49 1 1 Y
DIP-10122N DIP-10824N 0.49 1 1 Y
DIP-10079N DIP-9521N 0.49 1 1 Y
DIP-10079N DIP-31869N 0.49 1 1 Y
DIP-10066N DIP-9599N 0.49 1 1 Y
DIP-10066N DIP-31865N 0.49 1 1 Y
DIP-10057N DIP-6871N 0.49 1 1 Y
DIP-10057N DIP-48109N 0.49 1 1 Y
DIP-10057N DIP-47837N 0.49 1 1 Y
DIP-10057N DIP-12035N 0.49 1 1 Y
DIP-10057N DIP-11118N 0.49 1 1 Y
DIP-10057N DIP-10750N 0.49 1 1 Y
DIP-10019N DIP-35941N 0.49 1 1 Y
DIP-10019N DIP-10316N 0.49 1 1 Y
DIP-10008N DIP-48161N 0.49 1 1 Y
DIP-10006N DIP-10568N 0.49 1 1 Y
DIP-10003N DIP-6870N 0.49 1 1 Y
DIP-9998N DIP-12830N 0.48 1 1 Y
DIP-9979N DIP-46203N 0.48 1 1 Y
DIP-9979N DIP-10775N 0.48 1 1 Y
DIP-9899N DIP-9902N 0.48 1 1 Y
DIP-9899N DIP-10321N 0.48 1 1 Y
DIP-9891N DIP-9998N 0.48 1 1 Y
DIP-9891N DIP-9776N 0.48 1 1 Y
DIP-9891N DIP-9426N 0.48 1 1 Y
DIP-9891N DIP-48264N 0.48 1 1 Y
DIP-9891N DIP-31844N 0.48 1 1 Y
DIP-9887N DIP-11800N 0.48 1 1 Y
DIP-9886N DIP-9948N 0.48 1 1 Y
DIP-9886N DIP-9179N 0.48 1 1 Y
DIP-9886N DIP-48014N 0.48 1 1 Y
DIP-9886N DIP-10435N 0.48 1 1 Y
DIP-9870N DIP-47837N 0.48 1 1 Y
DIP-9870N DIP-10750N 0.48 1 1 Y
DIP-9862N DIP-6870N 0.48 1 1 Y
DIP-9854N DIP-10878N 0.48 1 1 Y
DIP-9841N DIP-11774N 0.48 1 1 Y
DIP-9834N DIP-48030N 0.48 1 1 Y
DIP-9834N DIP-10054N 0.48 1 1 Y
DIP-9819N DIP-6853N 0.48 1 1 Y
DIP-9819N DIP-36201N 0.48 1 1 Y
DIP-9819N DIP-10783N 0.48 1 1 Y
DIP-9798N DIP-9819N 0.48 1 1 Y
DIP-9798N DIP-1036N 0.48 1 1 Y
DIP-9791N DIP-36232N 0.48 1 1 Y
DIP-9791N DIP-12602N 0.48 1 1 Y
DIP-9787N DIP-35806N 0.48 1 1 Y
DIP-9787N DIP-10788N 0.48 1 1 Y
DIP-9750N DIP-47904N 0.48 1 1 Y
DIP-9750N DIP-10795N 0.48 1 1 Y
DIP-9701N DIP-10508N 0.48 1 1 Y
DIP-9377N DIP-9070N 0.48 1 1 Y
DIP-9377N DIP-48095N 0.48 1 1 Y
DIP-9335N DIP-28077N 0.48 1 1 Y
DIP-9334N DIP-10508N 0.48 1 1 Y
DIP-9198N DIP-31841N 0.48 1 1 Y
DIP-9198N DIP-11766N 0.48 1 1 Y
DIP-9182N DIP-360N 0.48 1 1 Y
DIP-9147N DIP-9967N 0.48 1 1 Y
DIP-9119N DIP-10446N 0.48 1 1 Y
DIP-9109N DIP-48141N 0.48 1 1 Y
DIP-9109N DIP-47913N 0.48 1 1 Y
DIP-9109N DIP-12058N 0.48 1 1 Y
DIP-9109N DIP-11358N 0.48 1 1 Y
DIP-9109N DIP-10022N 0.48 1 1 Y
DIP-9097N DIP-31869N 0.48 1 1 Y
DIP-9090N DIP-11592N 0.48 1 1 Y
DIP-9074N DIP-10666N 0.48 1 1 Y
DIP-9064N DIP-35855N 0.48 1 1 Y
DIP-9064N DIP-10789N 0.48 1 1 Y
DIP-9035N DIP-9219N 0.48 1 1 Y
DIP-6871N DIP-10697N 0.48 1 1 Y
DIP-6867N DIP-9960N 0.48 1 1 Y
DIP-6856N DIP-9498N 0.48 1 1 Y
DIP-6854N DIP-48256N 0.48 1 1 Y
DIP-6854N DIP-48113N 0.48 1 1 Y
DIP-6854N DIP-12549N 0.48 1 1 Y
DIP-6851N DIP-48185N 0.48 1 1 Y
DIP-6851N DIP-10594N 0.48 1 1 Y
DIP-6850N DIP-10535N 0.48 1 1 Y
DIP-6848N DIP-47952N 0.48 1 1 Y
DIP-6070N DIP-35834N 0.48 1 1 Y
DIP-60620N DIP-31853N 0.48 1 1 Y
DIP-60620N DIP-10890N 0.48 1 1 Y
DIP-48148N DIP-11774N 0.48 1 1 Y
DIP-48135N DIP-9036N 0.48 1 1 Y
DIP-48135N DIP-35878N 0.48 1 1 Y
DIP-48120N DIP-9949N 0.48 1 1 Y
DIP-48110N DIP-36211N 0.48 1 1 Y
DIP-48110N DIP-10136N 0.48 1 1 Y
DIP-48109N DIP-35806N 0.48 1 1 Y
DIP-48109N DIP-10788N 0.48 1 1 Y
DIP-48103N DIP-11082N 0.48 1 1 Y
DIP-48089N DIP-9724N 0.48 1 1 Y
DIP-48089N DIP-48074N 0.48 1 1 Y
DIP-48078N DIP-47850N 0.48 1 1 Y
DIP-48078N DIP-10144N 0.48 1 1 Y
DIP-48063N DIP-48117N 0.48 1 1 Y
DIP-48063N DIP-36044N 0.48 1 1 Y
DIP-48063N DIP-12179N 0.48 1 1 Y
DIP-48054N DIP-48136N 0.48 1 1 Y
DIP-48054N DIP-35903N 0.48 1 1 Y
DIP-48054N DIP-10826N 0.48 1 1 Y
DIP-48054N DIP-10161N 0.48 1 1 Y
DIP-48049N DIP-46203N 0.48 1 1 Y
DIP-48049N DIP-10775N 0.48 1 1 Y
DIP-48040N DIP-10472N 0.48 1 1 Y
DIP-48030N DIP-47962N 0.48 1 1 Y
DIP-48030N DIP-12506N 0.48 1 1 Y
DIP-48019N DIP-46203N 0.48 1 1 Y
DIP-48019N DIP-10775N 0.48 1 1 Y
DIP-48008N DIP-10697N 0.48 1 1 Y
DIP-47998N DIP-35747N 0.48 1 1 Y
DIP-47977N DIP-9468N 0.48 1 1 Y
DIP-47977N DIP-47927N 0.48 1 1 Y
DIP-47969N DIP-11981N 0.48 1 1 Y
DIP-47940N DIP-10057N 0.48 1 1 Y
DIP-47935N DIP-36211N 0.48 1 1 Y
DIP-47935N DIP-10136N 0.48 1 1 Y
DIP-47927N DIP-10824N 0.48 1 1 Y
DIP-47907N DIP-11592N 0.48 1 1 Y
DIP-47890N DIP-9498N 0.48 1 1 Y
DIP-47864N DIP-11059N 0.48 1 1 Y
DIP-47862N DIP-35791N 0.48 1 1 Y
DIP-47862N DIP-10745N 0.48 1 1 Y
DIP-47861N DIP-10878N 0.48 1 1 Y
DIP-47843N DIP-10508N 0.48 1 1 Y
DIP-46478N DIP-10126N 0.48 1 1 Y
DIP-36216N DIP-12371N 0.48 1 1 Y
DIP-36195N DIP-12119N 0.48 1 1 Y
DIP-36183N DIP-28077N 0.48 1 1 Y
DIP-36163N DIP-35907N 0.48 1 1 Y
DIP-35644N DIP-9515N 0.48 1 1 Y
DIP-35644N DIP-10624N 0.48 1 1 Y
DIP-35089N DIP-35834N 0.48 1 1 Y
DIP-31872N DIP-46478N 0.48 1 1 Y
DIP-31872N DIP-10656N 0.48 1 1 Y
DIP-31870N DIP-9461N 0.48 1 1 Y
DIP-31870N DIP-36038N 0.48 1 1 Y
DIP-31865N DIP-11912N 0.48 1 1 Y
DIP-31865N DIP-11551N 0.48 1 1 Y
DIP-31864N DIP-10792N 0.48 1 1 Y
DIP-31849N DIP-48196N 0.48 1 1 Y
DIP-29868N DIP-9960N 0.48 1 1 Y
DIP-29848N DIP-6878N 0.48 1 1 Y
DIP-29848N DIP-10063N 0.48 1 1 Y
DIP-29379N DIP-11687N 0.48 1 1 Y
DIP-29377N DIP-11119N 0.48 1 1 Y
DIP-29140N DIP-35780N 0.48 1 1 Y
DIP-29140N DIP-12954N 0.48 1 1 Y
DIP-29109N DIP-48167N 0.48 1 1 Y
DIP-29109N DIP-11782N 0.48 1 1 Y
DIP-2901N DIP-35806N 0.48 1 1 Y
DIP-2901N DIP-10788N 0.48 1 1 Y
DIP-28085N DIP-47846N 0.48 1 1 Y
DIP-28085N DIP-360N 0.48 1 1 Y
DIP-28085N DIP-31853N 0.48 1 1 Y
DIP-28085N DIP-10890N 0.48 1 1 Y
DIP-28085N DIP-10761N 0.48 1 1 Y
DIP-28077N DIP-9142N 0.48 1 1 Y
DIP-28077N DIP-48213N 0.48 1 1 Y
DIP-28077N DIP-48185N 0.48 1 1 Y
DIP-28077N DIP-10594N 0.48 1 1 Y
DIP-28071N DIP-6871N 0.48 1 1 Y
DIP-28071N DIP-48008N 0.48 1 1 Y
DIP-28063N DIP-9599N 0.48 1 1 Y
DIP-28063N DIP-31865N 0.48 1 1 Y
DIP-28054N DIP-10088N 0.48 1 1 Y
DIP-2198N DIP-9107N 0.48 1 1 Y
DIP-2198N DIP-29874N 0.48 1 1 Y
DIP-2198N DIP-10318N 0.48 1 1 Y
DIP-12675N DIP-11921N 0.48 1 1 Y
DIP-12656N DIP-12322N 0.48 1 1 Y
DIP-12499N DIP-9853N 0.48 1 1 Y
DIP-12440N DIP-47869N 0.48 1 1 Y
DIP-12440N DIP-10737N 0.48 1 1 Y
DIP-12326N DIP-9598N 0.48 1 1 Y
DIP-12326N DIP-11071N 0.48 1 1 Y
DIP-12326N DIP-10868N 0.48 1 1 Y
DIP-12322N DIP-6889N 0.48 1 1 Y
DIP-12322N DIP-47851N 0.48 1 1 Y
DIP-12282N DIP-10565N 0.48 1 1 Y
DIP-12187N DIP-9323N 0.48 1 1 Y
DIP-12187N DIP-48228N 0.48 1 1 Y
DIP-12167N DIP-9960N 0.48 1 1 Y
DIP-12167N DIP-48163N 0.48 1 1 Y
DIP-11614N DIP-31856N 0.48 1 1 Y
DIP-11614N DIP-1079N 0.48 1 1 Y
DIP-11608N DIP-46203N 0.48 1 1 Y
DIP-11608N DIP-10775N 0.48 1 1 Y
DIP-11558N DIP-10456N 0.48 1 1 Y
DIP-11551N DIP-9509N 0.48 1 1 Y
DIP-11551N DIP-48272N 0.48 1 1 Y
DIP-11512N DIP-48161N 0.48 1 1 Y
DIP-11350N DIP-9948N 0.48 1 1 Y
DIP-11350N DIP-48014N 0.48 1 1 Y
DIP-11320N DIP-48244N 0.48 1 1 Y
DIP-11320N DIP-10004N 0.48 1 1 Y
DIP-11278N DIP-48071N 0.48 1 1 Y
DIP-11278N DIP-10371N 0.48 1 1 Y
DIP-11157N DIP-9217N 0.48 1 1 Y
DIP-11072N DIP-9509N 0.48 1 1 Y
DIP-11059N DIP-9456N 0.48 1 1 Y
DIP-11059N DIP-9182N 0.48 1 1 Y
DIP-11059N DIP-12830N 0.48 1 1 Y
DIP-11059N DIP-10628N 0.48 1 1 Y
DIP-11059N DIP-10192N 0.48 1 1 Y
DIP-11031N DIP-48135N 0.48 1 1 Y
DIP-11031N DIP-11313N 0.48 1 1 Y
DIP-11026N DIP-48251N 0.48 1 1 Y
DIP-11019N DIP-48196N 0.48 1 1 Y
DIP-11001N DIP-36211N 0.48 1 1 Y
DIP-11001N DIP-10136N 0.48 1 1 Y
DIP-10920N DIP-10460N 0.48 1 1 Y
DIP-10903N DIP-6878N 0.48 1 1 Y
DIP-10903N DIP-10063N 0.48 1 1 Y
DIP-10880N DIP-48048N 0.48 1 1 Y
DIP-10880N DIP-10731N 0.48 1 1 Y
DIP-10847N DIP-31853N 0.48 1 1 Y
DIP-10847N DIP-10890N 0.48 1 1 Y
DIP-10836N DIP-341N 0.48 1 1 Y
DIP-10816N DIP-9198N 0.48 1 1 Y
DIP-10816N DIP-6855N 0.48 1 1 Y
DIP-10807N DIP-12377N 0.48 1 1 Y
DIP-10804N DIP-11936N 0.48 1 1 Y
DIP-10794N DIP-31830N 0.48 1 1 Y
DIP-10794N DIP-10629N 0.48 1 1 Y
DIP-10794N DIP-10079N 0.48 1 1 Y
DIP-10789N DIP-10124N 0.48 1 1 Y
DIP-10785N DIP-48073N 0.48 1 1 Y
DIP-10785N DIP-10675N 0.48 1 1 Y
DIP-10785N DIP-10395N 0.48 1 1 Y
DIP-10780N DIP-6856N 0.48 1 1 Y
DIP-10780N DIP-47890N 0.48 1 1 Y
DIP-10777N DIP-9599N 0.48 1 1 Y
DIP-10777N DIP-31865N 0.48 1 1 Y
DIP-10757N DIP-9456N 0.48 1 1 Y
DIP-10757N DIP-10240N 0.48 1 1 Y
DIP-10749N DIP-9078N 0.48 1 1 Y
DIP-10746N DIP-10449N 0.48 1 1 Y
DIP-10745N DIP-10629N 0.48 1 1 Y
DIP-10729N DIP-11059N 0.48 1 1 Y
DIP-10696N DIP-10624N 0.48 1 1 Y
DIP-10164N DIP-9819N 0.48 1 1 Y
DIP-10128N DIP-9967N 0.48 1 1 Y
DIP-10128N DIP-9074N 0.48 1 1 Y
DIP-10128N DIP-47961N 0.48 1 1 Y
DIP-10126N DIP-35972N 0.48 1 1 Y
DIP-10126N DIP-10760N 0.48 1 1 Y
DIP-10122N DIP-9248N 0.48 1 1 Y
DIP-10110N DIP-12167N 0.48 1 1 Y
DIP-10088N DIP-9960N 0.48 1 1 Y
DIP-10079N DIP-513N 0.48 1 1 Y
DIP-10057N DIP-48054N 0.48 1 1 Y
DIP-10057N DIP-12830N 0.48 1 1 Y
DIP-10054N DIP-47962N 0.48 1 1 Y
DIP-10054N DIP-12506N 0.48 1 1 Y
DIP-10043N DIP-48167N 0.48 1 1 Y
DIP-10043N DIP-11782N 0.48 1 1 Y
DIP-10008N DIP-35855N 0.48 1 1 Y
DIP-10006N DIP-10579N 0.48 1 1 Y
DIP-10004N DIP-9566N 0.48 1 1 Y
DIP-10004N DIP-31872N 0.48 1 1 Y
DIP-9998N DIP-9551N 0.47 1 1 Y
DIP-9998N DIP-31864N 0.47 1 1 Y
DIP-9913N DIP-35865N 0.47 1 1 Y
DIP-9913N DIP-12908N 0.47 1 1 Y
DIP-9907N DIP-9143N 0.47 1 1 Y
DIP-9907N DIP-48151N 0.47 1 1 Y
DIP-9907N DIP-11465N 0.47 1 1 Y
DIP-9902N DIP-12328N 0.47 1 1 Y
DIP-9899N DIP-9668N 0.47 1 1 Y
DIP-9899N DIP-48161N 0.47 1 1 Y
DIP-9899N DIP-36216N 0.47 1 1 Y
DIP-9899N DIP-10921N 0.47 1 1 Y
DIP-9887N DIP-9509N 0.47 1 1 Y
DIP-9887N DIP-48272N 0.47 1 1 Y
DIP-9887N DIP-11414N 0.47 1 1 Y
DIP-9887N DIP-10579N 0.47 1 1 Y
DIP-9862N DIP-9822N 0.47 1 1 Y
DIP-9862N DIP-6871N 0.47 1 1 Y
DIP-9862N DIP-48008N 0.47 1 1 Y
DIP-9854N DIP-9457N 0.47 1 1 Y
DIP-9853N DIP-9801N 0.47 1 1 Y
DIP-9853N DIP-36204N 0.47 1 1 Y
DIP-9852N DIP-9891N 0.47 1 1 Y
DIP-9841N DIP-48136N 0.47 1 1 Y
DIP-9841N DIP-10161N 0.47 1 1 Y
DIP-9822N DIP-10288N 0.47 1 1 Y
DIP-9801N DIP-9077N 0.47 1 1 Y
DIP-9791N DIP-9110N 0.47 1 1 Y
DIP-9776N DIP-10456N 0.47 1 1 Y
DIP-9756N DIP-9669N 0.47 1 1 Y
DIP-9750N DIP-35808N 0.47 1 1 Y
DIP-9750N DIP-10138N 0.47 1 1 Y
DIP-9735N DIP-35792N 0.47 1 1 Y
DIP-9735N DIP-10675N 0.47 1 1 Y
DIP-9733N DIP-10851N 0.47 1 1 Y
DIP-9726N DIP-11551N 0.47 1 1 Y
DIP-9719N DIP-6870N 0.47 1 1 Y
DIP-9710N DIP-48054N 0.47 1 1 Y
DIP-9710N DIP-10165N 0.47 1 1 Y
DIP-9702N DIP-10108N 0.47 1 1 Y
DIP-9690N DIP-47862N 0.47 1 1 Y
DIP-9690N DIP-10567N 0.47 1 1 Y
DIP-9377N DIP-9416N 0.47 1 1 Y
DIP-9377N DIP-47939N 0.47 1 1 Y
DIP-9339N DIP-48275N 0.47 1 1 Y
DIP-9339N DIP-12343N 0.47 1 1 Y
DIP-9339N DIP-10783N 0.47 1 1 Y
DIP-9333N DIP-11956N 0.47 1 1 Y
DIP-9333N DIP-10446N 0.47 1 1 Y
DIP-9181N DIP-10143N 0.47 1 1 Y
DIP-9179N DIP-9852N 0.47 1 1 Y
DIP-9154N DIP-9318N 0.47 1 1 Y
DIP-9129N DIP-10851N 0.47 1 1 Y
DIP-9110N DIP-9840N 0.47 1 1 Y
DIP-9110N DIP-11079N 0.47 1 1 Y
DIP-9097N DIP-10211N 0.47 1 1 Y
DIP-9093N DIP-48255N 0.47 1 1 Y
DIP-9077N DIP-48161N 0.47 1 1 Y
DIP-9064N DIP-48051N 0.47 1 1 Y
DIP-9064N DIP-10535N 0.47 1 1 Y
DIP-9064N DIP-10353N 0.47 1 1 Y
DIP-9064N DIP-10001N 0.47 1 1 Y
DIP-9056N DIP-9109N 0.47 1 1 Y
DIP-9056N DIP-12167N 0.47 1 1 Y
DIP-9036N DIP-48151N 0.47 1 1 Y
DIP-9036N DIP-11465N 0.47 1 1 Y
DIP-9034N DIP-47870N 0.47 1 1 Y
DIP-9034N DIP-10815N 0.47 1 1 Y
DIP-9033N DIP-9655N 0.47 1 1 Y
DIP-9027N DIP-46203N 0.47 1 1 Y
DIP-9027N DIP-10775N 0.47 1 1 Y
DIP-726N DIP-48251N 0.47 1 1 Y
DIP-6881N DIP-11026N 0.47 1 1 Y
DIP-6878N DIP-341N 0.47 1 1 Y
DIP-6851N DIP-35977N 0.47 1 1 Y
DIP-6851N DIP-11034N 0.47 1 1 Y
DIP-6848N DIP-9078N 0.47 1 1 Y
DIP-59302N DIP-12830N 0.47 1 1 Y
DIP-48151N DIP-35644N 0.47 1 1 Y
DIP-48151N DIP-10696N 0.47 1 1 Y
DIP-48149N DIP-9724N 0.47 1 1 Y
DIP-48149N DIP-9314N 0.47 1 1 Y
DIP-48148N DIP-48136N 0.47 1 1 Y
DIP-48148N DIP-10161N 0.47 1 1 Y
DIP-48136N DIP-9870N 0.47 1 1 Y
DIP-48136N DIP-9520N 0.47 1 1 Y
DIP-48085N DIP-11058N 0.47 1 1 Y
DIP-48081N DIP-10783N 0.47 1 1 Y
DIP-48054N DIP-9521N 0.47 1 1 Y
DIP-48046N DIP-12495N 0.47 1 1 Y
DIP-48043N DIP-9520N 0.47 1 1 Y
DIP-48043N DIP-28086N 0.47 1 1 Y
DIP-48043N DIP-10568N 0.47 1 1 Y
DIP-48040N DIP-9598N 0.47 1 1 Y
DIP-48007N DIP-47870N 0.47 1 1 Y
DIP-48007N DIP-10815N 0.47 1 1 Y
DIP-48001N DIP-10666N 0.47 1 1 Y
DIP-47966N DIP-10565N 0.47 1 1 Y
DIP-47935N DIP-9822N 0.47 1 1 Y
DIP-47927N DIP-48038N 0.47 1 1 Y
DIP-47927N DIP-28054N 0.47 1 1 Y
DIP-47927N DIP-10838N 0.47 1 1 Y
DIP-47927N DIP-10244N 0.47 1 1 Y
DIP-47870N DIP-10056N 0.47 1 1 Y
DIP-47862N DIP-47969N 0.47 1 1 Y
DIP-47862N DIP-10509N 0.47 1 1 Y
DIP-47861N DIP-9457N 0.47 1 1 Y
DIP-47854N DIP-11585N 0.47 1 1 Y
DIP-47846N DIP-48151N 0.47 1 1 Y
DIP-47846N DIP-11465N 0.47 1 1 Y
DIP-46478N DIP-36020N 0.47 1 1 Y
DIP-46478N DIP-10981N 0.47 1 1 Y
DIP-39402N DIP-10079N 0.47 1 1 Y
DIP-36216N DIP-35792N 0.47 1 1 Y
DIP-36216N DIP-11086N 0.47 1 1 Y
DIP-36211N DIP-9742N 0.47 1 1 Y
DIP-36211N DIP-9566N 0.47 1 1 Y
DIP-36211N DIP-31872N 0.47 1 1 Y
DIP-36207N DIP-9801N 0.47 1 1 Y
DIP-36207N DIP-36204N 0.47 1 1 Y
DIP-36205N DIP-35794N 0.47 1 1 Y
DIP-36205N DIP-10780N 0.47 1 1 Y
DIP-36204N DIP-9077N 0.47 1 1 Y
DIP-36202N DIP-11551N 0.47 1 1 Y
DIP-36040N DIP-9064N 0.47 1 1 Y
DIP-36040N DIP-36178N 0.47 1 1 Y
DIP-36040N DIP-11853N 0.47 1 1 Y
DIP-36040N DIP-10644N 0.47 1 1 Y
DIP-341N DIP-48103N 0.47 1 1 Y
DIP-341N DIP-10550N 0.47 1 1 Y
DIP-31872N DIP-6865N 0.47 1 1 Y
DIP-31872N DIP-35900N 0.47 1 1 Y
DIP-31865N DIP-48228N 0.47 1 1 Y
DIP-31862N DIP-11956N 0.47 1 1 Y
DIP-31862N DIP-10446N 0.47 1 1 Y
DIP-31853N DIP-47952N 0.47 1 1 Y
DIP-31853N DIP-10793N 0.47 1 1 Y
DIP-31853N DIP-10628N 0.47 1 1 Y
DIP-31845N DIP-31877N 0.47 1 1 Y
DIP-31844N DIP-10456N 0.47 1 1 Y
DIP-29868N DIP-9682N 0.47 1 1 Y
DIP-29827N DIP-9671N 0.47 1 1 Y
DIP-29377N DIP-10448N 0.47 1 1 Y
DIP-29109N DIP-10140N 0.47 1 1 Y
DIP-2905N DIP-48262N 0.47 1 1 Y
DIP-28086N DIP-9960N 0.47 1 1 Y
DIP-28085N DIP-9655N 0.47 1 1 Y
DIP-28085N DIP-9456N 0.47 1 1 Y
DIP-28085N DIP-48275N 0.47 1 1 Y
DIP-28085N DIP-12343N 0.47 1 1 Y
DIP-28077N DIP-9213N 0.47 1 1 Y
DIP-28077N DIP-31876N 0.47 1 1 Y
DIP-28077N DIP-12010N 0.47 1 1 Y
DIP-28077N DIP-10904N 0.47 1 1 Y
DIP-28077N DIP-10344N 0.47 1 1 Y
DIP-28077N DIP-10211N 0.47 1 1 Y
DIP-2198N DIP-35945N 0.47 1 1 Y
DIP-2198N DIP-10625N 0.47 1 1 Y
DIP-12954N DIP-10579N 0.47 1 1 Y
DIP-12440N DIP-11082N 0.47 1 1 Y
DIP-12371N DIP-10535N 0.47 1 1 Y
DIP-12368N DIP-9078N 0.47 1 1 Y
DIP-12343N DIP-12830N 0.47 1 1 Y
DIP-12326N DIP-9787N 0.47 1 1 Y
DIP-12326N DIP-10921N 0.47 1 1 Y
DIP-12276N DIP-36196N 0.47 1 1 Y
DIP-12276N DIP-2913N 0.47 1 1 Y
DIP-12235N DIP-9724N 0.47 1 1 Y
DIP-12176N DIP-47993N 0.47 1 1 Y
DIP-12136N DIP-9216N 0.47 1 1 Y
DIP-11601N DIP-11671N 0.47 1 1 Y
DIP-11585N DIP-10079N 0.47 1 1 Y
DIP-11548N DIP-2901N 0.47 1 1 Y
DIP-11468N DIP-9252N 0.47 1 1 Y
DIP-11468N DIP-48046N 0.47 1 1 Y
DIP-11465N DIP-35644N 0.47 1 1 Y
DIP-11465N DIP-10696N 0.47 1 1 Y
DIP-11410N DIP-9724N 0.47 1 1 Y
DIP-11410N DIP-9314N 0.47 1 1 Y
DIP-11397N DIP-9323N 0.47 1 1 Y
DIP-11350N DIP-47988N 0.47 1 1 Y
DIP-11347N DIP-9776N 0.47 1 1 Y
DIP-11347N DIP-31844N 0.47 1 1 Y
DIP-11180N DIP-9733N 0.47 1 1 Y
DIP-11157N DIP-9509N 0.47 1 1 Y
DIP-11157N DIP-48272N 0.47 1 1 Y
DIP-11136N DIP-9408N 0.47 1 1 Y
DIP-11136N DIP-47958N 0.47 1 1 Y
DIP-11086N DIP-12167N 0.47 1 1 Y
DIP-11079N DIP-10055N 0.47 1 1 Y
DIP-11069N DIP-9198N 0.47 1 1 Y
DIP-11059N DIP-9655N 0.47 1 1 Y
DIP-11059N DIP-47837N 0.47 1 1 Y
DIP-11059N DIP-46203N 0.47 1 1 Y
DIP-11059N DIP-35952N 0.47 1 1 Y
DIP-11059N DIP-35799N 0.47 1 1 Y
DIP-11059N DIP-10816N 0.47 1 1 Y
DIP-11059N DIP-10785N 0.47 1 1 Y
DIP-11059N DIP-10775N 0.47 1 1 Y
DIP-11059N DIP-10750N 0.47 1 1 Y
DIP-11058N DIP-48136N 0.47 1 1 Y
DIP-11058N DIP-10849N 0.47 1 1 Y
DIP-11058N DIP-10161N 0.47 1 1 Y
DIP-11024N DIP-47998N 0.47 1 1 Y
DIP-11024N DIP-11124N 0.47 1 1 Y
DIP-11024N DIP-10804N 0.47 1 1 Y
DIP-10983N DIP-10446N 0.47 1 1 Y
DIP-10890N DIP-47952N 0.47 1 1 Y
DIP-10890N DIP-10793N 0.47 1 1 Y
DIP-10890N DIP-10628N 0.47 1 1 Y
DIP-10846N DIP-12830N 0.47 1 1 Y
DIP-10815N DIP-10056N 0.47 1 1 Y
DIP-10807N DIP-9719N 0.47 1 1 Y
DIP-10804N DIP-10666N 0.47 1 1 Y
DIP-10783N DIP-6860N 0.47 1 1 Y
DIP-10783N DIP-48274N 0.47 1 1 Y
DIP-10783N DIP-35825N 0.47 1 1 Y
DIP-10783N DIP-31848N 0.47 1 1 Y
DIP-10783N DIP-12276N 0.47 1 1 Y
DIP-10783N DIP-11278N 0.47 1 1 Y
DIP-10783N DIP-10128N 0.47 1 1 Y
DIP-10761N DIP-48151N 0.47 1 1 Y
DIP-10761N DIP-11465N 0.47 1 1 Y
DIP-10749N DIP-9074N 0.47 1 1 Y
DIP-10749N DIP-47961N 0.47 1 1 Y
DIP-10740N DIP-9056N 0.47 1 1 Y
DIP-10508N DIP-11548N 0.47 1 1 Y
DIP-10183N DIP-11585N 0.47 1 1 Y
DIP-10140N DIP-36211N 0.47 1 1 Y
DIP-10140N DIP-10136N 0.47 1 1 Y
DIP-10136N DIP-9742N 0.47 1 1 Y
DIP-10136N DIP-9566N 0.47 1 1 Y
DIP-10136N DIP-31872N 0.47 1 1 Y
DIP-10128N DIP-48151N 0.47 1 1 Y
DIP-10128N DIP-11465N 0.47 1 1 Y
DIP-10122N DIP-9671N 0.47 1 1 Y
DIP-10119N DIP-9624N 0.47 1 1 Y
DIP-10119N DIP-31854N 0.47 1 1 Y
DIP-10088N DIP-9682N 0.47 1 1 Y
DIP-10057N DIP-9907N 0.47 1 1 Y
DIP-10057N DIP-10459N 0.47 1 1 Y
DIP-10057N DIP-10092N 0.47 1 1 Y
DIP-10043N DIP-10140N 0.47 1 1 Y
DIP-10010N DIP-9470N 0.47 1 1 Y
DIP-10010N DIP-47940N 0.47 1 1 Y
DIP-10010N DIP-47909N 0.47 1 1 Y
DIP-10010N DIP-10791N 0.47 1 1 Y
DIP-10006N DIP-10143N 0.47 1 1 Y
DIP-10001N DIP-29109N 0.47 1 1 Y
DIP-10001N DIP-10043N 0.47 1 1 Y
DIP-9998N DIP-11347N 0.46 1 1 Y
DIP-9983N DIP-6853N 0.46 1 1 Y
DIP-9983N DIP-36201N 0.46 1 1 Y
DIP-9979N DIP-36044N 0.46 1 1 Y
DIP-9949N DIP-567N 0.46 1 1 Y
DIP-9949N DIP-47828N 0.46 1 1 Y
DIP-9932N DIP-31853N 0.46 1 1 Y
DIP-9932N DIP-10890N 0.46 1 1 Y
DIP-9913N DIP-9713N 0.46 1 1 Y
DIP-9902N DIP-48228N 0.46 1 1 Y
DIP-9899N DIP-12119N 0.46 1 1 Y
DIP-9899N DIP-10656N 0.46 1 1 Y
DIP-9899N DIP-10092N 0.46 1 1 Y
DIP-9887N DIP-9948N 0.46 1 1 Y
DIP-9887N DIP-48014N 0.46 1 1 Y
DIP-9878N DIP-9318N 0.46 1 1 Y
DIP-9870N DIP-10119N 0.46 1 1 Y
DIP-9862N DIP-9377N 0.46 1 1 Y
DIP-9862N DIP-12035N 0.46 1 1 Y
DIP-9854N DIP-48275N 0.46 1 1 Y
DIP-9854N DIP-12343N 0.46 1 1 Y
DIP-9834N DIP-9913N 0.46 1 1 Y
DIP-9834N DIP-35894N 0.46 1 1 Y
DIP-9810N DIP-9719N 0.46 1 1 Y
DIP-9810N DIP-6848N 0.46 1 1 Y
DIP-9807N DIP-48030N 0.46 1 1 Y
DIP-9807N DIP-10054N 0.46 1 1 Y
DIP-9798N DIP-35945N 0.46 1 1 Y
DIP-9798N DIP-10625N 0.46 1 1 Y
DIP-9795N DIP-11094N 0.46 1 1 Y
DIP-9791N DIP-9840N 0.46 1 1 Y
DIP-9791N DIP-12328N 0.46 1 1 Y
DIP-9791N DIP-11512N 0.46 1 1 Y
DIP-9787N DIP-48040N 0.46 1 1 Y
DIP-9787N DIP-36211N 0.46 1 1 Y
DIP-9787N DIP-10160N 0.46 1 1 Y
DIP-9787N DIP-10136N 0.46 1 1 Y
DIP-9736N DIP-9219N 0.46 1 1 Y
DIP-9735N DIP-9564N 0.46 1 1 Y
DIP-9735N DIP-9182N 0.46 1 1 Y
DIP-9733N DIP-48115N 0.46 1 1 Y
DIP-9733N DIP-11045N 0.46 1 1 Y
DIP-9377N DIP-9655N 0.46 1 1 Y
DIP-9339N DIP-9668N 0.46 1 1 Y
DIP-9337N DIP-9599N 0.46 1 1 Y
DIP-9337N DIP-31865N 0.46 1 1 Y
DIP-9335N DIP-48264N 0.46 1 1 Y
DIP-9333N DIP-12010N 0.46 1 1 Y
DIP-9324N DIP-48264N 0.46 1 1 Y
DIP-9318N DIP-10740N 0.46 1 1 Y
DIP-9201N DIP-35952N 0.46 1 1 Y
DIP-9201N DIP-10816N 0.46 1 1 Y
DIP-9198N DIP-12035N 0.46 1 1 Y
DIP-9167N DIP-12656N 0.46 1 1 Y
DIP-9154N DIP-9181N 0.46 1 1 Y
DIP-9154N DIP-10330N 0.46 1 1 Y
DIP-9147N DIP-10656N 0.46 1 1 Y
DIP-9129N DIP-9078N 0.46 1 1 Y
DIP-9119N DIP-48051N 0.46 1 1 Y
DIP-9119N DIP-10353N 0.46 1 1 Y
DIP-9036N DIP-9033N 0.46 1 1 Y
DIP-9036N DIP-35897N 0.46 1 1 Y
DIP-9036N DIP-10666N 0.46 1 1 Y
DIP-9035N DIP-29109N 0.46 1 1 Y
DIP-9035N DIP-11115N 0.46 1 1 Y
DIP-9035N DIP-10043N 0.46 1 1 Y
DIP-9034N DIP-9932N 0.46 1 1 Y
DIP-9034N DIP-9565N 0.46 1 1 Y
DIP-9034N DIP-6853N 0.46 1 1 Y
DIP-9034N DIP-36201N 0.46 1 1 Y
DIP-9027N DIP-11119N 0.46 1 1 Y
DIP-6878N DIP-10983N 0.46 1 1 Y
DIP-6869N DIP-10848N 0.46 1 1 Y
DIP-6853N DIP-48229N 0.46 1 1 Y
DIP-6853N DIP-11058N 0.46 1 1 Y
DIP-6852N DIP-48234N 0.46 1 1 Y
DIP-6852N DIP-12951N 0.46 1 1 Y
DIP-614N DIP-9949N 0.46 1 1 Y
DIP-614N DIP-9841N 0.46 1 1 Y
DIP-614N DIP-48148N 0.46 1 1 Y
DIP-614N DIP-29797N 0.46 1 1 Y
DIP-6070N DIP-31841N 0.46 1 1 Y
DIP-6070N DIP-11766N 0.46 1 1 Y
DIP-59619N DIP-11671N 0.46 1 1 Y
DIP-585N DIP-10435N 0.46 1 1 Y
DIP-48149N DIP-10490N 0.46 1 1 Y
DIP-48119N DIP-48149N 0.46 1 1 Y
DIP-48119N DIP-11410N 0.46 1 1 Y
DIP-48085N DIP-10057N 0.46 1 1 Y
DIP-48076N DIP-9713N 0.46 1 1 Y
DIP-48076N DIP-47835N 0.46 1 1 Y
DIP-48055N DIP-9078N 0.46 1 1 Y
DIP-48054N DIP-9147N 0.46 1 1 Y
DIP-48054N DIP-6168N 0.46 1 1 Y
DIP-48054N DIP-47831N 0.46 1 1 Y
DIP-48054N DIP-10568N 0.46 1 1 Y
DIP-48046N DIP-9468N 0.46 1 1 Y
DIP-48046N DIP-47927N 0.46 1 1 Y
DIP-48036N DIP-11912N 0.46 1 1 Y
DIP-48030N DIP-9142N 0.46 1 1 Y
DIP-48025N DIP-11108N 0.46 1 1 Y
DIP-48019N DIP-36044N 0.46 1 1 Y
DIP-48007N DIP-9932N 0.46 1 1 Y
DIP-48007N DIP-9565N 0.46 1 1 Y
DIP-48007N DIP-6853N 0.46 1 1 Y
DIP-48001N DIP-9841N 0.46 1 1 Y
DIP-48001N DIP-48148N 0.46 1 1 Y
DIP-47998N DIP-36212N 0.46 1 1 Y
DIP-47998N DIP-10137N 0.46 1 1 Y
DIP-47988N DIP-35887N 0.46 1 1 Y
DIP-47976N DIP-11094N 0.46 1 1 Y
DIP-47969N DIP-9875N 0.46 1 1 Y
DIP-47940N DIP-10568N 0.46 1 1 Y
DIP-47922N DIP-9181N 0.46 1 1 Y
DIP-47917N DIP-12656N 0.46 1 1 Y
DIP-47897N DIP-9841N 0.46 1 1 Y
DIP-47897N DIP-48148N 0.46 1 1 Y
DIP-47869N DIP-1036N 0.46 1 1 Y
DIP-47861N DIP-48275N 0.46 1 1 Y
DIP-47861N DIP-12343N 0.46 1 1 Y
DIP-47849N DIP-9655N 0.46 1 1 Y
DIP-47838N DIP-11024N 0.46 1 1 Y
DIP-47835N DIP-585N 0.46 1 1 Y
DIP-47835N DIP-36213N 0.46 1 1 Y
DIP-47834N DIP-9599N 0.46 1 1 Y
DIP-47834N DIP-31865N 0.46 1 1 Y
DIP-47829N DIP-9552N 0.46 1 1 Y
DIP-47829N DIP-29379N 0.46 1 1 Y
DIP-39402N DIP-12167N 0.46 1 1 Y
DIP-36214N DIP-10375N 0.46 1 1 Y
DIP-36213N DIP-10435N 0.46 1 1 Y
DIP-36212N DIP-47889N 0.46 1 1 Y
DIP-36212N DIP-10794N 0.46 1 1 Y
DIP-36209N DIP-9318N 0.46 1 1 Y
DIP-36201N DIP-48229N 0.46 1 1 Y
DIP-36201N DIP-11058N 0.46 1 1 Y
DIP-36196N DIP-9318N 0.46 1 1 Y
DIP-36183N DIP-48264N 0.46 1 1 Y
DIP-36178N DIP-48151N 0.46 1 1 Y
DIP-36178N DIP-11465N 0.46 1 1 Y
DIP-36178N DIP-10666N 0.46 1 1 Y
DIP-36163N DIP-9733N 0.46 1 1 Y
DIP-36037N DIP-9949N 0.46 1 1 Y
DIP-36037N DIP-9841N 0.46 1 1 Y
DIP-36037N DIP-48148N 0.46 1 1 Y
DIP-36037N DIP-29797N 0.46 1 1 Y
DIP-35644N DIP-9069N 0.46 1 1 Y
DIP-35089N DIP-31841N 0.46 1 1 Y
DIP-35089N DIP-11766N 0.46 1 1 Y
DIP-341N DIP-9899N 0.46 1 1 Y
DIP-341N DIP-9509N 0.46 1 1 Y
DIP-341N DIP-48272N 0.46 1 1 Y
DIP-31877N DIP-9512N 0.46 1 1 Y
DIP-31870N DIP-11434N 0.46 1 1 Y
DIP-31869N DIP-35865N 0.46 1 1 Y
DIP-31869N DIP-12908N 0.46 1 1 Y
DIP-31867N DIP-10460N 0.46 1 1 Y
DIP-31865N DIP-10783N 0.46 1 1 Y
DIP-31864N DIP-9655N 0.46 1 1 Y
DIP-31864N DIP-9551N 0.46 1 1 Y
DIP-31864N DIP-9324N 0.46 1 1 Y
DIP-31862N DIP-12010N 0.46 1 1 Y
DIP-31859N DIP-9509N 0.46 1 1 Y
DIP-31859N DIP-48272N 0.46 1 1 Y
DIP-31856N DIP-48190N 0.46 1 1 Y
DIP-31856N DIP-10848N 0.46 1 1 Y
DIP-31853N DIP-9891N 0.46 1 1 Y
DIP-31853N DIP-9382N 0.46 1 1 Y
DIP-31853N DIP-47988N 0.46 1 1 Y
DIP-31853N DIP-47865N 0.46 1 1 Y
DIP-31853N DIP-36170N 0.46 1 1 Y
DIP-31841N DIP-36205N 0.46 1 1 Y
DIP-29848N DIP-48195N 0.46 1 1 Y
DIP-29827N DIP-10574N 0.46 1 1 Y
DIP-29797N DIP-567N 0.46 1 1 Y
DIP-29797N DIP-47828N 0.46 1 1 Y
DIP-2913N DIP-9318N 0.46 1 1 Y
DIP-29109N DIP-11119N 0.46 1 1 Y
DIP-28085N DIP-9035N 0.46 1 1 Y
DIP-28085N DIP-36216N 0.46 1 1 Y
DIP-28077N DIP-6850N 0.46 1 1 Y
DIP-28077N DIP-48167N 0.46 1 1 Y
DIP-28077N DIP-48025N 0.46 1 1 Y
DIP-28077N DIP-31870N 0.46 1 1 Y
DIP-28077N DIP-11782N 0.46 1 1 Y
DIP-28077N DIP-10339N 0.46 1 1 Y
DIP-28077N DIP-10326N 0.46 1 1 Y
DIP-28077N DIP-10317N 0.46 1 1 Y
DIP-28071N DIP-11956N 0.46 1 1 Y
DIP-28054N DIP-10341N 0.46 1 1 Y
DIP-12573N DIP-2198N 0.46 1 1 Y
DIP-12504N DIP-10783N 0.46 1 1 Y
DIP-12499N DIP-9509N 0.46 1 1 Y
DIP-12499N DIP-48272N 0.46 1 1 Y
DIP-12458N DIP-47859N 0.46 1 1 Y
DIP-12371N DIP-9426N 0.46 1 1 Y
DIP-12371N DIP-10640N 0.46 1 1 Y
DIP-12328N DIP-9318N 0.46 1 1 Y
DIP-12328N DIP-6871N 0.46 1 1 Y
DIP-12328N DIP-48008N 0.46 1 1 Y
DIP-12328N DIP-11929N 0.46 1 1 Y
DIP-12327N DIP-9323N 0.46 1 1 Y
DIP-12327N DIP-35903N 0.46 1 1 Y
DIP-12327N DIP-11551N 0.46 1 1 Y
DIP-12327N DIP-10826N 0.46 1 1 Y
DIP-12327N DIP-10241N 0.46 1 1 Y
DIP-12326N DIP-10293N 0.46 1 1 Y
DIP-12263N DIP-9512N 0.46 1 1 Y
DIP-12187N DIP-48178N 0.46 1 1 Y
DIP-12187N DIP-10783N 0.46 1 1 Y
DIP-12176N DIP-29868N 0.46 1 1 Y
DIP-12176N DIP-10088N 0.46 1 1 Y
DIP-12136N DIP-36163N 0.46 1 1 Y
DIP-12136N DIP-10471N 0.46 1 1 Y
DIP-11613N DIP-9383N 0.46 1 1 Y
DIP-11608N DIP-12167N 0.46 1 1 Y
DIP-11512N DIP-36216N 0.46 1 1 Y
DIP-11468N DIP-48051N 0.46 1 1 Y
DIP-11468N DIP-10353N 0.46 1 1 Y
DIP-11410N DIP-10490N 0.46 1 1 Y
DIP-11288N DIP-9960N 0.46 1 1 Y
DIP-11180N DIP-35907N 0.46 1 1 Y
DIP-11180N DIP-10288N 0.46 1 1 Y
DIP-11167N DIP-9853N 0.46 1 1 Y
DIP-11167N DIP-9509N 0.46 1 1 Y
DIP-11167N DIP-48272N 0.46 1 1 Y
DIP-11167N DIP-36207N 0.46 1 1 Y
DIP-11167N DIP-360N 0.46 1 1 Y
DIP-11069N DIP-12786N 0.46 1 1 Y
DIP-11067N DIP-10313N 0.46 1 1 Y
DIP-11043N DIP-9726N 0.46 1 1 Y
DIP-11043N DIP-36202N 0.46 1 1 Y
DIP-11024N DIP-28063N 0.46 1 1 Y
DIP-11016N DIP-6878N 0.46 1 1 Y
DIP-10903N DIP-48195N 0.46 1 1 Y
DIP-10890N DIP-9891N 0.46 1 1 Y
DIP-10890N DIP-9382N 0.46 1 1 Y
DIP-10890N DIP-47988N 0.46 1 1 Y
DIP-10890N DIP-36170N 0.46 1 1 Y
DIP-10851N DIP-9566N 0.46 1 1 Y
DIP-10851N DIP-31872N 0.46 1 1 Y
DIP-10848N DIP-9679N 0.46 1 1 Y
DIP-10847N DIP-9413N 0.46 1 1 Y
DIP-10847N DIP-48032N 0.46 1 1 Y
DIP-10836N DIP-36212N 0.46 1 1 Y
DIP-10836N DIP-10885N 0.46 1 1 Y
DIP-10836N DIP-10137N 0.46 1 1 Y
DIP-10824N DIP-11754N 0.46 1 1 Y
DIP-1079N DIP-48190N 0.46 1 1 Y
DIP-1079N DIP-10848N 0.46 1 1 Y
DIP-10794N DIP-6870N 0.46 1 1 Y
DIP-10792N DIP-9552N 0.46 1 1 Y
DIP-10792N DIP-29379N 0.46 1 1 Y
DIP-10790N DIP-9036N 0.46 1 1 Y
DIP-10790N DIP-35878N 0.46 1 1 Y
DIP-10789N DIP-9819N 0.46 1 1 Y
DIP-10789N DIP-12010N 0.46 1 1 Y
DIP-10787N DIP-11024N 0.46 1 1 Y
DIP-10785N DIP-48218N 0.46 1 1 Y
DIP-10757N DIP-10920N 0.46 1 1 Y
DIP-10750N DIP-11585N 0.46 1 1 Y
DIP-10746N DIP-47837N 0.46 1 1 Y
DIP-10746N DIP-10750N 0.46 1 1 Y
DIP-10737N DIP-1036N 0.46 1 1 Y
DIP-10696N DIP-9069N 0.46 1 1 Y
DIP-10164N DIP-10151N 0.46 1 1 Y
DIP-10137N DIP-47889N 0.46 1 1 Y
DIP-10137N DIP-10794N 0.46 1 1 Y
DIP-10128N DIP-11350N 0.46 1 1 Y
DIP-10092N DIP-10057N 0.46 1 1 Y
DIP-10079N DIP-46203N 0.46 1 1 Y
DIP-10079N DIP-10775N 0.46 1 1 Y
DIP-10072N DIP-10479N 0.46 1 1 Y
DIP-10067N DIP-11912N 0.46 1 1 Y
DIP-10057N DIP-35893N 0.46 1 1 Y
DIP-10057N DIP-10890N 0.46 1 1 Y
DIP-10054N DIP-9142N 0.46 1 1 Y
DIP-10043N DIP-11119N 0.46 1 1 Y
DIP-10021N DIP-9835N 0.46 1 1 Y
DIP-10019N DIP-35952N 0.46 1 1 Y
DIP-10019N DIP-10816N 0.46 1 1 Y
DIP-10006N DIP-47854N 0.46 1 1 Y
DIP-10006N DIP-10183N 0.46 1 1 Y
DIP-10003N DIP-9655N 0.46 1 1 Y
DIP-9998N DIP-48244N 0.45 1 1 Y
DIP-9998N DIP-10321N 0.45 1 1 Y
DIP-9998N DIP-10004N 0.45 1 1 Y
DIP-9967N DIP-9552N 0.45 1 1 Y
DIP-9967N DIP-29379N 0.45 1 1 Y
DIP-9913N DIP-36211N 0.45 1 1 Y
DIP-9913N DIP-10136N 0.45 1 1 Y
DIP-9902N DIP-47835N 0.45 1 1 Y
DIP-9902N DIP-12060N 0.45 1 1 Y
DIP-9902N DIP-10535N 0.45 1 1 Y
DIP-9899N DIP-47969N 0.45 1 1 Y
DIP-9899N DIP-35952N 0.45 1 1 Y
DIP-9899N DIP-12716N 0.45 1 1 Y
DIP-9899N DIP-10816N 0.45 1 1 Y
DIP-9899N DIP-10509N 0.45 1 1 Y
DIP-9887N DIP-48251N 0.45 1 1 Y
DIP-9886N DIP-36044N 0.45 1 1 Y
DIP-9878N DIP-35791N 0.45 1 1 Y
DIP-9878N DIP-10745N 0.45 1 1 Y
DIP-9862N DIP-9069N 0.45 1 1 Y
DIP-9862N DIP-12119N 0.45 1 1 Y
DIP-9852N DIP-47829N 0.45 1 1 Y
DIP-9852N DIP-11016N 0.45 1 1 Y
DIP-9852N DIP-10792N 0.45 1 1 Y
DIP-9828N DIP-12853N 0.45 1 1 Y
DIP-9825N DIP-9977N 0.45 1 1 Y
DIP-9819N DIP-10656N 0.45 1 1 Y
DIP-9807N DIP-11136N 0.45 1 1 Y
DIP-9798N DIP-10334N 0.45 1 1 Y
DIP-9791N DIP-9825N 0.45 1 1 Y
DIP-9791N DIP-9740N 0.45 1 1 Y
DIP-9791N DIP-11929N 0.45 1 1 Y
DIP-9791N DIP-11119N 0.45 1 1 Y
DIP-9756N DIP-6878N 0.45 1 1 Y
DIP-9750N DIP-47866N 0.45 1 1 Y
DIP-9750N DIP-12586N 0.45 1 1 Y
DIP-9742N DIP-9147N 0.45 1 1 Y
DIP-9740N DIP-11434N 0.45 1 1 Y
DIP-9734N DIP-9219N 0.45 1 1 Y
DIP-9734N DIP-10847N 0.45 1 1 Y
DIP-9729N DIP-11991N 0.45 1 1 Y
DIP-9725N DIP-9854N 0.45 1 1 Y
DIP-9725N DIP-47861N 0.45 1 1 Y
DIP-9719N DIP-9182N 0.45 1 1 Y
DIP-9717N DIP-35907N 0.45 1 1 Y
DIP-9713N DIP-35887N 0.45 1 1 Y
DIP-9377N DIP-9132N 0.45 1 1 Y
DIP-9377N DIP-36035N 0.45 1 1 Y
DIP-9362N DIP-12946N 0.45 1 1 Y
DIP-9339N DIP-12010N 0.45 1 1 Y
DIP-9334N DIP-9214N 0.45 1 1 Y
DIP-9155N DIP-11585N 0.45 1 1 Y
DIP-9147N DIP-9108N 0.45 1 1 Y
DIP-9136N DIP-9668N 0.45 1 1 Y
DIP-9129N DIP-28071N 0.45 1 1 Y
DIP-9126N DIP-9742N 0.45 1 1 Y
DIP-9122N DIP-47977N 0.45 1 1 Y
DIP-9122N DIP-10577N 0.45 1 1 Y
DIP-9110N DIP-9758N 0.45 1 1 Y
DIP-9110N DIP-9710N 0.45 1 1 Y
DIP-9110N DIP-48071N 0.45 1 1 Y
DIP-9110N DIP-10371N 0.45 1 1 Y
DIP-9109N DIP-9390N 0.45 1 1 Y
DIP-9108N DIP-10847N 0.45 1 1 Y
DIP-9097N DIP-10885N 0.45 1 1 Y
DIP-9090N DIP-47873N 0.45 1 1 Y
DIP-9090N DIP-11072N 0.45 1 1 Y
DIP-9077N DIP-10783N 0.45 1 1 Y
DIP-9056N DIP-9932N 0.45 1 1 Y
DIP-9036N DIP-35791N 0.45 1 1 Y
DIP-9036N DIP-10745N 0.45 1 1 Y
DIP-9034N DIP-12282N 0.45 1 1 Y
DIP-6881N DIP-9822N 0.45 1 1 Y
DIP-6881N DIP-6860N 0.45 1 1 Y
DIP-6871N DIP-35840N 0.45 1 1 Y
DIP-6871N DIP-11167N 0.45 1 1 Y
DIP-6866N DIP-9949N 0.45 1 1 Y
DIP-6866N DIP-9509N 0.45 1 1 Y
DIP-6866N DIP-48272N 0.45 1 1 Y
DIP-6866N DIP-29797N 0.45 1 1 Y
DIP-6856N DIP-48235N 0.45 1 1 Y
DIP-6856N DIP-35882N 0.45 1 1 Y
DIP-6856N DIP-10848N 0.45 1 1 Y
DIP-6856N DIP-10749N 0.45 1 1 Y
DIP-6855N DIP-10666N 0.45 1 1 Y
DIP-6853N DIP-48196N 0.45 1 1 Y
DIP-6853N DIP-31853N 0.45 1 1 Y
DIP-6853N DIP-12113N 0.45 1 1 Y
DIP-6853N DIP-10890N 0.45 1 1 Y
DIP-6851N DIP-35865N 0.45 1 1 Y
DIP-6851N DIP-12908N 0.45 1 1 Y
DIP-6159N DIP-6850N 0.45 1 1 Y
DIP-585N DIP-9241N 0.45 1 1 Y
DIP-585N DIP-614N 0.45 1 1 Y
DIP-585N DIP-36037N 0.45 1 1 Y
DIP-48151N DIP-9520N 0.45 1 1 Y
DIP-48151N DIP-48251N 0.45 1 1 Y
DIP-48135N DIP-9891N 0.45 1 1 Y
DIP-48135N DIP-9509N 0.45 1 1 Y
DIP-48135N DIP-48272N 0.45 1 1 Y
DIP-48109N DIP-9219N 0.45 1 1 Y
DIP-48103N DIP-9907N 0.45 1 1 Y
DIP-48078N DIP-48049N 0.45 1 1 Y
DIP-48078N DIP-11717N 0.45 1 1 Y
DIP-48076N DIP-12786N 0.45 1 1 Y
DIP-48073N DIP-46203N 0.45 1 1 Y
DIP-48073N DIP-10775N 0.45 1 1 Y
DIP-48071N DIP-9767N 0.45 1 1 Y
DIP-48071N DIP-47916N 0.45 1 1 Y
DIP-48063N DIP-12377N 0.45 1 1 Y
DIP-48055N DIP-28071N 0.45 1 1 Y
DIP-48054N DIP-9566N 0.45 1 1 Y
DIP-48054N DIP-31872N 0.45 1 1 Y
DIP-48043N DIP-9509N 0.45 1 1 Y
DIP-48043N DIP-48272N 0.45 1 1 Y
DIP-48043N DIP-48183N 0.45 1 1 Y
DIP-48030N DIP-9554N 0.45 1 1 Y
DIP-48030N DIP-29377N 0.45 1 1 Y
DIP-48030N DIP-10248N 0.45 1 1 Y
DIP-48008N DIP-35840N 0.45 1 1 Y
DIP-48008N DIP-11167N 0.45 1 1 Y
DIP-48007N DIP-12282N 0.45 1 1 Y
DIP-48001N DIP-36212N 0.45 1 1 Y
DIP-48001N DIP-10137N 0.45 1 1 Y
DIP-47994N DIP-48030N 0.45 1 1 Y
DIP-47994N DIP-10054N 0.45 1 1 Y
DIP-47966N DIP-36212N 0.45 1 1 Y
DIP-47966N DIP-10137N 0.45 1 1 Y
DIP-47922N DIP-11551N 0.45 1 1 Y
DIP-47907N DIP-47873N 0.45 1 1 Y
DIP-47907N DIP-11072N 0.45 1 1 Y
DIP-47906N DIP-10749N 0.45 1 1 Y
DIP-47904N DIP-10783N 0.45 1 1 Y
DIP-47897N DIP-29140N 0.45 1 1 Y
DIP-47890N DIP-48235N 0.45 1 1 Y
DIP-47890N DIP-35882N 0.45 1 1 Y
DIP-47890N DIP-10848N 0.45 1 1 Y
DIP-47890N DIP-10749N 0.45 1 1 Y
DIP-47870N DIP-10008N 0.45 1 1 Y
DIP-47869N DIP-31853N 0.45 1 1 Y
DIP-47869N DIP-10890N 0.45 1 1 Y
DIP-47865N DIP-47869N 0.45 1 1 Y
DIP-47865N DIP-10737N 0.45 1 1 Y
DIP-47865N DIP-10057N 0.45 1 1 Y
DIP-47862N DIP-11079N 0.45 1 1 Y
DIP-47831N DIP-10804N 0.45 1 1 Y
DIP-36228N DIP-9949N 0.45 1 1 Y
DIP-36228N DIP-9509N 0.45 1 1 Y
DIP-36228N DIP-48272N 0.45 1 1 Y
DIP-36228N DIP-29797N 0.45 1 1 Y
DIP-36217N DIP-31853N 0.45 1 1 Y
DIP-36217N DIP-10890N 0.45 1 1 Y
DIP-36216N DIP-36217N 0.45 1 1 Y
DIP-36216N DIP-36211N 0.45 1 1 Y
DIP-36216N DIP-12326N 0.45 1 1 Y
DIP-36216N DIP-11094N 0.45 1 1 Y
DIP-36216N DIP-10537N 0.45 1 1 Y
DIP-36216N DIP-10136N 0.45 1 1 Y
DIP-36213N DIP-9241N 0.45 1 1 Y
DIP-36213N DIP-614N 0.45 1 1 Y
DIP-36213N DIP-36037N 0.45 1 1 Y
DIP-36209N DIP-35791N 0.45 1 1 Y
DIP-36209N DIP-10745N 0.45 1 1 Y
DIP-36205N DIP-48223N 0.45 1 1 Y
DIP-36205N DIP-10725N 0.45 1 1 Y
DIP-36205N DIP-10461N 0.45 1 1 Y
DIP-36201N DIP-48196N 0.45 1 1 Y
DIP-36201N DIP-36202N 0.45 1 1 Y
DIP-36201N DIP-31853N 0.45 1 1 Y
DIP-36201N DIP-10890N 0.45 1 1 Y
DIP-36200N DIP-35907N 0.45 1 1 Y
DIP-36181N DIP-10244N 0.45 1 1 Y
DIP-36178N DIP-10880N 0.45 1 1 Y
DIP-36178N DIP-10746N 0.45 1 1 Y
DIP-36163N DIP-10446N 0.45 1 1 Y
DIP-35499N DIP-47977N 0.45 1 1 Y
DIP-35499N DIP-10577N 0.45 1 1 Y
DIP-341N DIP-585N 0.45 1 1 Y
DIP-341N DIP-36213N 0.45 1 1 Y
DIP-341N DIP-10618N 0.45 1 1 Y
DIP-31864N DIP-35792N 0.45 1 1 Y
DIP-31856N DIP-9468N 0.45 1 1 Y
DIP-31856N DIP-47927N 0.45 1 1 Y
DIP-31841N DIP-9461N 0.45 1 1 Y
DIP-31841N DIP-9182N 0.45 1 1 Y
DIP-31841N DIP-47873N 0.45 1 1 Y
DIP-31841N DIP-36038N 0.45 1 1 Y
DIP-31841N DIP-11072N 0.45 1 1 Y
DIP-29848N DIP-9498N 0.45 1 1 Y
DIP-29140N DIP-10656N 0.45 1 1 Y
DIP-29109N DIP-60620N 0.45 1 1 Y
DIP-2901N DIP-10631N 0.45 1 1 Y
DIP-28085N DIP-35952N 0.45 1 1 Y
DIP-28085N DIP-11953N 0.45 1 1 Y
DIP-28085N DIP-10816N 0.45 1 1 Y
DIP-28085N DIP-10460N 0.45 1 1 Y
DIP-28077N DIP-9776N 0.45 1 1 Y
DIP-28077N DIP-31844N 0.45 1 1 Y
DIP-28077N DIP-10240N 0.45 1 1 Y
DIP-28071N DIP-12916N 0.45 1 1 Y
DIP-2198N DIP-9655N 0.45 1 1 Y
DIP-12951N DIP-11512N 0.45 1 1 Y
DIP-12622N DIP-11853N 0.45 1 1 Y
DIP-12499N DIP-60620N 0.45 1 1 Y
DIP-12458N DIP-6850N 0.45 1 1 Y
DIP-12440N DIP-48185N 0.45 1 1 Y
DIP-12440N DIP-10594N 0.45 1 1 Y
DIP-12368N DIP-9056N 0.45 1 1 Y
DIP-12355N DIP-9150N 0.45 1 1 Y
DIP-12343N DIP-47837N 0.45 1 1 Y
DIP-12343N DIP-46478N 0.45 1 1 Y
DIP-12343N DIP-11108N 0.45 1 1 Y
DIP-12343N DIP-10750N 0.45 1 1 Y
DIP-12328N DIP-35882N 0.45 1 1 Y
DIP-12328N DIP-10749N 0.45 1 1 Y
DIP-12326N DIP-48151N 0.45 1 1 Y
DIP-12326N DIP-11465N 0.45 1 1 Y
DIP-12295N DIP-11350N 0.45 1 1 Y
DIP-12282N DIP-9335N 0.45 1 1 Y
DIP-12282N DIP-36183N 0.45 1 1 Y
DIP-12235N DIP-48065N 0.45 1 1 Y
DIP-12136N DIP-11800N 0.45 1 1 Y
DIP-11585N DIP-35840N 0.45 1 1 Y
DIP-11585N DIP-11167N 0.45 1 1 Y
DIP-11551N DIP-9177N 0.45 1 1 Y
DIP-11548N DIP-9035N 0.45 1 1 Y
DIP-11548N DIP-48178N 0.45 1 1 Y
DIP-11548N DIP-36216N 0.45 1 1 Y
DIP-11501N DIP-6853N 0.45 1 1 Y
DIP-11501N DIP-36201N 0.45 1 1 Y
DIP-11465N DIP-9520N 0.45 1 1 Y
DIP-11465N DIP-48251N 0.45 1 1 Y
DIP-11434N DIP-12414N 0.45 1 1 Y
DIP-11434N DIP-11929N 0.45 1 1 Y
DIP-11350N DIP-9735N 0.45 1 1 Y
DIP-11347N DIP-9852N 0.45 1 1 Y
DIP-11322N DIP-48275N 0.45 1 1 Y
DIP-11322N DIP-12343N 0.45 1 1 Y
DIP-11322N DIP-11071N 0.45 1 1 Y
DIP-11313N DIP-9891N 0.45 1 1 Y
DIP-11313N DIP-9509N 0.45 1 1 Y
DIP-11313N DIP-48272N 0.45 1 1 Y
DIP-11308N DIP-11094N 0.45 1 1 Y
DIP-11300N DIP-48169N 0.45 1 1 Y
DIP-11232N DIP-9655N 0.45 1 1 Y
DIP-11232N DIP-9515N 0.45 1 1 Y
DIP-11180N DIP-9735N 0.45 1 1 Y
DIP-11167N DIP-9852N 0.45 1 1 Y
DIP-11167N DIP-10690N 0.45 1 1 Y
DIP-11157N DIP-9749N 0.45 1 1 Y
DIP-11157N DIP-9274N 0.45 1 1 Y
DIP-11157N DIP-48236N 0.45 1 1 Y
DIP-11127N DIP-10124N 0.45 1 1 Y
DIP-11079N DIP-9035N 0.45 1 1 Y
DIP-11079N DIP-11953N 0.45 1 1 Y
DIP-11059N DIP-48163N 0.45 1 1 Y
DIP-11059N DIP-36015N 0.45 1 1 Y
DIP-11059N DIP-12187N 0.45 1 1 Y
DIP-11058N DIP-11397N 0.45 1 1 Y
DIP-11031N DIP-360N 0.45 1 1 Y
DIP-11008N DIP-48113N 0.45 1 1 Y
DIP-11008N DIP-12549N 0.45 1 1 Y
DIP-10983N DIP-11585N 0.45 1 1 Y
DIP-10936N DIP-9668N 0.45 1 1 Y
DIP-10921N DIP-10610N 0.45 1 1 Y
DIP-10906N DIP-10019N 0.45 1 1 Y
DIP-10903N DIP-9498N 0.45 1 1 Y
DIP-10885N DIP-10917N 0.45 1 1 Y
DIP-10878N DIP-9599N 0.45 1 1 Y
DIP-10878N DIP-31865N 0.45 1 1 Y
DIP-10847N DIP-9300N 0.45 1 1 Y
DIP-10847N DIP-47935N 0.45 1 1 Y
DIP-10836N DIP-48161N 0.45 1 1 Y
DIP-10825N DIP-48113N 0.45 1 1 Y
DIP-10825N DIP-12549N 0.45 1 1 Y
DIP-10816N DIP-10508N 0.45 1 1 Y
DIP-10804N DIP-31870N 0.45 1 1 Y
DIP-1079N DIP-9468N 0.45 1 1 Y
DIP-1079N DIP-47927N 0.45 1 1 Y
DIP-10795N DIP-10783N 0.45 1 1 Y
DIP-10790N DIP-9559N 0.45 1 1 Y
DIP-10789N DIP-35839N 0.45 1 1 Y
DIP-10789N DIP-341N 0.45 1 1 Y
DIP-10789N DIP-10708N 0.45 1 1 Y
DIP-10789N DIP-10092N 0.45 1 1 Y
DIP-10788N DIP-48216N 0.45 1 1 Y
DIP-10783N DIP-11956N 0.45 1 1 Y
DIP-10783N DIP-10880N 0.45 1 1 Y
DIP-10747N DIP-48054N 0.45 1 1 Y
DIP-10747N DIP-10165N 0.45 1 1 Y
DIP-10746N DIP-47904N 0.45 1 1 Y
DIP-10746N DIP-10795N 0.45 1 1 Y
DIP-10745N DIP-12119N 0.45 1 1 Y
DIP-10743N DIP-47832N 0.45 1 1 Y
DIP-10737N DIP-31853N 0.45 1 1 Y
DIP-10737N DIP-10890N 0.45 1 1 Y
DIP-10128N DIP-9509N 0.45 1 1 Y
DIP-10128N DIP-48272N 0.45 1 1 Y
DIP-10126N DIP-10666N 0.45 1 1 Y
DIP-10092N DIP-10331N 0.45 1 1 Y
DIP-10072N DIP-48160N 0.45 1 1 Y
DIP-10066N DIP-35841N 0.45 1 1 Y
DIP-10066N DIP-10464N 0.45 1 1 Y
DIP-10057N DIP-9668N 0.45 1 1 Y
DIP-10057N DIP-9655N 0.45 1 1 Y
DIP-10057N DIP-9034N 0.45 1 1 Y
DIP-10057N DIP-48007N 0.45 1 1 Y
DIP-10057N DIP-47941N 0.45 1 1 Y
DIP-10057N DIP-11647N 0.45 1 1 Y
DIP-10057N DIP-10757N 0.45 1 1 Y
DIP-10054N DIP-9554N 0.45 1 1 Y
DIP-10054N DIP-29377N 0.45 1 1 Y
DIP-10054N DIP-10248N 0.45 1 1 Y
DIP-10043N DIP-60620N 0.45 1 1 Y
DIP-10019N DIP-9775N 0.45 1 1 Y
DIP-10006N DIP-6878N 0.45 1 1 Y
DIP-9998N DIP-12119N 0.44 1 1 Y
DIP-9902N DIP-28063N 0.44 1 1 Y
DIP-9899N DIP-9854N 0.44 1 1 Y
DIP-9899N DIP-9097N 0.44 1 1 Y
DIP-9899N DIP-47861N 0.44 1 1 Y
DIP-9899N DIP-36214N 0.44 1 1 Y
DIP-9899N DIP-10920N 0.44 1 1 Y
DIP-9899N DIP-10375N 0.44 1 1 Y
DIP-9887N DIP-9070N 0.44 1 1 Y
DIP-9887N DIP-48095N 0.44 1 1 Y
DIP-9887N DIP-47835N 0.44 1 1 Y
DIP-9887N DIP-12060N 0.44 1 1 Y
DIP-9886N DIP-9129N 0.44 1 1 Y
DIP-9886N DIP-48055N 0.44 1 1 Y
DIP-9862N DIP-9878N 0.44 1 1 Y
DIP-9862N DIP-36209N 0.44 1 1 Y
DIP-9862N DIP-35943N 0.44 1 1 Y
DIP-9862N DIP-35839N 0.44 1 1 Y
DIP-9862N DIP-35799N 0.44 1 1 Y
DIP-9862N DIP-10785N 0.44 1 1 Y
DIP-9862N DIP-10783N 0.44 1 1 Y
DIP-9862N DIP-10314N 0.44 1 1 Y
DIP-9852N DIP-9979N 0.44 1 1 Y
DIP-9852N DIP-9552N 0.44 1 1 Y
DIP-9852N DIP-48019N 0.44 1 1 Y
DIP-9852N DIP-29379N 0.44 1 1 Y
DIP-9828N DIP-47952N 0.44 1 1 Y
DIP-9828N DIP-10793N 0.44 1 1 Y
DIP-9819N DIP-48054N 0.44 1 1 Y
DIP-9819N DIP-10165N 0.44 1 1 Y
DIP-9801N DIP-10372N 0.44 1 1 Y
DIP-9801N DIP-10295N 0.44 1 1 Y
DIP-9798N DIP-35825N 0.44 1 1 Y
DIP-9798N DIP-10128N 0.44 1 1 Y
DIP-9776N DIP-9435N 0.44 1 1 Y
DIP-9750N DIP-9835N 0.44 1 1 Y
DIP-9750N DIP-9624N 0.44 1 1 Y
DIP-9750N DIP-31854N 0.44 1 1 Y
DIP-9750N DIP-12716N 0.44 1 1 Y
DIP-9749N DIP-48149N 0.44 1 1 Y
DIP-9749N DIP-11410N 0.44 1 1 Y
DIP-9749N DIP-10446N 0.44 1 1 Y
DIP-9735N DIP-11558N 0.44 1 1 Y
DIP-9733N DIP-11180N 0.44 1 1 Y
DIP-9731N DIP-47849N 0.44 1 1 Y
DIP-9731N DIP-10003N 0.44 1 1 Y
DIP-9728N DIP-9599N 0.44 1 1 Y
DIP-9728N DIP-31865N 0.44 1 1 Y
DIP-9726N DIP-9713N 0.44 1 1 Y
DIP-9726N DIP-9676N 0.44 1 1 Y
DIP-9726N DIP-48218N 0.44 1 1 Y
DIP-9726N DIP-10535N 0.44 1 1 Y
DIP-9710N DIP-10288N 0.44 1 1 Y
DIP-9339N DIP-9599N 0.44 1 1 Y
DIP-9339N DIP-31865N 0.44 1 1 Y
DIP-9155N DIP-35887N 0.44 1 1 Y
DIP-9154N DIP-48161N 0.44 1 1 Y
DIP-9154N DIP-35825N 0.44 1 1 Y
DIP-9154N DIP-10128N 0.44 1 1 Y
DIP-9147N DIP-9598N 0.44 1 1 Y
DIP-9147N DIP-48054N 0.44 1 1 Y
DIP-9147N DIP-10165N 0.44 1 1 Y
DIP-9132N DIP-9275N 0.44 1 1 Y
DIP-9129N DIP-11970N 0.44 1 1 Y
DIP-9126N DIP-9735N 0.44 1 1 Y
DIP-9110N DIP-11115N 0.44 1 1 Y
DIP-9109N DIP-9509N 0.44 1 1 Y
DIP-9109N DIP-9385N 0.44 1 1 Y
DIP-9109N DIP-6865N 0.44 1 1 Y
DIP-9109N DIP-48272N 0.44 1 1 Y
DIP-9109N DIP-48251N 0.44 1 1 Y
DIP-9109N DIP-35900N 0.44 1 1 Y
DIP-9109N DIP-12356N 0.44 1 1 Y
DIP-9064N DIP-9457N 0.44 1 1 Y
DIP-9035N DIP-10321N 0.44 1 1 Y
DIP-9034N DIP-9097N 0.44 1 1 Y
DIP-9034N DIP-48196N 0.44 1 1 Y
DIP-9034N DIP-11915N 0.44 1 1 Y
DIP-6889N DIP-10921N 0.44 1 1 Y
DIP-6870N DIP-11585N 0.44 1 1 Y
DIP-6865N DIP-9182N 0.44 1 1 Y
DIP-6860N DIP-10579N 0.44 1 1 Y
DIP-6855N DIP-47969N 0.44 1 1 Y
DIP-6855N DIP-10509N 0.44 1 1 Y
DIP-6854N DIP-35984N 0.44 1 1 Y
DIP-6851N DIP-9034N 0.44 1 1 Y
DIP-6851N DIP-48007N 0.44 1 1 Y
DIP-6850N DIP-10628N 0.44 1 1 Y
DIP-6848N DIP-29868N 0.44 1 1 Y
DIP-6848N DIP-10088N 0.44 1 1 Y
DIP-6052N DIP-31853N 0.44 1 1 Y
DIP-6052N DIP-10890N 0.44 1 1 Y
DIP-59619N DIP-47977N 0.44 1 1 Y
DIP-59619N DIP-10577N 0.44 1 1 Y
DIP-48244N DIP-10149N 0.44 1 1 Y
DIP-48149N DIP-10783N 0.44 1 1 Y
DIP-48149N DIP-10079N 0.44 1 1 Y
DIP-48136N DIP-10568N 0.44 1 1 Y
DIP-48135N DIP-31853N 0.44 1 1 Y
DIP-48135N DIP-10890N 0.44 1 1 Y
DIP-48120N DIP-11108N 0.44 1 1 Y
DIP-48115N DIP-9669N 0.44 1 1 Y
DIP-48113N DIP-10640N 0.44 1 1 Y
DIP-48103N DIP-9740N 0.44 1 1 Y
DIP-48085N DIP-9110N 0.44 1 1 Y
DIP-48055N DIP-11970N 0.44 1 1 Y
DIP-48054N DIP-35882N 0.44 1 1 Y
DIP-48054N DIP-31859N 0.44 1 1 Y
DIP-48054N DIP-12035N 0.44 1 1 Y
DIP-48054N DIP-10836N 0.44 1 1 Y
DIP-48054N DIP-10749N 0.44 1 1 Y
DIP-48054N DIP-10401N 0.44 1 1 Y
DIP-48043N DIP-9377N 0.44 1 1 Y
DIP-48043N DIP-47870N 0.44 1 1 Y
DIP-48043N DIP-10815N 0.44 1 1 Y
DIP-48036N DIP-48183N 0.44 1 1 Y
DIP-48007N DIP-9097N 0.44 1 1 Y
DIP-48007N DIP-48196N 0.44 1 1 Y
DIP-48007N DIP-11915N 0.44 1 1 Y
DIP-48006N DIP-35945N 0.44 1 1 Y
DIP-48006N DIP-31859N 0.44 1 1 Y
DIP-48006N DIP-10625N 0.44 1 1 Y
DIP-48006N DIP-10401N 0.44 1 1 Y
DIP-47994N DIP-9682N 0.44 1 1 Y
DIP-47944N DIP-9252N 0.44 1 1 Y
DIP-47944N DIP-48046N 0.44 1 1 Y
DIP-47913N DIP-9886N 0.44 1 1 Y
DIP-47869N DIP-11108N 0.44 1 1 Y
DIP-47862N DIP-10849N 0.44 1 1 Y
DIP-47859N DIP-11322N 0.44 1 1 Y
DIP-47854N DIP-31869N 0.44 1 1 Y
DIP-47851N DIP-10921N 0.44 1 1 Y
DIP-47849N DIP-10467N 0.44 1 1 Y
DIP-47838N DIP-36212N 0.44 1 1 Y
DIP-47838N DIP-10137N 0.44 1 1 Y
DIP-47835N DIP-10456N 0.44 1 1 Y
DIP-47833N DIP-10460N 0.44 1 1 Y
DIP-47831N DIP-31853N 0.44 1 1 Y
DIP-47831N DIP-10890N 0.44 1 1 Y
DIP-36232N DIP-12744N 0.44 1 1 Y
DIP-36214N DIP-10697N 0.44 1 1 Y
DIP-36212N DIP-48136N 0.44 1 1 Y
DIP-36212N DIP-10241N 0.44 1 1 Y
DIP-36212N DIP-10161N 0.44 1 1 Y
DIP-36211N DIP-9729N 0.44 1 1 Y
DIP-36211N DIP-35871N 0.44 1 1 Y
DIP-36211N DIP-10465N 0.44 1 1 Y
DIP-36204N DIP-10372N 0.44 1 1 Y
DIP-36204N DIP-10295N 0.44 1 1 Y
DIP-36202N DIP-9713N 0.44 1 1 Y
DIP-36202N DIP-9676N 0.44 1 1 Y
DIP-36202N DIP-10535N 0.44 1 1 Y
DIP-36170N DIP-35808N 0.44 1 1 Y
DIP-36170N DIP-10138N 0.44 1 1 Y
DIP-36163N DIP-9488N 0.44 1 1 Y
DIP-36038N DIP-9807N 0.44 1 1 Y
DIP-36038N DIP-48246N 0.44 1 1 Y
DIP-36035N DIP-9275N 0.44 1 1 Y
DIP-35855N DIP-36015N 0.44 1 1 Y
DIP-35748N DIP-29378N 0.44 1 1 Y
DIP-341N DIP-35940N 0.44 1 1 Y
DIP-341N DIP-10065N 0.44 1 1 Y
DIP-31870N DIP-36015N 0.44 1 1 Y
DIP-31870N DIP-12187N 0.44 1 1 Y
DIP-31869N DIP-9485N 0.44 1 1 Y
DIP-31867N DIP-9219N 0.44 1 1 Y
DIP-31865N DIP-9740N 0.44 1 1 Y
DIP-31865N DIP-48251N 0.44 1 1 Y
DIP-31865N DIP-36015N 0.44 1 1 Y
DIP-31865N DIP-35805N 0.44 1 1 Y
DIP-31865N DIP-12187N 0.44 1 1 Y
DIP-31865N DIP-10790N 0.44 1 1 Y
DIP-31864N DIP-35882N 0.44 1 1 Y
DIP-31864N DIP-10749N 0.44 1 1 Y
DIP-31853N DIP-9682N 0.44 1 1 Y
DIP-31853N DIP-28078N 0.44 1 1 Y
DIP-31848N DIP-10579N 0.44 1 1 Y
DIP-31844N DIP-9435N 0.44 1 1 Y
DIP-31841N DIP-11929N 0.44 1 1 Y
DIP-31830N DIP-35887N 0.44 1 1 Y
DIP-29848N DIP-10573N 0.44 1 1 Y
DIP-29848N DIP-10508N 0.44 1 1 Y
DIP-29377N DIP-9712N 0.44 1 1 Y
DIP-29377N DIP-31841N 0.44 1 1 Y
DIP-29377N DIP-11766N 0.44 1 1 Y
DIP-29109N DIP-513N 0.44 1 1 Y
DIP-2901N DIP-9426N 0.44 1 1 Y
DIP-28106N DIP-31853N 0.44 1 1 Y
DIP-28106N DIP-10890N 0.44 1 1 Y
DIP-28085N DIP-9669N 0.44 1 1 Y
DIP-28085N DIP-11414N 0.44 1 1 Y
DIP-28085N DIP-10919N 0.44 1 1 Y
DIP-28077N DIP-9334N 0.44 1 1 Y
DIP-28077N DIP-48196N 0.44 1 1 Y
DIP-28077N DIP-10295N 0.44 1 1 Y
DIP-27650N DIP-35945N 0.44 1 1 Y
DIP-27650N DIP-31859N 0.44 1 1 Y
DIP-27650N DIP-10625N 0.44 1 1 Y
DIP-27650N DIP-10401N 0.44 1 1 Y
DIP-12954N DIP-9599N 0.44 1 1 Y
DIP-12954N DIP-31865N 0.44 1 1 Y
DIP-12622N DIP-360N 0.44 1 1 Y
DIP-12602N DIP-12744N 0.44 1 1 Y
DIP-12549N DIP-10640N 0.44 1 1 Y
DIP-12440N DIP-9318N 0.44 1 1 Y
DIP-12377N DIP-9599N 0.44 1 1 Y
DIP-12377N DIP-31865N 0.44 1 1 Y
DIP-12328N DIP-9854N 0.44 1 1 Y
DIP-12328N DIP-47861N 0.44 1 1 Y
DIP-12328N DIP-10848N 0.44 1 1 Y
DIP-12327N DIP-9034N 0.44 1 1 Y
DIP-12327N DIP-48007N 0.44 1 1 Y
DIP-12295N DIP-11976N 0.44 1 1 Y
DIP-12284N DIP-10021N 0.44 1 1 Y
DIP-12276N DIP-6070N 0.44 1 1 Y
DIP-12276N DIP-35089N 0.44 1 1 Y
DIP-12167N DIP-9853N 0.44 1 1 Y
DIP-12167N DIP-36207N 0.44 1 1 Y
DIP-12165N DIP-9669N 0.44 1 1 Y
DIP-11434N DIP-47869N 0.44 1 1 Y
DIP-11434N DIP-10737N 0.44 1 1 Y
DIP-11414N DIP-11783N 0.44 1 1 Y
DIP-11410N DIP-10783N 0.44 1 1 Y
DIP-11410N DIP-10079N 0.44 1 1 Y
DIP-11350N DIP-12136N 0.44 1 1 Y
DIP-11350N DIP-10521N 0.44 1 1 Y
DIP-11313N DIP-31853N 0.44 1 1 Y
DIP-11313N DIP-10890N 0.44 1 1 Y
DIP-11278N DIP-10297N 0.44 1 1 Y
DIP-11180N DIP-6856N 0.44 1 1 Y
DIP-11180N DIP-6846N 0.44 1 1 Y
DIP-11180N DIP-47890N 0.44 1 1 Y
DIP-11157N DIP-9328N 0.44 1 1 Y
DIP-11127N DIP-9776N 0.44 1 1 Y
DIP-11127N DIP-9599N 0.44 1 1 Y
DIP-11127N DIP-31865N 0.44 1 1 Y
DIP-11127N DIP-31844N 0.44 1 1 Y
DIP-11124N DIP-9333N 0.44 1 1 Y
DIP-11124N DIP-31862N 0.44 1 1 Y
DIP-11079N DIP-9599N 0.44 1 1 Y
DIP-11079N DIP-31865N 0.44 1 1 Y
DIP-11063N DIP-11434N 0.44 1 1 Y
DIP-11059N DIP-11976N 0.44 1 1 Y
DIP-11059N DIP-10890N 0.44 1 1 Y
DIP-11059N DIP-10461N 0.44 1 1 Y
DIP-11058N DIP-10143N 0.44 1 1 Y
DIP-11045N DIP-9669N 0.44 1 1 Y
DIP-11043N DIP-10063N 0.44 1 1 Y
DIP-11031N DIP-9618N 0.44 1 1 Y
DIP-11031N DIP-48119N 0.44 1 1 Y
DIP-11031N DIP-28085N 0.44 1 1 Y
DIP-11008N DIP-12656N 0.44 1 1 Y
DIP-10983N DIP-9899N 0.44 1 1 Y
DIP-10983N DIP-9565N 0.44 1 1 Y
DIP-10936N DIP-9726N 0.44 1 1 Y
DIP-10936N DIP-36202N 0.44 1 1 Y
DIP-10920N DIP-11011N 0.44 1 1 Y
DIP-10903N DIP-10573N 0.44 1 1 Y
DIP-10903N DIP-10508N 0.44 1 1 Y
DIP-10890N DIP-9682N 0.44 1 1 Y
DIP-10890N DIP-28078N 0.44 1 1 Y
DIP-10868N DIP-9977N 0.44 1 1 Y
DIP-10868N DIP-9426N 0.44 1 1 Y
DIP-10868N DIP-12035N 0.44 1 1 Y
DIP-10849N DIP-9886N 0.44 1 1 Y
DIP-10848N DIP-9413N 0.44 1 1 Y
DIP-10848N DIP-48032N 0.44 1 1 Y
DIP-10809N DIP-48054N 0.44 1 1 Y
DIP-10809N DIP-10165N 0.44 1 1 Y
DIP-10794N DIP-11551N 0.44 1 1 Y
DIP-10790N DIP-35952N 0.44 1 1 Y
DIP-10790N DIP-10816N 0.44 1 1 Y
DIP-10787N DIP-36212N 0.44 1 1 Y
DIP-10787N DIP-10137N 0.44 1 1 Y
DIP-10783N DIP-9701N 0.44 1 1 Y
DIP-10783N DIP-513N 0.44 1 1 Y
DIP-10783N DIP-47843N 0.44 1 1 Y
DIP-10783N DIP-11649N 0.44 1 1 Y
DIP-10777N DIP-11970N 0.44 1 1 Y
DIP-10760N DIP-9035N 0.44 1 1 Y
DIP-10757N DIP-48054N 0.44 1 1 Y
DIP-10757N DIP-10165N 0.44 1 1 Y
DIP-10749N DIP-9675N 0.44 1 1 Y
DIP-10749N DIP-9323N 0.44 1 1 Y
DIP-10749N DIP-9064N 0.44 1 1 Y
DIP-10747N DIP-9198N 0.44 1 1 Y
DIP-10745N DIP-10780N 0.44 1 1 Y
DIP-10737N DIP-11108N 0.44 1 1 Y
DIP-10711N DIP-9767N 0.44 1 1 Y
DIP-10711N DIP-47916N 0.44 1 1 Y
DIP-10183N DIP-31869N 0.44 1 1 Y
DIP-10137N DIP-48136N 0.44 1 1 Y
DIP-10137N DIP-10241N 0.44 1 1 Y
DIP-10137N DIP-10161N 0.44 1 1 Y
DIP-10136N DIP-9729N 0.44 1 1 Y
DIP-10136N DIP-35871N 0.44 1 1 Y
DIP-10136N DIP-10465N 0.44 1 1 Y
DIP-10126N DIP-10057N 0.44 1 1 Y
DIP-10067N DIP-48183N 0.44 1 1 Y
DIP-10057N DIP-360N 0.44 1 1 Y
DIP-10055N DIP-11669N 0.44 1 1 Y
DIP-10043N DIP-513N 0.44 1 1 Y
DIP-10024N DIP-11991N 0.44 1 1 Y
DIP-10019N DIP-48196N 0.44 1 1 Y
DIP-10019N DIP-35791N 0.44 1 1 Y
DIP-10006N DIP-35855N 0.44 1 1 Y
DIP-10006N DIP-10789N 0.44 1 1 Y
DIP-10006N DIP-10681N 0.44 1 1 Y
DIP-10004N DIP-10149N 0.44 1 1 Y
DIP-9998N DIP-36015N 0.43 1 1 Y
DIP-9998N DIP-12187N 0.43 1 1 Y
DIP-9983N DIP-10783N 0.43 1 1 Y
DIP-9960N DIP-10520N 0.43 1 1 Y
DIP-9932N DIP-9070N 0.43 1 1 Y
DIP-9932N DIP-48095N 0.43 1 1 Y
DIP-9902N DIP-6881N 0.43 1 1 Y
DIP-9902N DIP-35823N 0.43 1 1 Y
DIP-9899N DIP-9887N 0.43 1 1 Y
DIP-9899N DIP-35854N 0.43 1 1 Y
DIP-9899N DIP-12048N 0.43 1 1 Y
DIP-9887N DIP-9690N 0.43 1 1 Y
DIP-9887N DIP-9078N 0.43 1 1 Y
DIP-9887N DIP-35838N 0.43 1 1 Y
DIP-9887N DIP-11350N 0.43 1 1 Y
DIP-9886N DIP-9484N 0.43 1 1 Y
DIP-9886N DIP-35855N 0.43 1 1 Y
DIP-9886N DIP-10789N 0.43 1 1 Y
DIP-9879N DIP-6855N 0.43 1 1 Y
DIP-9862N DIP-48251N 0.43 1 1 Y
DIP-9862N DIP-35854N 0.43 1 1 Y
DIP-9862N DIP-12048N 0.43 1 1 Y
DIP-9854N DIP-9960N 0.43 1 1 Y
DIP-9854N DIP-9886N 0.43 1 1 Y
DIP-9854N DIP-9552N 0.43 1 1 Y
DIP-9854N DIP-29379N 0.43 1 1 Y
DIP-9841N DIP-9216N 0.43 1 1 Y
DIP-9841N DIP-341N 0.43 1 1 Y
DIP-9834N DIP-31870N 0.43 1 1 Y
DIP-9834N DIP-10326N 0.43 1 1 Y
DIP-9828N DIP-48149N 0.43 1 1 Y
DIP-9828N DIP-35957N 0.43 1 1 Y
DIP-9828N DIP-11410N 0.43 1 1 Y
DIP-9828N DIP-1035N 0.43 1 1 Y
DIP-9801N DIP-9624N 0.43 1 1 Y
DIP-9801N DIP-9552N 0.43 1 1 Y
DIP-9801N DIP-31854N 0.43 1 1 Y
DIP-9801N DIP-29379N 0.43 1 1 Y
DIP-9775N DIP-9318N 0.43 1 1 Y
DIP-9767N DIP-12786N 0.43 1 1 Y
DIP-9750N DIP-47941N 0.43 1 1 Y
DIP-9750N DIP-10757N 0.43 1 1 Y
DIP-9742N DIP-36038N 0.43 1 1 Y
DIP-9736N DIP-48048N 0.43 1 1 Y
DIP-9736N DIP-10731N 0.43 1 1 Y
DIP-9735N DIP-11892N 0.43 1 1 Y
DIP-9735N DIP-11031N 0.43 1 1 Y
DIP-9733N DIP-9348N 0.43 1 1 Y
DIP-9726N DIP-9339N 0.43 1 1 Y
DIP-9726N DIP-47938N 0.43 1 1 Y
DIP-9725N DIP-9219N 0.43 1 1 Y
DIP-9717N DIP-47966N 0.43 1 1 Y
DIP-9717N DIP-10331N 0.43 1 1 Y
DIP-9324N DIP-10270N 0.43 1 1 Y
DIP-9318N DIP-10917N 0.43 1 1 Y
DIP-9182N DIP-9712N 0.43 1 1 Y
DIP-9179N DIP-9335N 0.43 1 1 Y
DIP-9179N DIP-36183N 0.43 1 1 Y
DIP-9177N DIP-9891N 0.43 1 1 Y
DIP-9177N DIP-36212N 0.43 1 1 Y
DIP-9177N DIP-10137N 0.43 1 1 Y
DIP-9155N DIP-12119N 0.43 1 1 Y
DIP-9147N DIP-9090N 0.43 1 1 Y
DIP-9147N DIP-47907N 0.43 1 1 Y
DIP-9143N DIP-9733N 0.43 1 1 Y
DIP-9109N DIP-9822N 0.43 1 1 Y
DIP-9109N DIP-28086N 0.43 1 1 Y
DIP-9097N DIP-360N 0.43 1 1 Y
DIP-9093N DIP-35840N 0.43 1 1 Y
DIP-9093N DIP-11167N 0.43 1 1 Y
DIP-9090N DIP-10151N 0.43 1 1 Y
DIP-9064N DIP-9599N 0.43 1 1 Y
DIP-9064N DIP-31865N 0.43 1 1 Y
DIP-9056N DIP-10164N 0.43 1 1 Y
DIP-9036N DIP-12908N 0.43 1 1 Y
DIP-9036N DIP-11848N 0.43 1 1 Y
DIP-9035N DIP-10110N 0.43 1 1 Y
DIP-9034N DIP-9599N 0.43 1 1 Y
DIP-9034N DIP-48161N 0.43 1 1 Y
DIP-9034N DIP-31865N 0.43 1 1 Y
DIP-9034N DIP-12119N 0.43 1 1 Y
DIP-9034N DIP-12010N 0.43 1 1 Y
DIP-9033N DIP-9979N 0.43 1 1 Y
DIP-9033N DIP-48019N 0.43 1 1 Y
DIP-9027N DIP-48030N 0.43 1 1 Y
DIP-9027N DIP-10054N 0.43 1 1 Y
DIP-726N DIP-9725N 0.43 1 1 Y
DIP-6889N DIP-6853N 0.43 1 1 Y
DIP-6881N DIP-12326N 0.43 1 1 Y
DIP-6867N DIP-9775N 0.43 1 1 Y
DIP-6854N DIP-48163N 0.43 1 1 Y
DIP-6854N DIP-35794N 0.43 1 1 Y
DIP-6854N DIP-10780N 0.43 1 1 Y
DIP-6853N DIP-11649N 0.43 1 1 Y
DIP-6853N DIP-10241N 0.43 1 1 Y
DIP-6851N DIP-10240N 0.43 1 1 Y
DIP-6850N DIP-9069N 0.43 1 1 Y
DIP-6850N DIP-10508N 0.43 1 1 Y
DIP-6159N DIP-10579N 0.43 1 1 Y
DIP-59619N DIP-11198N 0.43 1 1 Y
DIP-59619N DIP-11136N 0.43 1 1 Y
DIP-585N DIP-12095N 0.43 1 1 Y
DIP-48148N DIP-9216N 0.43 1 1 Y
DIP-48148N DIP-341N 0.43 1 1 Y
DIP-48119N DIP-9776N 0.43 1 1 Y
DIP-48119N DIP-31844N 0.43 1 1 Y
DIP-48087N DIP-31853N 0.43 1 1 Y
DIP-48087N DIP-10890N 0.43 1 1 Y
DIP-48085N DIP-48151N 0.43 1 1 Y
DIP-48085N DIP-36211N 0.43 1 1 Y
DIP-48085N DIP-12113N 0.43 1 1 Y
DIP-48085N DIP-11465N 0.43 1 1 Y
DIP-48085N DIP-10136N 0.43 1 1 Y
DIP-48063N DIP-9557N 0.43 1 1 Y
DIP-48063N DIP-31867N 0.43 1 1 Y
DIP-48054N DIP-9863N 0.43 1 1 Y
DIP-48054N DIP-9679N 0.43 1 1 Y
DIP-48054N DIP-9552N 0.43 1 1 Y
DIP-48054N DIP-9129N 0.43 1 1 Y
DIP-48054N DIP-9074N 0.43 1 1 Y
DIP-48054N DIP-48055N 0.43 1 1 Y
DIP-48054N DIP-47961N 0.43 1 1 Y
DIP-48054N DIP-29379N 0.43 1 1 Y
DIP-48054N DIP-12604N 0.43 1 1 Y
DIP-48054N DIP-10434N 0.43 1 1 Y
DIP-48051N DIP-9681N 0.43 1 1 Y
DIP-48049N DIP-60620N 0.43 1 1 Y
DIP-48038N DIP-48049N 0.43 1 1 Y
DIP-48038N DIP-12656N 0.43 1 1 Y
DIP-48038N DIP-11717N 0.43 1 1 Y
DIP-48036N DIP-47993N 0.43 1 1 Y
DIP-48036N DIP-10244N 0.43 1 1 Y
DIP-48032N DIP-9234N 0.43 1 1 Y
DIP-48030N DIP-6876N 0.43 1 1 Y
DIP-48030N DIP-35748N 0.43 1 1 Y
DIP-48007N DIP-9599N 0.43 1 1 Y
DIP-48007N DIP-48161N 0.43 1 1 Y
DIP-48007N DIP-31865N 0.43 1 1 Y
DIP-48007N DIP-12119N 0.43 1 1 Y
DIP-48007N DIP-12010N 0.43 1 1 Y
DIP-48006N DIP-9154N 0.43 1 1 Y
DIP-48006N DIP-11669N 0.43 1 1 Y
DIP-48006N DIP-10508N 0.43 1 1 Y
DIP-47998N DIP-48196N 0.43 1 1 Y
DIP-47994N DIP-9735N 0.43 1 1 Y
DIP-47994N DIP-48275N 0.43 1 1 Y
DIP-47994N DIP-12343N 0.43 1 1 Y
DIP-47994N DIP-10573N 0.43 1 1 Y
DIP-47993N DIP-11094N 0.43 1 1 Y
DIP-47981N DIP-9655N 0.43 1 1 Y
DIP-47981N DIP-10618N 0.43 1 1 Y
DIP-47969N DIP-341N 0.43 1 1 Y
DIP-47966N DIP-9819N 0.43 1 1 Y
DIP-47927N DIP-11512N 0.43 1 1 Y
DIP-47916N DIP-12786N 0.43 1 1 Y
DIP-47913N DIP-9300N 0.43 1 1 Y
DIP-47907N DIP-10151N 0.43 1 1 Y
DIP-47873N DIP-10314N 0.43 1 1 Y
DIP-47870N DIP-12284N 0.43 1 1 Y
DIP-47870N DIP-10783N 0.43 1 1 Y
DIP-47865N DIP-11180N 0.43 1 1 Y
DIP-47861N DIP-9886N 0.43 1 1 Y
DIP-47861N DIP-9552N 0.43 1 1 Y
DIP-47861N DIP-29379N 0.43 1 1 Y
DIP-47851N DIP-6853N 0.43 1 1 Y
DIP-47851N DIP-36201N 0.43 1 1 Y
DIP-47849N DIP-35806N 0.43 1 1 Y
DIP-47849N DIP-11585N 0.43 1 1 Y
DIP-47849N DIP-10788N 0.43 1 1 Y
DIP-47835N DIP-9198N 0.43 1 1 Y
DIP-47831N DIP-6853N 0.43 1 1 Y
DIP-47831N DIP-36201N 0.43 1 1 Y
DIP-47829N DIP-11075N 0.43 1 1 Y
DIP-46478N DIP-10446N 0.43 1 1 Y
DIP-36216N DIP-9713N 0.43 1 1 Y
DIP-36216N DIP-48257N 0.43 1 1 Y
DIP-36216N DIP-48167N 0.43 1 1 Y
DIP-36216N DIP-11782N 0.43 1 1 Y
DIP-36216N DIP-11596N 0.43 1 1 Y
DIP-36214N DIP-10295N 0.43 1 1 Y
DIP-36213N DIP-12095N 0.43 1 1 Y
DIP-36212N DIP-12414N 0.43 1 1 Y
DIP-36212N DIP-10460N 0.43 1 1 Y
DIP-36211N DIP-10136N 0.43 1 1 Y
DIP-36205N DIP-9429N 0.43 1 1 Y
DIP-36205N DIP-36195N 0.43 1 1 Y
DIP-36204N DIP-9624N 0.43 1 1 Y
DIP-36204N DIP-9552N 0.43 1 1 Y
DIP-36204N DIP-31854N 0.43 1 1 Y
DIP-36204N DIP-29379N 0.43 1 1 Y
DIP-36202N DIP-9339N 0.43 1 1 Y
DIP-36202N DIP-47938N 0.43 1 1 Y
DIP-36201N DIP-11649N 0.43 1 1 Y
DIP-36201N DIP-10241N 0.43 1 1 Y
DIP-36200N DIP-47966N 0.43 1 1 Y
DIP-36200N DIP-10331N 0.43 1 1 Y
DIP-36178N DIP-11892N 0.43 1 1 Y
DIP-36178N DIP-10681N 0.43 1 1 Y
DIP-36178N DIP-10240N 0.43 1 1 Y
DIP-360N DIP-11800N 0.43 1 1 Y
DIP-35980N DIP-36030N 0.43 1 1 Y
DIP-35412N DIP-9179N 0.43 1 1 Y
DIP-341N DIP-9396N 0.43 1 1 Y
DIP-341N DIP-47948N 0.43 1 1 Y
DIP-341N DIP-46478N 0.43 1 1 Y
DIP-341N DIP-12010N 0.43 1 1 Y
DIP-341N DIP-10232N 0.43 1 1 Y
DIP-31876N DIP-10240N 0.43 1 1 Y
DIP-31865N DIP-9323N 0.43 1 1 Y
DIP-31864N DIP-9213N 0.43 1 1 Y
DIP-31864N DIP-12850N 0.43 1 1 Y
DIP-31864N DIP-1036N 0.43 1 1 Y
DIP-31859N DIP-9949N 0.43 1 1 Y
DIP-31859N DIP-29797N 0.43 1 1 Y
DIP-31856N DIP-10459N 0.43 1 1 Y
DIP-31853N DIP-11180N 0.43 1 1 Y
DIP-29140N DIP-9334N 0.43 1 1 Y
DIP-29109N DIP-11912N 0.43 1 1 Y
DIP-28085N DIP-10610N 0.43 1 1 Y
DIP-28077N DIP-11696N 0.43 1 1 Y
DIP-28077N DIP-11434N 0.43 1 1 Y
DIP-28054N DIP-48049N 0.43 1 1 Y
DIP-28054N DIP-12656N 0.43 1 1 Y
DIP-28054N DIP-11717N 0.43 1 1 Y
DIP-27650N DIP-9154N 0.43 1 1 Y
DIP-27650N DIP-11669N 0.43 1 1 Y
DIP-27650N DIP-10508N 0.43 1 1 Y
DIP-2198N DIP-12395N 0.43 1 1 Y
DIP-12675N DIP-10777N 0.43 1 1 Y
DIP-12504N DIP-12716N 0.43 1 1 Y
DIP-12495N DIP-47977N 0.43 1 1 Y
DIP-12495N DIP-10577N 0.43 1 1 Y
DIP-12458N DIP-11115N 0.43 1 1 Y
DIP-12440N DIP-9509N 0.43 1 1 Y
DIP-12440N DIP-48272N 0.43 1 1 Y
DIP-12414N DIP-614N 0.43 1 1 Y
DIP-12414N DIP-36037N 0.43 1 1 Y
DIP-12327N DIP-29848N 0.43 1 1 Y
DIP-12327N DIP-10903N 0.43 1 1 Y
DIP-12322N DIP-9093N 0.43 1 1 Y
DIP-12322N DIP-12743N 0.43 1 1 Y
DIP-12176N DIP-47859N 0.43 1 1 Y
DIP-11614N DIP-10508N 0.43 1 1 Y
DIP-11596N DIP-9033N 0.43 1 1 Y
DIP-11596N DIP-35897N 0.43 1 1 Y
DIP-11585N DIP-35806N 0.43 1 1 Y
DIP-11585N DIP-12113N 0.43 1 1 Y
DIP-11585N DIP-10788N 0.43 1 1 Y
DIP-11551N DIP-35943N 0.43 1 1 Y
DIP-11551N DIP-11769N 0.43 1 1 Y
DIP-11551N DIP-10314N 0.43 1 1 Y
DIP-11548N DIP-10618N 0.43 1 1 Y
DIP-11537N DIP-9668N 0.43 1 1 Y
DIP-11468N DIP-48036N 0.43 1 1 Y
DIP-11468N DIP-10067N 0.43 1 1 Y
DIP-11355N DIP-9143N 0.43 1 1 Y
DIP-11180N DIP-31853N 0.43 1 1 Y
DIP-11180N DIP-10890N 0.43 1 1 Y
DIP-11167N DIP-47866N 0.43 1 1 Y
DIP-11167N DIP-12586N 0.43 1 1 Y
DIP-11167N DIP-10446N 0.43 1 1 Y
DIP-11167N DIP-10057N 0.43 1 1 Y
DIP-11119N DIP-35907N 0.43 1 1 Y
DIP-11119N DIP-11929N 0.43 1 1 Y
DIP-11079N DIP-10532N 0.43 1 1 Y
DIP-11072N DIP-35943N 0.43 1 1 Y
DIP-11059N DIP-35860N 0.43 1 1 Y
DIP-11059N DIP-28078N 0.43 1 1 Y
DIP-11059N DIP-28077N 0.43 1 1 Y
DIP-11059N DIP-10747N 0.43 1 1 Y
DIP-11058N DIP-11110N 0.43 1 1 Y
DIP-11024N DIP-10917N 0.43 1 1 Y
DIP-10981N DIP-10783N 0.43 1 1 Y
DIP-10939N DIP-10490N 0.43 1 1 Y
DIP-10923N DIP-35898N 0.43 1 1 Y
DIP-10920N DIP-35972N 0.43 1 1 Y
DIP-10920N DIP-10760N 0.43 1 1 Y
DIP-10906N DIP-1036N 0.43 1 1 Y
DIP-10904N DIP-9034N 0.43 1 1 Y
DIP-10904N DIP-48007N 0.43 1 1 Y
DIP-10885N DIP-10446N 0.43 1 1 Y
DIP-10880N DIP-11921N 0.43 1 1 Y
DIP-10849N DIP-35860N 0.43 1 1 Y
DIP-10849N DIP-10747N 0.43 1 1 Y
DIP-10847N DIP-28078N 0.43 1 1 Y
DIP-10836N DIP-9599N 0.43 1 1 Y
DIP-10836N DIP-31865N 0.43 1 1 Y
DIP-10836N DIP-11320N 0.43 1 1 Y
DIP-10815N DIP-12284N 0.43 1 1 Y
DIP-10815N DIP-10783N 0.43 1 1 Y
DIP-10809N DIP-35855N 0.43 1 1 Y
DIP-10809N DIP-10789N 0.43 1 1 Y
DIP-10804N DIP-10847N 0.43 1 1 Y
DIP-1079N DIP-10459N 0.43 1 1 Y
DIP-10794N DIP-9509N 0.43 1 1 Y
DIP-10794N DIP-48272N 0.43 1 1 Y
DIP-10792N DIP-12716N 0.43 1 1 Y
DIP-10792N DIP-11075N 0.43 1 1 Y
DIP-10789N DIP-9624N 0.43 1 1 Y
DIP-10789N DIP-31854N 0.43 1 1 Y
DIP-10789N DIP-11320N 0.43 1 1 Y
DIP-10789N DIP-11086N 0.43 1 1 Y
DIP-10783N DIP-35847N 0.43 1 1 Y
DIP-10783N DIP-12050N 0.43 1 1 Y
DIP-10780N DIP-11043N 0.43 1 1 Y
DIP-10773N DIP-10780N 0.43 1 1 Y
DIP-10757N DIP-585N 0.43 1 1 Y
DIP-10757N DIP-36213N 0.43 1 1 Y
DIP-10740N DIP-9852N 0.43 1 1 Y
DIP-10740N DIP-11991N 0.43 1 1 Y
DIP-10137N DIP-12414N 0.43 1 1 Y
DIP-10137N DIP-10460N 0.43 1 1 Y
DIP-10136N DIP-36211N 0.43 1 1 Y
DIP-10128N DIP-47864N 0.43 1 1 Y
DIP-10126N DIP-11551N 0.43 1 1 Y
DIP-10122N DIP-48161N 0.43 1 1 Y
DIP-10092N DIP-47994N 0.43 1 1 Y
DIP-10067N DIP-47993N 0.43 1 1 Y
DIP-10067N DIP-10244N 0.43 1 1 Y
DIP-10057N DIP-9300N 0.43 1 1 Y
DIP-10057N DIP-47935N 0.43 1 1 Y
DIP-10054N DIP-6876N 0.43 1 1 Y
DIP-10054N DIP-35748N 0.43 1 1 Y
DIP-10043N DIP-11912N 0.43 1 1 Y
DIP-10022N DIP-10164N 0.43 1 1 Y
DIP-10010N DIP-36214N 0.43 1 1 Y
DIP-10010N DIP-10375N 0.43 1 1 Y
DIP-10008N DIP-9655N 0.43 1 1 Y
DIP-10006N DIP-9932N 0.43 1 1 Y
DIP-10006N DIP-9181N 0.43 1 1 Y
DIP-10004N DIP-11970N 0.43 1 1 Y
DIP-10003N DIP-35806N 0.43 1 1 Y
DIP-10003N DIP-11585N 0.43 1 1 Y
DIP-10003N DIP-10788N 0.43 1 1 Y
DIP-10001N DIP-36040N 0.43 1 1 Y
DIP-9998N DIP-10459N 0.42 1 1 Y
DIP-9994N DIP-9841N 0.42 1 1 Y
DIP-9994N DIP-48148N 0.42 1 1 Y
DIP-9977N DIP-9515N 0.42 1 1 Y
DIP-9913N DIP-35899N 0.42 1 1 Y
DIP-9901N DIP-12295N 0.42 1 1 Y
DIP-9899N DIP-9456N 0.42 1 1 Y
DIP-9899N DIP-6846N 0.42 1 1 Y
DIP-9899N DIP-47835N 0.42 1 1 Y
DIP-9899N DIP-12060N 0.42 1 1 Y
DIP-9899N DIP-11180N 0.42 1 1 Y
DIP-9887N DIP-10640N 0.42 1 1 Y
DIP-9879N DIP-11157N 0.42 1 1 Y
DIP-9878N DIP-60620N 0.42 1 1 Y
DIP-9878N DIP-46203N 0.42 1 1 Y
DIP-9878N DIP-10775N 0.42 1 1 Y
DIP-9862N DIP-6846N 0.42 1 1 Y
DIP-9862N DIP-28071N 0.42 1 1 Y
DIP-9853N DIP-10878N 0.42 1 1 Y
DIP-9853N DIP-10268N 0.42 1 1 Y
DIP-9852N DIP-9655N 0.42 1 1 Y
DIP-9852N DIP-9035N 0.42 1 1 Y
DIP-9852N DIP-31853N 0.42 1 1 Y
DIP-9852N DIP-11414N 0.42 1 1 Y
DIP-9852N DIP-10890N 0.42 1 1 Y
DIP-9841N DIP-9713N 0.42 1 1 Y
DIP-9829N DIP-9886N 0.42 1 1 Y
DIP-9829N DIP-48185N 0.42 1 1 Y
DIP-9829N DIP-10594N 0.42 1 1 Y
DIP-9829N DIP-10084N 0.42 1 1 Y
DIP-9825N DIP-9552N 0.42 1 1 Y
DIP-9825N DIP-35860N 0.42 1 1 Y
DIP-9825N DIP-29379N 0.42 1 1 Y
DIP-9825N DIP-10747N 0.42 1 1 Y
DIP-9801N DIP-36216N 0.42 1 1 Y
DIP-9798N DIP-10983N 0.42 1 1 Y
DIP-9767N DIP-48100N 0.42 1 1 Y
DIP-9767N DIP-10711N 0.42 1 1 Y
DIP-9756N DIP-9726N 0.42 1 1 Y
DIP-9756N DIP-36202N 0.42 1 1 Y
DIP-9756N DIP-12355N 0.42 1 1 Y
DIP-9750N DIP-12853N 0.42 1 1 Y
DIP-9735N DIP-12327N 0.42 1 1 Y
DIP-9729N DIP-31841N 0.42 1 1 Y
DIP-9729N DIP-11766N 0.42 1 1 Y
DIP-9725N DIP-6846N 0.42 1 1 Y
DIP-9725N DIP-48149N 0.42 1 1 Y
DIP-9725N DIP-11410N 0.42 1 1 Y
DIP-9717N DIP-12806N 0.42 1 1 Y
DIP-9713N DIP-9090N 0.42 1 1 Y
DIP-9713N DIP-47907N 0.42 1 1 Y
DIP-9712N DIP-10241N 0.42 1 1 Y
DIP-9710N DIP-9036N 0.42 1 1 Y
DIP-9710N DIP-35878N 0.42 1 1 Y
DIP-9702N DIP-9252N 0.42 1 1 Y
DIP-9702N DIP-48046N 0.42 1 1 Y
DIP-9377N DIP-11585N 0.42 1 1 Y
DIP-9362N DIP-12176N 0.42 1 1 Y
DIP-9337N DIP-9977N 0.42 1 1 Y
DIP-9334N DIP-36040N 0.42 1 1 Y
DIP-9324N DIP-10740N 0.42 1 1 Y
DIP-9198N DIP-9078N 0.42 1 1 Y
DIP-9182N DIP-11071N 0.42 1 1 Y
DIP-9181N DIP-48151N 0.42 1 1 Y
DIP-9181N DIP-11465N 0.42 1 1 Y
DIP-9177N DIP-6869N 0.42 1 1 Y
DIP-9154N DIP-10697N 0.42 1 1 Y
DIP-9143N DIP-9870N 0.42 1 1 Y
DIP-9143N DIP-36212N 0.42 1 1 Y
DIP-9143N DIP-10137N 0.42 1 1 Y
DIP-9126N DIP-48025N 0.42 1 1 Y
DIP-9126N DIP-10339N 0.42 1 1 Y
DIP-9109N DIP-9736N 0.42 1 1 Y
DIP-9109N DIP-35950N 0.42 1 1 Y
DIP-9097N DIP-10079N 0.42 1 1 Y
DIP-9093N DIP-9724N 0.42 1 1 Y
DIP-9093N DIP-9671N 0.42 1 1 Y
DIP-9090N DIP-48161N 0.42 1 1 Y
DIP-9078N DIP-9807N 0.42 1 1 Y
DIP-9078N DIP-48246N 0.42 1 1 Y
DIP-9078N DIP-47831N 0.42 1 1 Y
DIP-726N DIP-9907N 0.42 1 1 Y
DIP-6878N DIP-10640N 0.42 1 1 Y
DIP-6876N DIP-9154N 0.42 1 1 Y
DIP-6870N DIP-47854N 0.42 1 1 Y
DIP-6870N DIP-10183N 0.42 1 1 Y
DIP-6866N DIP-9624N 0.42 1 1 Y
DIP-6866N DIP-31854N 0.42 1 1 Y
DIP-6856N DIP-10334N 0.42 1 1 Y
DIP-6853N DIP-9429N 0.42 1 1 Y
DIP-6853N DIP-47829N 0.42 1 1 Y
DIP-6853N DIP-36195N 0.42 1 1 Y
DIP-6853N DIP-35834N 0.42 1 1 Y
DIP-6853N DIP-35791N 0.42 1 1 Y
DIP-6853N DIP-10792N 0.42 1 1 Y
DIP-6853N DIP-10745N 0.42 1 1 Y
DIP-6853N DIP-10143N 0.42 1 1 Y
DIP-6846N DIP-35855N 0.42 1 1 Y
DIP-6846N DIP-10789N 0.42 1 1 Y
DIP-614N DIP-11397N 0.42 1 1 Y
DIP-6070N DIP-36015N 0.42 1 1 Y
DIP-6070N DIP-12187N 0.42 1 1 Y
DIP-48151N DIP-12113N 0.42 1 1 Y
DIP-48149N DIP-9216N 0.42 1 1 Y
DIP-48149N DIP-47835N 0.42 1 1 Y
DIP-48149N DIP-12060N 0.42 1 1 Y
DIP-48149N DIP-11300N 0.42 1 1 Y
DIP-48148N DIP-9713N 0.42 1 1 Y
DIP-48142N DIP-9143N 0.42 1 1 Y
DIP-48141N DIP-9599N 0.42 1 1 Y
DIP-48141N DIP-48251N 0.42 1 1 Y
DIP-48141N DIP-31865N 0.42 1 1 Y
DIP-48135N DIP-9841N 0.42 1 1 Y
DIP-48135N DIP-48148N 0.42 1 1 Y
DIP-48120N DIP-9035N 0.42 1 1 Y
DIP-48119N DIP-9457N 0.42 1 1 Y
DIP-48119N DIP-36033N 0.42 1 1 Y
DIP-48119N DIP-12440N 0.42 1 1 Y
DIP-48119N DIP-10151N 0.42 1 1 Y
DIP-48100N DIP-9485N 0.42 1 1 Y
DIP-48085N DIP-47865N 0.42 1 1 Y
DIP-48078N DIP-35785N 0.42 1 1 Y
DIP-48078N DIP-10322N 0.42 1 1 Y
DIP-48054N DIP-9618N 0.42 1 1 Y
DIP-48054N DIP-48119N 0.42 1 1 Y
DIP-48054N DIP-12749N 0.42 1 1 Y
DIP-48054N DIP-11095N 0.42 1 1 Y
DIP-48054N DIP-10219N 0.42 1 1 Y
DIP-48043N DIP-29109N 0.42 1 1 Y
DIP-48043N DIP-10043N 0.42 1 1 Y
DIP-48043N DIP-10010N 0.42 1 1 Y
DIP-48030N DIP-36212N 0.42 1 1 Y
DIP-48030N DIP-35805N 0.42 1 1 Y
DIP-48030N DIP-10790N 0.42 1 1 Y
DIP-48030N DIP-10137N 0.42 1 1 Y
DIP-47991N DIP-31853N 0.42 1 1 Y
DIP-47991N DIP-10890N 0.42 1 1 Y
DIP-47988N DIP-9198N 0.42 1 1 Y
DIP-47940N DIP-9776N 0.42 1 1 Y
DIP-47940N DIP-31844N 0.42 1 1 Y
DIP-47916N DIP-48100N 0.42 1 1 Y
DIP-47916N DIP-10711N 0.42 1 1 Y
DIP-47907N DIP-48161N 0.42 1 1 Y
DIP-47906N DIP-12200N 0.42 1 1 Y
DIP-47890N DIP-10334N 0.42 1 1 Y
DIP-47865N DIP-10376N 0.42 1 1 Y
DIP-47849N DIP-11551N 0.42 1 1 Y
DIP-47849N DIP-10535N 0.42 1 1 Y
DIP-47838N DIP-10334N 0.42 1 1 Y
DIP-47837N DIP-47832N 0.42 1 1 Y
DIP-47835N DIP-9056N 0.42 1 1 Y
DIP-47835N DIP-6889N 0.42 1 1 Y
DIP-47835N DIP-47851N 0.42 1 1 Y
DIP-47834N DIP-9977N 0.42 1 1 Y
DIP-47833N DIP-10851N 0.42 1 1 Y
DIP-47831N DIP-11558N 0.42 1 1 Y
DIP-46203N DIP-12289N 0.42 1 1 Y
DIP-39402N DIP-46203N 0.42 1 1 Y
DIP-39402N DIP-10775N 0.42 1 1 Y
DIP-36228N DIP-9624N 0.42 1 1 Y
DIP-36228N DIP-31854N 0.42 1 1 Y
DIP-36217N DIP-9599N 0.42 1 1 Y
DIP-36217N DIP-48103N 0.42 1 1 Y
DIP-36217N DIP-31865N 0.42 1 1 Y
DIP-36217N DIP-10550N 0.42 1 1 Y
DIP-36216N DIP-48178N 0.42 1 1 Y
DIP-36216N DIP-10777N 0.42 1 1 Y
DIP-36212N DIP-9544N 0.42 1 1 Y
DIP-36212N DIP-9470N 0.42 1 1 Y
DIP-36212N DIP-48120N 0.42 1 1 Y
DIP-36212N DIP-48087N 0.42 1 1 Y
DIP-36212N DIP-47940N 0.42 1 1 Y
DIP-36212N DIP-10508N 0.42 1 1 Y
DIP-36211N DIP-48135N 0.42 1 1 Y
DIP-36211N DIP-11313N 0.42 1 1 Y
DIP-36209N DIP-60620N 0.42 1 1 Y
DIP-36209N DIP-46203N 0.42 1 1 Y
DIP-36209N DIP-10775N 0.42 1 1 Y
DIP-36207N DIP-10878N 0.42 1 1 Y
DIP-36207N DIP-10268N 0.42 1 1 Y
DIP-36204N DIP-36216N 0.42 1 1 Y
DIP-36201N DIP-9429N 0.42 1 1 Y
DIP-36201N DIP-47829N 0.42 1 1 Y
DIP-36201N DIP-36195N 0.42 1 1 Y
DIP-36201N DIP-35834N 0.42 1 1 Y
DIP-36201N DIP-35791N 0.42 1 1 Y
DIP-36201N DIP-10792N 0.42 1 1 Y
DIP-36201N DIP-10745N 0.42 1 1 Y
DIP-36201N DIP-10143N 0.42 1 1 Y
DIP-36200N DIP-12806N 0.42 1 1 Y
DIP-36037N DIP-11397N 0.42 1 1 Y
DIP-35089N DIP-36015N 0.42 1 1 Y
DIP-35089N DIP-12187N 0.42 1 1 Y
DIP-341N DIP-9155N 0.42 1 1 Y
DIP-341N DIP-48271N 0.42 1 1 Y
DIP-341N DIP-36212N 0.42 1 1 Y
DIP-341N DIP-11434N 0.42 1 1 Y
DIP-341N DIP-10137N 0.42 1 1 Y
DIP-31872N DIP-9840N 0.42 1 1 Y
DIP-31872N DIP-29868N 0.42 1 1 Y
DIP-31872N DIP-10088N 0.42 1 1 Y
DIP-31870N DIP-10680N 0.42 1 1 Y
DIP-31869N DIP-10193N 0.42 1 1 Y
DIP-31867N DIP-10330N 0.42 1 1 Y
DIP-31865N DIP-9994N 0.42 1 1 Y
DIP-31865N DIP-36033N 0.42 1 1 Y
DIP-31865N DIP-12440N 0.42 1 1 Y
DIP-31865N DIP-10663N 0.42 1 1 Y
DIP-31865N DIP-10461N 0.42 1 1 Y
DIP-31864N DIP-9967N 0.42 1 1 Y
DIP-31864N DIP-6846N 0.42 1 1 Y
DIP-31849N DIP-10848N 0.42 1 1 Y
DIP-29868N DIP-10666N 0.42 1 1 Y
DIP-29377N DIP-9413N 0.42 1 1 Y
DIP-29377N DIP-48032N 0.42 1 1 Y
DIP-29377N DIP-10680N 0.42 1 1 Y
DIP-29109N DIP-11157N 0.42 1 1 Y
DIP-28085N DIP-9841N 0.42 1 1 Y
DIP-28085N DIP-48148N 0.42 1 1 Y
DIP-28085N DIP-47866N 0.42 1 1 Y
DIP-28085N DIP-12586N 0.42 1 1 Y
DIP-28077N DIP-10848N 0.42 1 1 Y
DIP-28063N DIP-9484N 0.42 1 1 Y
DIP-28063N DIP-48161N 0.42 1 1 Y
DIP-2198N DIP-48074N 0.42 1 1 Y
DIP-2198N DIP-35918N 0.42 1 1 Y
DIP-2198N DIP-10385N 0.42 1 1 Y
DIP-12604N DIP-35808N 0.42 1 1 Y
DIP-12604N DIP-10138N 0.42 1 1 Y
DIP-12502N DIP-9143N 0.42 1 1 Y
DIP-12395N DIP-48121N 0.42 1 1 Y
DIP-12368N DIP-35805N 0.42 1 1 Y
DIP-12368N DIP-10790N 0.42 1 1 Y
DIP-12356N DIP-6871N 0.42 1 1 Y
DIP-12356N DIP-48008N 0.42 1 1 Y
DIP-12355N DIP-9728N 0.42 1 1 Y
DIP-12355N DIP-10248N 0.42 1 1 Y
DIP-12343N DIP-9822N 0.42 1 1 Y
DIP-12343N DIP-9509N 0.42 1 1 Y
DIP-12343N DIP-48272N 0.42 1 1 Y
DIP-12343N DIP-36216N 0.42 1 1 Y
DIP-12328N DIP-9509N 0.42 1 1 Y
DIP-12328N DIP-48272N 0.42 1 1 Y
DIP-12295N DIP-9429N 0.42 1 1 Y
DIP-12295N DIP-6159N 0.42 1 1 Y
DIP-12295N DIP-36195N 0.42 1 1 Y
DIP-12295N DIP-11058N 0.42 1 1 Y
DIP-12289N DIP-11754N 0.42 1 1 Y
DIP-12276N DIP-9776N 0.42 1 1 Y
DIP-12276N DIP-31844N 0.42 1 1 Y
DIP-12187N DIP-9036N 0.42 1 1 Y
DIP-12187N DIP-36163N 0.42 1 1 Y
DIP-12187N DIP-35878N 0.42 1 1 Y
DIP-12187N DIP-10471N 0.42 1 1 Y
DIP-12136N DIP-10001N 0.42 1 1 Y
DIP-11614N DIP-6865N 0.42 1 1 Y
DIP-11614N DIP-35900N 0.42 1 1 Y
DIP-11585N DIP-11082N 0.42 1 1 Y
DIP-11551N DIP-9841N 0.42 1 1 Y
DIP-11551N DIP-48148N 0.42 1 1 Y
DIP-11551N DIP-10219N 0.42 1 1 Y
DIP-11512N DIP-9247N 0.42 1 1 Y
DIP-11501N DIP-11086N 0.42 1 1 Y
DIP-11468N DIP-11083N 0.42 1 1 Y
DIP-11465N DIP-12113N 0.42 1 1 Y
DIP-11410N DIP-9216N 0.42 1 1 Y
DIP-11410N DIP-47835N 0.42 1 1 Y
DIP-11410N DIP-12060N 0.42 1 1 Y
DIP-11410N DIP-11300N 0.42 1 1 Y
DIP-11358N DIP-9599N 0.42 1 1 Y
DIP-11358N DIP-48251N 0.42 1 1 Y
DIP-11358N DIP-31865N 0.42 1 1 Y
DIP-11355N DIP-48161N 0.42 1 1 Y
DIP-11355N DIP-12113N 0.42 1 1 Y
DIP-11350N DIP-9551N 0.42 1 1 Y
DIP-11350N DIP-31864N 0.42 1 1 Y
DIP-11350N DIP-10535N 0.42 1 1 Y
DIP-11313N DIP-9841N 0.42 1 1 Y
DIP-11313N DIP-48148N 0.42 1 1 Y
DIP-11300N DIP-9122N 0.42 1 1 Y
DIP-11300N DIP-35499N 0.42 1 1 Y
DIP-11278N DIP-10783N 0.42 1 1 Y
DIP-11278N DIP-10376N 0.42 1 1 Y
DIP-11167N DIP-36178N 0.42 1 1 Y
DIP-11167N DIP-10644N 0.42 1 1 Y
DIP-11124N DIP-9840N 0.42 1 1 Y
DIP-11124N DIP-10124N 0.42 1 1 Y
DIP-11059N DIP-11936N 0.42 1 1 Y
DIP-11058N DIP-9599N 0.42 1 1 Y
DIP-11058N DIP-48195N 0.42 1 1 Y
DIP-11058N DIP-31865N 0.42 1 1 Y
DIP-11031N DIP-47969N 0.42 1 1 Y
DIP-11031N DIP-10509N 0.42 1 1 Y
DIP-11019N DIP-10848N 0.42 1 1 Y
DIP-10983N DIP-47981N 0.42 1 1 Y
DIP-10983N DIP-11710N 0.42 1 1 Y
DIP-10983N DIP-10508N 0.42 1 1 Y
DIP-10939N DIP-11180N 0.42 1 1 Y
DIP-10920N DIP-35791N 0.42 1 1 Y
DIP-10880N DIP-9565N 0.42 1 1 Y
DIP-10878N DIP-10241N 0.42 1 1 Y
DIP-10868N DIP-9470N 0.42 1 1 Y
DIP-10868N DIP-48076N 0.42 1 1 Y
DIP-10868N DIP-47940N 0.42 1 1 Y
DIP-10851N DIP-48223N 0.42 1 1 Y
DIP-10851N DIP-10725N 0.42 1 1 Y
DIP-10851N DIP-10465N 0.42 1 1 Y
DIP-10848N DIP-9273N 0.42 1 1 Y
DIP-10848N DIP-9109N 0.42 1 1 Y
DIP-10847N DIP-10921N 0.42 1 1 Y
DIP-10836N DIP-9167N 0.42 1 1 Y
DIP-10836N DIP-47917N 0.42 1 1 Y
DIP-10826N DIP-9036N 0.42 1 1 Y
DIP-10826N DIP-35878N 0.42 1 1 Y
DIP-10789N DIP-9070N 0.42 1 1 Y
DIP-10789N DIP-48142N 0.42 1 1 Y
DIP-10789N DIP-48095N 0.42 1 1 Y
DIP-10789N DIP-35903N 0.42 1 1 Y
DIP-10789N DIP-12502N 0.42 1 1 Y
DIP-10789N DIP-11649N 0.42 1 1 Y
DIP-10789N DIP-10826N 0.42 1 1 Y
DIP-10787N DIP-10334N 0.42 1 1 Y
DIP-10783N DIP-9776N 0.42 1 1 Y
DIP-10783N DIP-9655N 0.42 1 1 Y
DIP-10783N DIP-47849N 0.42 1 1 Y
DIP-10783N DIP-35855N 0.42 1 1 Y
DIP-10783N DIP-31844N 0.42 1 1 Y
DIP-10783N DIP-12504N 0.42 1 1 Y
DIP-10783N DIP-11127N 0.42 1 1 Y
DIP-10783N DIP-10789N 0.42 1 1 Y
DIP-10780N DIP-28086N 0.42 1 1 Y
DIP-10775N DIP-12289N 0.42 1 1 Y
DIP-10757N DIP-9676N 0.42 1 1 Y
DIP-10749N DIP-35887N 0.42 1 1 Y
DIP-10749N DIP-12035N 0.42 1 1 Y
DIP-10740N DIP-10836N 0.42 1 1 Y
DIP-10711N DIP-29868N 0.42 1 1 Y
DIP-10711N DIP-10088N 0.42 1 1 Y
DIP-10665N DIP-11669N 0.42 1 1 Y
DIP-10164N DIP-48161N 0.42 1 1 Y
DIP-10164N DIP-48136N 0.42 1 1 Y
DIP-10164N DIP-48030N 0.42 1 1 Y
DIP-10164N DIP-10161N 0.42 1 1 Y
DIP-10164N DIP-10054N 0.42 1 1 Y
DIP-10140N DIP-9801N 0.42 1 1 Y
DIP-10140N DIP-36204N 0.42 1 1 Y
DIP-10137N DIP-9544N 0.42 1 1 Y
DIP-10137N DIP-48120N 0.42 1 1 Y
DIP-10137N DIP-48087N 0.42 1 1 Y
DIP-10137N DIP-47940N 0.42 1 1 Y
DIP-10137N DIP-10508N 0.42 1 1 Y
DIP-10136N DIP-11313N 0.42 1 1 Y
DIP-10124N DIP-10783N 0.42 1 1 Y
DIP-10122N DIP-9110N 0.42 1 1 Y
DIP-10115N DIP-9122N 0.42 1 1 Y
DIP-10115N DIP-35499N 0.42 1 1 Y
DIP-10092N DIP-9618N 0.42 1 1 Y
DIP-10092N DIP-48119N 0.42 1 1 Y
DIP-10088N DIP-10666N 0.42 1 1 Y
DIP-10057N DIP-9852N 0.42 1 1 Y
DIP-10057N DIP-6870N 0.42 1 1 Y
DIP-10057N DIP-6866N 0.42 1 1 Y
DIP-10057N DIP-36228N 0.42 1 1 Y
DIP-10057N DIP-10777N 0.42 1 1 Y
DIP-10054N DIP-36212N 0.42 1 1 Y
DIP-10054N DIP-35805N 0.42 1 1 Y
DIP-10054N DIP-10790N 0.42 1 1 Y
DIP-10054N DIP-10137N 0.42 1 1 Y
DIP-10043N DIP-11157N 0.42 1 1 Y
DIP-10024N DIP-10579N 0.42 1 1 Y
DIP-10021N DIP-9669N 0.42 1 1 Y
DIP-10006N DIP-9948N 0.42 1 1 Y
DIP-10006N DIP-9177N 0.42 1 1 Y
DIP-10006N DIP-48161N 0.42 1 1 Y
DIP-10006N DIP-48014N 0.42 1 1 Y
DIP-10004N DIP-48256N 0.42 1 1 Y
DIP-10004N DIP-47838N 0.42 1 1 Y
DIP-10004N DIP-10787N 0.42 1 1 Y
DIP-10003N DIP-11551N 0.42 1 1 Y
DIP-10003N DIP-10535N 0.42 1 1 Y
DIP-10001N DIP-11059N 0.42 1 1 Y
DIP-10001N DIP-10270N 0.42 1 1 Y
DIP-9998N DIP-9142N 0.41 1 1 Y
DIP-9998N DIP-12010N 0.41 1 1 Y
DIP-9979N DIP-28077N 0.41 1 1 Y
DIP-9979N DIP-11110N 0.41 1 1 Y
DIP-9966N DIP-48036N 0.41 1 1 Y
DIP-9966N DIP-10067N 0.41 1 1 Y
DIP-9913N DIP-6856N 0.41 1 1 Y
DIP-9913N DIP-47890N 0.41 1 1 Y
DIP-9902N DIP-6853N 0.41 1 1 Y
DIP-9902N DIP-36201N 0.41 1 1 Y
DIP-9902N DIP-35799N 0.41 1 1 Y
DIP-9902N DIP-10785N 0.41 1 1 Y
DIP-9899N DIP-12414N 0.41 1 1 Y
DIP-9891N DIP-9734N 0.41 1 1 Y
DIP-9891N DIP-6871N 0.41 1 1 Y
DIP-9891N DIP-48008N 0.41 1 1 Y
DIP-9887N DIP-9036N 0.41 1 1 Y
DIP-9887N DIP-35878N 0.41 1 1 Y
DIP-9887N DIP-31853N 0.41 1 1 Y
DIP-9887N DIP-10890N 0.41 1 1 Y
DIP-9887N DIP-10066N 0.41 1 1 Y
DIP-9886N DIP-9681N 0.41 1 1 Y
DIP-9886N DIP-10022N 0.41 1 1 Y
DIP-9879N DIP-47969N 0.41 1 1 Y
DIP-9879N DIP-10509N 0.41 1 1 Y
DIP-9875N DIP-6870N 0.41 1 1 Y
DIP-9863N DIP-9728N 0.41 1 1 Y
DIP-9863N DIP-9034N 0.41 1 1 Y
DIP-9863N DIP-48007N 0.41 1 1 Y
DIP-9854N DIP-9810N 0.41 1 1 Y
DIP-9854N DIP-35852N 0.41 1 1 Y
DIP-9854N DIP-10690N 0.41 1 1 Y
DIP-9854N DIP-10497N 0.41 1 1 Y
DIP-9853N DIP-10783N 0.41 1 1 Y
DIP-9852N DIP-36214N 0.41 1 1 Y
DIP-9852N DIP-10375N 0.41 1 1 Y
DIP-9841N DIP-48100N 0.41 1 1 Y
DIP-9840N DIP-36216N 0.41 1 1 Y
DIP-9834N DIP-11322N 0.41 1 1 Y
DIP-9834N DIP-10456N 0.41 1 1 Y
DIP-9829N DIP-6855N 0.41 1 1 Y
DIP-9825N DIP-48178N 0.41 1 1 Y
DIP-9819N DIP-35791N 0.41 1 1 Y
DIP-9819N DIP-341N 0.41 1 1 Y
DIP-9819N DIP-11953N 0.41 1 1 Y
DIP-9819N DIP-10745N 0.41 1 1 Y
DIP-9807N DIP-29827N 0.41 1 1 Y
DIP-9807N DIP-10263N 0.41 1 1 Y
DIP-9795N DIP-9670N 0.41 1 1 Y
DIP-9776N DIP-9511N 0.41 1 1 Y
DIP-9776N DIP-36227N 0.41 1 1 Y
DIP-9776N DIP-11063N 0.41 1 1 Y
DIP-9776N DIP-10248N 0.41 1 1 Y
DIP-9775N DIP-9078N 0.41 1 1 Y
DIP-9756N DIP-29848N 0.41 1 1 Y
DIP-9756N DIP-10903N 0.41 1 1 Y
DIP-9742N DIP-9618N 0.41 1 1 Y
DIP-9742N DIP-48119N 0.41 1 1 Y
DIP-9735N DIP-9862N 0.41 1 1 Y
DIP-9731N DIP-9960N 0.41 1 1 Y
DIP-9726N DIP-9734N 0.41 1 1 Y
DIP-9726N DIP-9373N 0.41 1 1 Y
DIP-9725N DIP-9669N 0.41 1 1 Y
DIP-9725N DIP-10847N 0.41 1 1 Y
DIP-9717N DIP-28071N 0.41 1 1 Y
DIP-9712N DIP-48161N 0.41 1 1 Y
DIP-9712N DIP-10573N 0.41 1 1 Y
DIP-9701N DIP-9599N 0.41 1 1 Y
DIP-9701N DIP-47865N 0.41 1 1 Y
DIP-9701N DIP-31865N 0.41 1 1 Y
DIP-9690N DIP-47842N 0.41 1 1 Y
DIP-9362N DIP-9807N 0.41 1 1 Y
DIP-9362N DIP-48246N 0.41 1 1 Y
DIP-9339N DIP-48216N 0.41 1 1 Y
DIP-9339N DIP-11059N 0.41 1 1 Y
DIP-9334N DIP-11059N 0.41 1 1 Y
DIP-9324N DIP-10848N 0.41 1 1 Y
DIP-9198N DIP-9599N 0.41 1 1 Y
DIP-9198N DIP-31865N 0.41 1 1 Y
DIP-9181N DIP-60620N 0.41 1 1 Y
DIP-9167N DIP-47917N 0.41 1 1 Y
DIP-9167N DIP-10574N 0.41 1 1 Y
DIP-9154N DIP-11915N 0.41 1 1 Y
DIP-9147N DIP-36212N 0.41 1 1 Y
DIP-9147N DIP-10137N 0.41 1 1 Y
DIP-9143N DIP-31853N 0.41 1 1 Y
DIP-9143N DIP-10983N 0.41 1 1 Y
DIP-9143N DIP-10890N 0.41 1 1 Y
DIP-9142N DIP-10689N 0.41 1 1 Y
DIP-9129N DIP-614N 0.41 1 1 Y
DIP-9129N DIP-36037N 0.41 1 1 Y
DIP-9122N DIP-9469N 0.41 1 1 Y
DIP-9122N DIP-47993N 0.41 1 1 Y
DIP-9110N DIP-9682N 0.41 1 1 Y
DIP-9110N DIP-35842N 0.41 1 1 Y
DIP-9107N DIP-11935N 0.41 1 1 Y
DIP-9107N DIP-11320N 0.41 1 1 Y
DIP-9097N DIP-9035N 0.41 1 1 Y
DIP-9093N DIP-9177N 0.41 1 1 Y
DIP-9069N DIP-36044N 0.41 1 1 Y
DIP-9069N DIP-341N 0.41 1 1 Y
DIP-9069N DIP-10057N 0.41 1 1 Y
DIP-9056N DIP-29868N 0.41 1 1 Y
DIP-9056N DIP-10603N 0.41 1 1 Y
DIP-9056N DIP-10088N 0.41 1 1 Y
DIP-9035N DIP-36227N 0.41 1 1 Y
DIP-9035N DIP-35855N 0.41 1 1 Y
DIP-9035N DIP-11063N 0.41 1 1 Y
DIP-9035N DIP-10789N 0.41 1 1 Y
DIP-9034N DIP-9566N 0.41 1 1 Y
DIP-9034N DIP-47849N 0.41 1 1 Y
DIP-9034N DIP-31872N 0.41 1 1 Y
DIP-9034N DIP-10003N 0.41 1 1 Y
DIP-9027N DIP-9436N 0.41 1 1 Y
DIP-726N DIP-12622N 0.41 1 1 Y
DIP-6878N DIP-35840N 0.41 1 1 Y
DIP-6878N DIP-11167N 0.41 1 1 Y
DIP-6876N DIP-9509N 0.41 1 1 Y
DIP-6876N DIP-48272N 0.41 1 1 Y
DIP-6876N DIP-48001N 0.41 1 1 Y
DIP-6871N DIP-9710N 0.41 1 1 Y
DIP-6871N DIP-11058N 0.41 1 1 Y
DIP-6865N DIP-9198N 0.41 1 1 Y
DIP-6865N DIP-341N 0.41 1 1 Y
DIP-6856N DIP-9109N 0.41 1 1 Y
DIP-6855N DIP-9681N 0.41 1 1 Y
DIP-6854N DIP-9399N 0.41 1 1 Y
DIP-6854N DIP-48025N 0.41 1 1 Y
DIP-6854N DIP-10339N 0.41 1 1 Y
DIP-6850N DIP-36205N 0.41 1 1 Y
DIP-60620N DIP-10344N 0.41 1 1 Y
DIP-59619N DIP-12743N 0.41 1 1 Y
DIP-48149N DIP-9835N 0.41 1 1 Y
DIP-48149N DIP-9681N 0.41 1 1 Y
DIP-48149N DIP-35855N 0.41 1 1 Y
DIP-48149N DIP-10789N 0.41 1 1 Y
DIP-48148N DIP-48100N 0.41 1 1 Y
DIP-48100N DIP-11355N 0.41 1 1 Y
DIP-48087N DIP-10119N 0.41 1 1 Y
DIP-48085N DIP-36163N 0.41 1 1 Y
DIP-48085N DIP-28077N 0.41 1 1 Y
DIP-48085N DIP-10471N 0.41 1 1 Y
DIP-48081N DIP-28077N 0.41 1 1 Y
DIP-48073N DIP-48151N 0.41 1 1 Y
DIP-48073N DIP-11465N 0.41 1 1 Y
DIP-48071N DIP-9719N 0.41 1 1 Y
DIP-48065N DIP-9238N 0.41 1 1 Y
DIP-48065N DIP-48089N 0.41 1 1 Y
DIP-48055N DIP-614N 0.41 1 1 Y
DIP-48055N DIP-36037N 0.41 1 1 Y
DIP-48054N DIP-10500N 0.41 1 1 Y
DIP-48040N DIP-11119N 0.41 1 1 Y
DIP-48036N DIP-29827N 0.41 1 1 Y
DIP-48036N DIP-10263N 0.41 1 1 Y
DIP-48032N DIP-36212N 0.41 1 1 Y
DIP-48032N DIP-10579N 0.41 1 1 Y
DIP-48032N DIP-10137N 0.41 1 1 Y
DIP-48030N DIP-11912N 0.41 1 1 Y
DIP-48025N DIP-10783N 0.41 1 1 Y
DIP-48019N DIP-28077N 0.41 1 1 Y
DIP-48019N DIP-11110N 0.41 1 1 Y
DIP-48008N DIP-9710N 0.41 1 1 Y
DIP-48008N DIP-11058N 0.41 1 1 Y
DIP-48007N DIP-9566N 0.41 1 1 Y
DIP-48007N DIP-47849N 0.41 1 1 Y
DIP-48007N DIP-31872N 0.41 1 1 Y
DIP-48007N DIP-10003N 0.41 1 1 Y
DIP-48006N DIP-564N 0.41 1 1 Y
DIP-48006N DIP-47831N 0.41 1 1 Y
DIP-48006N DIP-31845N 0.41 1 1 Y
DIP-47998N DIP-10192N 0.41 1 1 Y
DIP-47994N DIP-47904N 0.41 1 1 Y
DIP-47994N DIP-10795N 0.41 1 1 Y
DIP-47981N DIP-10671N 0.41 1 1 Y
DIP-47977N DIP-9671N 0.41 1 1 Y
DIP-47977N DIP-9167N 0.41 1 1 Y
DIP-47977N DIP-47917N 0.41 1 1 Y
DIP-47976N DIP-9670N 0.41 1 1 Y
DIP-47969N DIP-9488N 0.41 1 1 Y
DIP-47969N DIP-9396N 0.41 1 1 Y
DIP-47969N DIP-47948N 0.41 1 1 Y
DIP-47969N DIP-47862N 0.41 1 1 Y
DIP-47969N DIP-47838N 0.41 1 1 Y
DIP-47969N DIP-35907N 0.41 1 1 Y
DIP-47969N DIP-12113N 0.41 1 1 Y
DIP-47969N DIP-11059N 0.41 1 1 Y
DIP-47969N DIP-10787N 0.41 1 1 Y
DIP-47969N DIP-10567N 0.41 1 1 Y
DIP-47935N DIP-9834N 0.41 1 1 Y
DIP-47935N DIP-10079N 0.41 1 1 Y
DIP-47917N DIP-9167N 0.41 1 1 Y
DIP-47917N DIP-10574N 0.41 1 1 Y
DIP-47897N DIP-6856N 0.41 1 1 Y
DIP-47897N DIP-48244N 0.41 1 1 Y
DIP-47897N DIP-47890N 0.41 1 1 Y
DIP-47897N DIP-12035N 0.41 1 1 Y
DIP-47890N DIP-9109N 0.41 1 1 Y
DIP-47870N DIP-10807N 0.41 1 1 Y
DIP-47862N DIP-10848N 0.41 1 1 Y
DIP-47861N DIP-9810N 0.41 1 1 Y
DIP-47861N DIP-35852N 0.41 1 1 Y
DIP-47861N DIP-10690N 0.41 1 1 Y
DIP-47861N DIP-10497N 0.41 1 1 Y
DIP-47843N DIP-9599N 0.41 1 1 Y
DIP-47843N DIP-47865N 0.41 1 1 Y
DIP-47843N DIP-31865N 0.41 1 1 Y
DIP-46203N DIP-9035N 0.41 1 1 Y
DIP-39402N DIP-9822N 0.41 1 1 Y
DIP-36232N DIP-47889N 0.41 1 1 Y
DIP-36232N DIP-10794N 0.41 1 1 Y
DIP-36212N DIP-9598N 0.41 1 1 Y
DIP-36211N DIP-9835N 0.41 1 1 Y
DIP-36211N DIP-513N 0.41 1 1 Y
DIP-36211N DIP-11127N 0.41 1 1 Y
DIP-36207N DIP-10783N 0.41 1 1 Y
DIP-36205N DIP-35865N 0.41 1 1 Y
DIP-36205N DIP-12908N 0.41 1 1 Y
DIP-36205N DIP-10880N 0.41 1 1 Y
DIP-36202N DIP-9734N 0.41 1 1 Y
DIP-36202N DIP-9373N 0.41 1 1 Y
DIP-36200N DIP-28071N 0.41 1 1 Y
DIP-36178N DIP-9829N 0.41 1 1 Y
DIP-36178N DIP-36044N 0.41 1 1 Y
DIP-36163N DIP-6856N 0.41 1 1 Y
DIP-36163N DIP-47890N 0.41 1 1 Y
DIP-36163N DIP-10508N 0.41 1 1 Y
DIP-36040N DIP-47909N 0.41 1 1 Y
DIP-36040N DIP-10791N 0.41 1 1 Y
DIP-35940N DIP-35958N 0.41 1 1 Y
DIP-35855N DIP-12910N 0.41 1 1 Y
DIP-35748N DIP-12035N 0.41 1 1 Y
DIP-35499N DIP-9469N 0.41 1 1 Y
DIP-35499N DIP-47993N 0.41 1 1 Y
DIP-35412N DIP-10490N 0.41 1 1 Y
DIP-341N DIP-12808N 0.41 1 1 Y
DIP-341N DIP-11915N 0.41 1 1 Y
DIP-31865N DIP-48178N 0.41 1 1 Y
DIP-31865N DIP-12458N 0.41 1 1 Y
DIP-31849N DIP-11019N 0.41 1 1 Y
DIP-31845N DIP-9107N 0.41 1 1 Y
DIP-31845N DIP-29874N 0.41 1 1 Y
DIP-31844N DIP-9511N 0.41 1 1 Y
DIP-31844N DIP-36227N 0.41 1 1 Y
DIP-31844N DIP-11063N 0.41 1 1 Y
DIP-31844N DIP-10248N 0.41 1 1 Y
DIP-29874N DIP-11935N 0.41 1 1 Y
DIP-29874N DIP-11320N 0.41 1 1 Y
DIP-29377N DIP-10465N 0.41 1 1 Y
DIP-29140N DIP-9834N 0.41 1 1 Y
DIP-29140N DIP-9740N 0.41 1 1 Y
DIP-2901N DIP-9097N 0.41 1 1 Y
DIP-28106N DIP-47969N 0.41 1 1 Y
DIP-28106N DIP-10509N 0.41 1 1 Y
DIP-28085N DIP-9878N 0.41 1 1 Y
DIP-28085N DIP-9599N 0.41 1 1 Y
DIP-28085N DIP-48244N 0.41 1 1 Y
DIP-28085N DIP-36209N 0.41 1 1 Y
DIP-28085N DIP-31865N 0.41 1 1 Y
DIP-28085N DIP-10690N 0.41 1 1 Y
DIP-28085N DIP-10211N 0.41 1 1 Y
DIP-28085N DIP-10004N 0.41 1 1 Y
DIP-28078N DIP-47864N 0.41 1 1 Y
DIP-28078N DIP-10729N 0.41 1 1 Y
DIP-27650N DIP-564N 0.41 1 1 Y
DIP-27650N DIP-47831N 0.41 1 1 Y
DIP-27650N DIP-31845N 0.41 1 1 Y
DIP-12630N DIP-36015N 0.41 1 1 Y
DIP-12630N DIP-12187N 0.41 1 1 Y
DIP-12602N DIP-47889N 0.41 1 1 Y
DIP-12602N DIP-10794N 0.41 1 1 Y
DIP-12506N DIP-9034N 0.41 1 1 Y
DIP-12506N DIP-48007N 0.41 1 1 Y
DIP-12506N DIP-12328N 0.41 1 1 Y
DIP-12440N DIP-10268N 0.41 1 1 Y
DIP-12414N DIP-12327N 0.41 1 1 Y
DIP-12371N DIP-6878N 0.41 1 1 Y
DIP-12371N DIP-11501N 0.41 1 1 Y
DIP-12368N DIP-9669N 0.41 1 1 Y
DIP-12355N DIP-12194N 0.41 1 1 Y
DIP-12343N DIP-35932N 0.41 1 1 Y
DIP-12343N DIP-10598N 0.41 1 1 Y
DIP-12328N DIP-9913N 0.41 1 1 Y
DIP-12328N DIP-35894N 0.41 1 1 Y
DIP-12328N DIP-10565N 0.41 1 1 Y
DIP-12322N DIP-9597N 0.41 1 1 Y
DIP-12322N DIP-48169N 0.41 1 1 Y
DIP-12276N DIP-10240N 0.41 1 1 Y
DIP-12200N DIP-11956N 0.41 1 1 Y
DIP-12200N DIP-11769N 0.41 1 1 Y
DIP-12167N DIP-12458N 0.41 1 1 Y
DIP-12136N DIP-10738N 0.41 1 1 Y
DIP-11614N DIP-35794N 0.41 1 1 Y
DIP-11614N DIP-10780N 0.41 1 1 Y
DIP-11548N DIP-48244N 0.41 1 1 Y
DIP-11548N DIP-36211N 0.41 1 1 Y
DIP-11548N DIP-10136N 0.41 1 1 Y
DIP-11548N DIP-10004N 0.41 1 1 Y
DIP-11537N DIP-47865N 0.41 1 1 Y
DIP-11537N DIP-35855N 0.41 1 1 Y
DIP-11537N DIP-10789N 0.41 1 1 Y
DIP-11434N DIP-9624N 0.41 1 1 Y
DIP-11434N DIP-9422N 0.41 1 1 Y
DIP-11434N DIP-47953N 0.41 1 1 Y
DIP-11434N DIP-31854N 0.41 1 1 Y
DIP-11434N DIP-10568N 0.41 1 1 Y
DIP-11410N DIP-9835N 0.41 1 1 Y
DIP-11410N DIP-9681N 0.41 1 1 Y
DIP-11410N DIP-35855N 0.41 1 1 Y
DIP-11410N DIP-10789N 0.41 1 1 Y
DIP-11308N DIP-9523N 0.41 1 1 Y
DIP-11277N DIP-12289N 0.41 1 1 Y
DIP-11185N DIP-9122N 0.41 1 1 Y
DIP-11185N DIP-35499N 0.41 1 1 Y
DIP-11180N DIP-9457N 0.41 1 1 Y
DIP-11180N DIP-11921N 0.41 1 1 Y
DIP-11075N DIP-35806N 0.41 1 1 Y
DIP-11075N DIP-10788N 0.41 1 1 Y
DIP-11069N DIP-36212N 0.41 1 1 Y
DIP-11069N DIP-10520N 0.41 1 1 Y
DIP-11069N DIP-10137N 0.41 1 1 Y
DIP-11059N DIP-9324N 0.41 1 1 Y
DIP-11059N DIP-11614N 0.41 1 1 Y
DIP-11059N DIP-11115N 0.41 1 1 Y
DIP-11059N DIP-10568N 0.41 1 1 Y
DIP-11034N DIP-28106N 0.41 1 1 Y
DIP-11031N DIP-11322N 0.41 1 1 Y
DIP-11019N DIP-31849N 0.41 1 1 Y
DIP-10920N DIP-60620N 0.41 1 1 Y
DIP-10920N DIP-35792N 0.41 1 1 Y
DIP-10920N DIP-10490N 0.41 1 1 Y
DIP-10919N DIP-47859N 0.41 1 1 Y
DIP-10906N DIP-35984N 0.41 1 1 Y
DIP-10878N DIP-9668N 0.41 1 1 Y
DIP-10868N DIP-11110N 0.41 1 1 Y
DIP-10851N DIP-6878N 0.41 1 1 Y
DIP-10851N DIP-12499N 0.41 1 1 Y
DIP-10849N DIP-10568N 0.41 1 1 Y
DIP-10847N DIP-35841N 0.41 1 1 Y
DIP-10847N DIP-10464N 0.41 1 1 Y
DIP-10847N DIP-10434N 0.41 1 1 Y
DIP-10826N DIP-6871N 0.41 1 1 Y
DIP-10826N DIP-48008N 0.41 1 1 Y
DIP-10815N DIP-10807N 0.41 1 1 Y
DIP-10809N DIP-36215N 0.41 1 1 Y
DIP-10809N DIP-10451N 0.41 1 1 Y
DIP-10804N DIP-48196N 0.41 1 1 Y
DIP-10804N DIP-36212N 0.41 1 1 Y
DIP-10804N DIP-10137N 0.41 1 1 Y
DIP-10788N DIP-10321N 0.41 1 1 Y
DIP-10783N DIP-48149N 0.41 1 1 Y
DIP-10783N DIP-35860N 0.41 1 1 Y
DIP-10783N DIP-11410N 0.41 1 1 Y
DIP-10783N DIP-10747N 0.41 1 1 Y
DIP-10775N DIP-9035N 0.41 1 1 Y
DIP-10757N DIP-35860N 0.41 1 1 Y
DIP-10757N DIP-31853N 0.41 1 1 Y
DIP-10757N DIP-10890N 0.41 1 1 Y
DIP-10757N DIP-10747N 0.41 1 1 Y
DIP-10750N DIP-10008N 0.41 1 1 Y
DIP-10747N DIP-35907N 0.41 1 1 Y
DIP-10746N DIP-48229N 0.41 1 1 Y
DIP-10745N DIP-35791N 0.41 1 1 Y
DIP-10745N DIP-11956N 0.41 1 1 Y
DIP-10745N DIP-10847N 0.41 1 1 Y
DIP-10740N DIP-48001N 0.41 1 1 Y
DIP-10725N DIP-9198N 0.41 1 1 Y
DIP-10711N DIP-46203N 0.41 1 1 Y
DIP-10711N DIP-10775N 0.41 1 1 Y
DIP-10694N DIP-10773N 0.41 1 1 Y
DIP-10149N DIP-47849N 0.41 1 1 Y
DIP-10149N DIP-10003N 0.41 1 1 Y
DIP-10137N DIP-9598N 0.41 1 1 Y
DIP-10137N DIP-10743N 0.41 1 1 Y
DIP-10136N DIP-9835N 0.41 1 1 Y
DIP-10136N DIP-513N 0.41 1 1 Y
DIP-10136N DIP-11127N 0.41 1 1 Y
DIP-10126N DIP-9273N 0.41 1 1 Y
DIP-10126N DIP-12749N 0.41 1 1 Y
DIP-10122N DIP-9807N 0.41 1 1 Y
DIP-10122N DIP-48246N 0.41 1 1 Y
DIP-10115N DIP-31877N 0.41 1 1 Y
DIP-10079N DIP-10164N 0.41 1 1 Y
DIP-10066N DIP-9090N 0.41 1 1 Y
DIP-10066N DIP-47907N 0.41 1 1 Y
DIP-10065N DIP-10665N 0.41 1 1 Y
DIP-10063N DIP-9725N 0.41 1 1 Y
DIP-10063N DIP-28106N 0.41 1 1 Y
DIP-10057N DIP-9886N 0.41 1 1 Y
DIP-10054N DIP-11912N 0.41 1 1 Y
DIP-10024N DIP-9556N 0.41 1 1 Y
DIP-10021N DIP-12035N 0.41 1 1 Y
DIP-10010N DIP-726N 0.41 1 1 Y
DIP-10004N DIP-9554N 0.41 1 1 Y
DIP-10004N DIP-29377N 0.41 1 1 Y
DIP-9998N DIP-35972N 0.40 1 1 Y
DIP-9998N DIP-10760N 0.40 1 1 Y
DIP-9967N DIP-31841N 0.40 1 1 Y
DIP-9967N DIP-11766N 0.40 1 1 Y
DIP-9902N DIP-31853N 0.40 1 1 Y
DIP-9902N DIP-10890N 0.40 1 1 Y
DIP-9899N DIP-6878N 0.40 1 1 Y
DIP-9899N DIP-48244N 0.40 1 1 Y
DIP-9899N DIP-48216N 0.40 1 1 Y
DIP-9899N DIP-10004N 0.40 1 1 Y
DIP-9886N DIP-9074N 0.40 1 1 Y
DIP-9886N DIP-48030N 0.40 1 1 Y
DIP-9886N DIP-47961N 0.40 1 1 Y
DIP-9886N DIP-10054N 0.40 1 1 Y
DIP-9879N DIP-36212N 0.40 1 1 Y
DIP-9879N DIP-10137N 0.40 1 1 Y
DIP-9875N DIP-10535N 0.40 1 1 Y
DIP-9863N DIP-9756N 0.40 1 1 Y
DIP-9863N DIP-47854N 0.40 1 1 Y
DIP-9863N DIP-10183N 0.40 1 1 Y
DIP-9862N DIP-9801N 0.40 1 1 Y
DIP-9862N DIP-36204N 0.40 1 1 Y
DIP-9862N DIP-35855N 0.40 1 1 Y
DIP-9862N DIP-10789N 0.40 1 1 Y
DIP-9852N DIP-10777N 0.40 1 1 Y
DIP-9835N DIP-36212N 0.40 1 1 Y
DIP-9835N DIP-10137N 0.40 1 1 Y
DIP-9834N DIP-11774N 0.40 1 1 Y
DIP-9834N DIP-10878N 0.40 1 1 Y
DIP-9828N DIP-9198N 0.40 1 1 Y
DIP-9825N DIP-9891N 0.40 1 1 Y
DIP-9825N DIP-10079N 0.40 1 1 Y
DIP-9819N DIP-11893N 0.40 1 1 Y
DIP-9819N DIP-10192N 0.40 1 1 Y
DIP-9810N DIP-48030N 0.40 1 1 Y
DIP-9810N DIP-10054N 0.40 1 1 Y
DIP-9801N DIP-9035N 0.40 1 1 Y
DIP-9801N DIP-28077N 0.40 1 1 Y
DIP-9801N DIP-12916N 0.40 1 1 Y
DIP-9801N DIP-11585N 0.40 1 1 Y
DIP-9795N DIP-48234N 0.40 1 1 Y
DIP-9795N DIP-12951N 0.40 1 1 Y
DIP-9791N DIP-9109N 0.40 1 1 Y
DIP-9791N DIP-6052N 0.40 1 1 Y
DIP-9791N DIP-48161N 0.40 1 1 Y
DIP-9791N DIP-47835N 0.40 1 1 Y
DIP-9791N DIP-12060N 0.40 1 1 Y
DIP-9787N DIP-12010N 0.40 1 1 Y
DIP-9787N DIP-10460N 0.40 1 1 Y
DIP-9786N DIP-29140N 0.40 1 1 Y
DIP-9786N DIP-10553N 0.40 1 1 Y
DIP-9775N DIP-9390N 0.40 1 1 Y
DIP-9775N DIP-47874N 0.40 1 1 Y
DIP-9775N DIP-12595N 0.40 1 1 Y
DIP-9740N DIP-47835N 0.40 1 1 Y
DIP-9740N DIP-12060N 0.40 1 1 Y
DIP-9735N DIP-9798N 0.40 1 1 Y
DIP-9735N DIP-9396N 0.40 1 1 Y
DIP-9735N DIP-47948N 0.40 1 1 Y
DIP-9735N DIP-47913N 0.40 1 1 Y
DIP-9735N DIP-12058N 0.40 1 1 Y
DIP-9733N DIP-48054N 0.40 1 1 Y
DIP-9733N DIP-10165N 0.40 1 1 Y
DIP-9726N DIP-9551N 0.40 1 1 Y
DIP-9726N DIP-35412N 0.40 1 1 Y
DIP-9726N DIP-31864N 0.40 1 1 Y
DIP-9726N DIP-1026N 0.40 1 1 Y
DIP-9726N DIP-10164N 0.40 1 1 Y
DIP-9725N DIP-35780N 0.40 1 1 Y
DIP-9725N DIP-12954N 0.40 1 1 Y
DIP-9725N DIP-12850N 0.40 1 1 Y
DIP-9713N DIP-10459N 0.40 1 1 Y
DIP-9710N DIP-35806N 0.40 1 1 Y
DIP-9710N DIP-10788N 0.40 1 1 Y
DIP-9702N DIP-47946N 0.40 1 1 Y
DIP-9701N DIP-12113N 0.40 1 1 Y
DIP-9377N DIP-10535N 0.40 1 1 Y
DIP-9339N DIP-9767N 0.40 1 1 Y
DIP-9339N DIP-47916N 0.40 1 1 Y
DIP-9339N DIP-10334N 0.40 1 1 Y
DIP-9339N DIP-10211N 0.40 1 1 Y
DIP-9337N DIP-10663N 0.40 1 1 Y
DIP-9328N DIP-9822N 0.40 1 1 Y
DIP-9318N DIP-48228N 0.40 1 1 Y
DIP-9198N DIP-9509N 0.40 1 1 Y
DIP-9198N DIP-48272N 0.40 1 1 Y
DIP-9182N DIP-48228N 0.40 1 1 Y
DIP-9182N DIP-10579N 0.40 1 1 Y
DIP-9179N DIP-10573N 0.40 1 1 Y
DIP-9177N DIP-10063N 0.40 1 1 Y
DIP-9154N DIP-9879N 0.40 1 1 Y
DIP-9147N DIP-35941N 0.40 1 1 Y
DIP-9147N DIP-10316N 0.40 1 1 Y
DIP-9142N DIP-9819N 0.40 1 1 Y
DIP-9142N DIP-35957N 0.40 1 1 Y
DIP-9142N DIP-1035N 0.40 1 1 Y
DIP-9129N DIP-9655N 0.40 1 1 Y
DIP-9126N DIP-48149N 0.40 1 1 Y
DIP-9126N DIP-11410N 0.40 1 1 Y
DIP-9126N DIP-10022N 0.40 1 1 Y
DIP-9122N DIP-12849N 0.40 1 1 Y
DIP-9119N DIP-48113N 0.40 1 1 Y
DIP-9119N DIP-12549N 0.40 1 1 Y
DIP-9110N DIP-9834N 0.40 1 1 Y
DIP-9110N DIP-9521N 0.40 1 1 Y
DIP-9110N DIP-11929N 0.40 1 1 Y
DIP-9097N DIP-9977N 0.40 1 1 Y
DIP-9097N DIP-10939N 0.40 1 1 Y
DIP-9090N DIP-11551N 0.40 1 1 Y
DIP-9040N DIP-9484N 0.40 1 1 Y
DIP-9036N DIP-31853N 0.40 1 1 Y
DIP-9036N DIP-11551N 0.40 1 1 Y
DIP-9036N DIP-10890N 0.40 1 1 Y
DIP-9035N DIP-47873N 0.40 1 1 Y
DIP-9035N DIP-11072N 0.40 1 1 Y
DIP-9035N DIP-10532N 0.40 1 1 Y
DIP-9034N DIP-9154N 0.40 1 1 Y
DIP-9034N DIP-35855N 0.40 1 1 Y
DIP-9034N DIP-10789N 0.40 1 1 Y
DIP-9027N DIP-12282N 0.40 1 1 Y
DIP-6876N DIP-35882N 0.40 1 1 Y
DIP-6876N DIP-10749N 0.40 1 1 Y
DIP-6876N DIP-10610N 0.40 1 1 Y
DIP-6871N DIP-9899N 0.40 1 1 Y
DIP-6871N DIP-31853N 0.40 1 1 Y
DIP-6871N DIP-10890N 0.40 1 1 Y
DIP-6870N DIP-35914N 0.40 1 1 Y
DIP-6870N DIP-10746N 0.40 1 1 Y
DIP-6860N DIP-48178N 0.40 1 1 Y
DIP-6856N DIP-48109N 0.40 1 1 Y
DIP-6856N DIP-12355N 0.40 1 1 Y
DIP-6856N DIP-11118N 0.40 1 1 Y
DIP-6855N DIP-10344N 0.40 1 1 Y
DIP-6854N DIP-48120N 0.40 1 1 Y
DIP-6854N DIP-12377N 0.40 1 1 Y
DIP-6853N DIP-9679N 0.40 1 1 Y
DIP-6853N DIP-28063N 0.40 1 1 Y
DIP-6853N DIP-10640N 0.40 1 1 Y
DIP-6851N DIP-48228N 0.40 1 1 Y
DIP-6851N DIP-47829N 0.40 1 1 Y
DIP-6851N DIP-10792N 0.40 1 1 Y
DIP-6168N DIP-9875N 0.40 1 1 Y
DIP-614N DIP-9035N 0.40 1 1 Y
DIP-6070N DIP-10092N 0.40 1 1 Y
DIP-60620N DIP-10579N 0.40 1 1 Y
DIP-6052N DIP-36212N 0.40 1 1 Y
DIP-6052N DIP-10137N 0.40 1 1 Y
DIP-59619N DIP-10072N 0.40 1 1 Y
DIP-585N DIP-11936N 0.40 1 1 Y
DIP-48151N DIP-9552N 0.40 1 1 Y
DIP-48151N DIP-29379N 0.40 1 1 Y
DIP-48149N DIP-9998N 0.40 1 1 Y
DIP-48149N DIP-36216N 0.40 1 1 Y
DIP-48135N DIP-11921N 0.40 1 1 Y
DIP-48120N DIP-9870N 0.40 1 1 Y
DIP-48110N DIP-9668N 0.40 1 1 Y
DIP-48106N DIP-9198N 0.40 1 1 Y
DIP-48100N DIP-10885N 0.40 1 1 Y
DIP-48100N DIP-10446N 0.40 1 1 Y
DIP-48085N DIP-35931N 0.40 1 1 Y
DIP-48085N DIP-10617N 0.40 1 1 Y
DIP-48073N DIP-9599N 0.40 1 1 Y
DIP-48073N DIP-47859N 0.40 1 1 Y
DIP-48073N DIP-31865N 0.40 1 1 Y
DIP-48073N DIP-10446N 0.40 1 1 Y
DIP-48065N DIP-9252N 0.40 1 1 Y
DIP-48065N DIP-48046N 0.40 1 1 Y
DIP-48063N DIP-28063N 0.40 1 1 Y
DIP-48055N DIP-9655N 0.40 1 1 Y
DIP-48054N DIP-9142N 0.40 1 1 Y
DIP-48049N DIP-12176N 0.40 1 1 Y
DIP-48048N DIP-10851N 0.40 1 1 Y
DIP-48043N DIP-10344N 0.40 1 1 Y
DIP-48025N DIP-6854N 0.40 1 1 Y
DIP-48008N DIP-9899N 0.40 1 1 Y
DIP-48008N DIP-31853N 0.40 1 1 Y
DIP-48008N DIP-10890N 0.40 1 1 Y
DIP-48007N DIP-9154N 0.40 1 1 Y
DIP-48007N DIP-35855N 0.40 1 1 Y
DIP-48007N DIP-10789N 0.40 1 1 Y
DIP-48006N DIP-9219N 0.40 1 1 Y
DIP-48006N DIP-9034N 0.40 1 1 Y
DIP-48006N DIP-48007N 0.40 1 1 Y
DIP-48006N DIP-36040N 0.40 1 1 Y
DIP-48006N DIP-11512N 0.40 1 1 Y
DIP-48001N DIP-11976N 0.40 1 1 Y
DIP-47988N DIP-10777N 0.40 1 1 Y
DIP-47981N DIP-12165N 0.40 1 1 Y
DIP-47977N DIP-10824N 0.40 1 1 Y
DIP-47976N DIP-48234N 0.40 1 1 Y
DIP-47976N DIP-12951N 0.40 1 1 Y
DIP-47966N DIP-11108N 0.40 1 1 Y
DIP-47966N DIP-11059N 0.40 1 1 Y
DIP-47940N DIP-10579N 0.40 1 1 Y
DIP-47922N DIP-31853N 0.40 1 1 Y
DIP-47922N DIP-10890N 0.40 1 1 Y
DIP-47913N DIP-48196N 0.40 1 1 Y
DIP-47907N DIP-11551N 0.40 1 1 Y
DIP-47904N DIP-11585N 0.40 1 1 Y
DIP-47890N DIP-48109N 0.40 1 1 Y
DIP-47890N DIP-12355N 0.40 1 1 Y
DIP-47890N DIP-11118N 0.40 1 1 Y
DIP-47870N DIP-9879N 0.40 1 1 Y
DIP-47870N DIP-9069N 0.40 1 1 Y
DIP-47865N DIP-36027N 0.40 1 1 Y
DIP-47865N DIP-12200N 0.40 1 1 Y
DIP-47865N DIP-10344N 0.40 1 1 Y
DIP-47862N DIP-28077N 0.40 1 1 Y
DIP-47854N DIP-9979N 0.40 1 1 Y
DIP-47854N DIP-9565N 0.40 1 1 Y
DIP-47854N DIP-48019N 0.40 1 1 Y
DIP-47849N DIP-11157N 0.40 1 1 Y
DIP-47846N DIP-9093N 0.40 1 1 Y
DIP-47846N DIP-6881N 0.40 1 1 Y
DIP-47846N DIP-35823N 0.40 1 1 Y
DIP-47843N DIP-12113N 0.40 1 1 Y
DIP-47838N DIP-10008N 0.40 1 1 Y
DIP-47837N DIP-10431N 0.40 1 1 Y
DIP-47834N DIP-10663N 0.40 1 1 Y
DIP-47833N DIP-10579N 0.40 1 1 Y
DIP-46478N DIP-48151N 0.40 1 1 Y
DIP-46478N DIP-28077N 0.40 1 1 Y
DIP-46478N DIP-11465N 0.40 1 1 Y
DIP-46203N DIP-10313N 0.40 1 1 Y
DIP-36216N DIP-10434N 0.40 1 1 Y
DIP-36215N DIP-35840N 0.40 1 1 Y
DIP-36215N DIP-11167N 0.40 1 1 Y
DIP-36214N DIP-10092N 0.40 1 1 Y
DIP-36213N DIP-11936N 0.40 1 1 Y
DIP-36212N DIP-47991N 0.40 1 1 Y
DIP-36212N DIP-10056N 0.40 1 1 Y
DIP-36211N DIP-11592N 0.40 1 1 Y
DIP-36205N DIP-9829N 0.40 1 1 Y
DIP-36205N DIP-9382N 0.40 1 1 Y
DIP-36205N DIP-36170N 0.40 1 1 Y
DIP-36204N DIP-9035N 0.40 1 1 Y
DIP-36204N DIP-28077N 0.40 1 1 Y
DIP-36204N DIP-12916N 0.40 1 1 Y
DIP-36204N DIP-11585N 0.40 1 1 Y
DIP-36202N DIP-35412N 0.40 1 1 Y
DIP-36202N DIP-1026N 0.40 1 1 Y
DIP-36202N DIP-10164N 0.40 1 1 Y
DIP-36201N DIP-9679N 0.40 1 1 Y
DIP-36201N DIP-28063N 0.40 1 1 Y
DIP-36201N DIP-10640N 0.40 1 1 Y
DIP-36181N DIP-46203N 0.40 1 1 Y
DIP-36181N DIP-10775N 0.40 1 1 Y
DIP-36178N DIP-9034N 0.40 1 1 Y
DIP-36178N DIP-48007N 0.40 1 1 Y
DIP-36178N DIP-11976N 0.40 1 1 Y
DIP-36170N DIP-35852N 0.40 1 1 Y
DIP-36170N DIP-10497N 0.40 1 1 Y
DIP-36163N DIP-9835N 0.40 1 1 Y
DIP-36163N DIP-9828N 0.40 1 1 Y
DIP-36163N DIP-35899N 0.40 1 1 Y
DIP-360N DIP-28086N 0.40 1 1 Y
DIP-36044N DIP-35842N 0.40 1 1 Y
DIP-36040N DIP-10124N 0.40 1 1 Y
DIP-36037N DIP-9035N 0.40 1 1 Y
DIP-35958N DIP-10008N 0.40 1 1 Y
DIP-35747N DIP-11585N 0.40 1 1 Y
DIP-35499N DIP-12849N 0.40 1 1 Y
DIP-35089N DIP-10092N 0.40 1 1 Y
DIP-341N DIP-9786N 0.40 1 1 Y
DIP-341N DIP-48163N 0.40 1 1 Y
DIP-341N DIP-47889N 0.40 1 1 Y
DIP-341N DIP-35806N 0.40 1 1 Y
DIP-341N DIP-10794N 0.40 1 1 Y
DIP-341N DIP-10788N 0.40 1 1 Y
DIP-31869N DIP-11501N 0.40 1 1 Y
DIP-31865N DIP-12284N 0.40 1 1 Y
DIP-31865N DIP-10006N 0.40 1 1 Y
DIP-31864N DIP-9825N 0.40 1 1 Y
DIP-31853N DIP-9899N 0.40 1 1 Y
DIP-31853N DIP-12853N 0.40 1 1 Y
DIP-31848N DIP-48178N 0.40 1 1 Y
DIP-31841N DIP-12327N 0.40 1 1 Y
DIP-31841N DIP-10321N 0.40 1 1 Y
DIP-31830N DIP-10021N 0.40 1 1 Y
DIP-29377N DIP-11347N 0.40 1 1 Y
DIP-28085N DIP-35854N 0.40 1 1 Y
DIP-28085N DIP-29868N 0.40 1 1 Y
DIP-28085N DIP-12048N 0.40 1 1 Y
DIP-28085N DIP-10088N 0.40 1 1 Y
DIP-28078N DIP-48161N 0.40 1 1 Y
DIP-28077N DIP-9879N 0.40 1 1 Y
DIP-28077N DIP-11043N 0.40 1 1 Y
DIP-28077N DIP-10921N 0.40 1 1 Y
DIP-28077N DIP-10500N 0.40 1 1 Y
DIP-28071N DIP-9515N 0.40 1 1 Y
DIP-27650N DIP-9219N 0.40 1 1 Y
DIP-27650N DIP-36040N 0.40 1 1 Y
DIP-27650N DIP-11512N 0.40 1 1 Y
DIP-12675N DIP-9383N 0.40 1 1 Y
DIP-12675N DIP-48141N 0.40 1 1 Y
DIP-12675N DIP-11358N 0.40 1 1 Y
DIP-12656N DIP-10318N 0.40 1 1 Y
DIP-12630N DIP-48054N 0.40 1 1 Y
DIP-12630N DIP-47835N 0.40 1 1 Y
DIP-12630N DIP-12060N 0.40 1 1 Y
DIP-12630N DIP-10165N 0.40 1 1 Y
DIP-12552N DIP-11300N 0.40 1 1 Y
DIP-12499N DIP-11585N 0.40 1 1 Y
DIP-12440N DIP-9618N 0.40 1 1 Y
DIP-12440N DIP-48119N 0.40 1 1 Y
DIP-12440N DIP-36015N 0.40 1 1 Y
DIP-12440N DIP-12187N 0.40 1 1 Y
DIP-12414N DIP-9078N 0.40 1 1 Y
DIP-12414N DIP-35834N 0.40 1 1 Y
DIP-12368N DIP-9887N 0.40 1 1 Y
DIP-12327N DIP-9834N 0.40 1 1 Y
DIP-12327N DIP-48054N 0.40 1 1 Y
DIP-12327N DIP-10165N 0.40 1 1 Y
DIP-12326N DIP-9725N 0.40 1 1 Y
DIP-12276N DIP-48275N 0.40 1 1 Y
DIP-12276N DIP-12343N 0.40 1 1 Y
DIP-12235N DIP-9231N 0.40 1 1 Y
DIP-12235N DIP-48078N 0.40 1 1 Y
DIP-12194N DIP-12327N 0.40 1 1 Y
DIP-12187N DIP-9552N 0.40 1 1 Y
DIP-12187N DIP-35842N 0.40 1 1 Y
DIP-12187N DIP-29379N 0.40 1 1 Y
DIP-11608N DIP-11696N 0.40 1 1 Y
DIP-11608N DIP-10708N 0.40 1 1 Y
DIP-11585N DIP-9399N 0.40 1 1 Y
DIP-11468N DIP-9469N 0.40 1 1 Y
DIP-11468N DIP-9122N 0.40 1 1 Y
DIP-11468N DIP-36229N 0.40 1 1 Y
DIP-11468N DIP-35499N 0.40 1 1 Y
DIP-11468N DIP-10261N 0.40 1 1 Y
DIP-11465N DIP-9552N 0.40 1 1 Y
DIP-11465N DIP-29379N 0.40 1 1 Y
DIP-11434N DIP-48161N 0.40 1 1 Y
DIP-11434N DIP-12328N 0.40 1 1 Y
DIP-11434N DIP-10939N 0.40 1 1 Y
DIP-11410N DIP-9998N 0.40 1 1 Y
DIP-11410N DIP-36216N 0.40 1 1 Y
DIP-11355N DIP-9767N 0.40 1 1 Y
DIP-11355N DIP-47991N 0.40 1 1 Y
DIP-11355N DIP-47916N 0.40 1 1 Y
DIP-11313N DIP-11921N 0.40 1 1 Y
DIP-11278N DIP-10666N 0.40 1 1 Y
DIP-11157N DIP-47866N 0.40 1 1 Y
DIP-11157N DIP-12586N 0.40 1 1 Y
DIP-11157N DIP-12167N 0.40 1 1 Y
DIP-11124N DIP-9949N 0.40 1 1 Y
DIP-11124N DIP-6867N 0.40 1 1 Y
DIP-11124N DIP-29797N 0.40 1 1 Y
DIP-11079N DIP-12117N 0.40 1 1 Y
DIP-11075N DIP-10532N 0.40 1 1 Y
DIP-11067N DIP-35972N 0.40 1 1 Y
DIP-11067N DIP-10760N 0.40 1 1 Y
DIP-11058N DIP-48264N 0.40 1 1 Y
DIP-11058N DIP-10334N 0.40 1 1 Y
DIP-11024N DIP-9979N 0.40 1 1 Y
DIP-11024N DIP-9426N 0.40 1 1 Y
DIP-11024N DIP-9035N 0.40 1 1 Y
DIP-11024N DIP-48019N 0.40 1 1 Y
DIP-1101N DIP-48051N 0.40 1 1 Y
DIP-1101N DIP-35785N 0.40 1 1 Y
DIP-1101N DIP-10353N 0.40 1 1 Y
DIP-1101N DIP-10322N 0.40 1 1 Y
DIP-11016N DIP-9110N 0.40 1 1 Y
DIP-11001N DIP-9668N 0.40 1 1 Y
DIP-10983N DIP-9669N 0.40 1 1 Y
DIP-10983N DIP-10334N 0.40 1 1 Y
DIP-10983N DIP-10057N 0.40 1 1 Y
DIP-10921N DIP-9110N 0.40 1 1 Y
DIP-10920N DIP-9979N 0.40 1 1 Y
DIP-10920N DIP-9413N 0.40 1 1 Y
DIP-10920N DIP-48032N 0.40 1 1 Y
DIP-10920N DIP-48019N 0.40 1 1 Y
DIP-10920N DIP-11649N 0.40 1 1 Y
DIP-10917N DIP-10372N 0.40 1 1 Y
DIP-10890N DIP-9899N 0.40 1 1 Y
DIP-10890N DIP-12853N 0.40 1 1 Y
DIP-10885N DIP-48136N 0.40 1 1 Y
DIP-10885N DIP-10161N 0.40 1 1 Y
DIP-10878N DIP-10330N 0.40 1 1 Y
DIP-10849N DIP-11086N 0.40 1 1 Y
DIP-10848N DIP-10079N 0.40 1 1 Y
DIP-10847N DIP-11024N 0.40 1 1 Y
DIP-10847N DIP-10983N 0.40 1 1 Y
DIP-10836N DIP-11185N 0.40 1 1 Y
DIP-10815N DIP-9879N 0.40 1 1 Y
DIP-10815N DIP-9069N 0.40 1 1 Y
DIP-10793N DIP-47941N 0.40 1 1 Y
DIP-10793N DIP-10757N 0.40 1 1 Y
DIP-10791N DIP-10124N 0.40 1 1 Y
DIP-10789N DIP-9675N 0.40 1 1 Y
DIP-10789N DIP-47859N 0.40 1 1 Y
DIP-10787N DIP-10008N 0.40 1 1 Y
DIP-10785N DIP-48054N 0.40 1 1 Y
DIP-10785N DIP-10165N 0.40 1 1 Y
DIP-10783N DIP-9180N 0.40 1 1 Y
DIP-10783N DIP-36166N 0.40 1 1 Y
DIP-10780N DIP-10708N 0.40 1 1 Y
DIP-10775N DIP-10313N 0.40 1 1 Y
DIP-10761N DIP-9093N 0.40 1 1 Y
DIP-10761N DIP-6881N 0.40 1 1 Y
DIP-10761N DIP-35823N 0.40 1 1 Y
DIP-10750N DIP-10431N 0.40 1 1 Y
DIP-10747N DIP-585N 0.40 1 1 Y
DIP-10747N DIP-36213N 0.40 1 1 Y
DIP-10745N DIP-341N 0.40 1 1 Y
DIP-10745N DIP-10579N 0.40 1 1 Y
DIP-10743N DIP-11585N 0.40 1 1 Y
DIP-10740N DIP-9841N 0.40 1 1 Y
DIP-10740N DIP-48148N 0.40 1 1 Y
DIP-10725N DIP-9509N 0.40 1 1 Y
DIP-10725N DIP-48272N 0.40 1 1 Y
DIP-10708N DIP-9498N 0.40 1 1 Y
DIP-10665N DIP-10008N 0.40 1 1 Y
DIP-10164N DIP-9132N 0.40 1 1 Y
DIP-10164N DIP-36035N 0.40 1 1 Y
DIP-10137N DIP-47991N 0.40 1 1 Y
DIP-10137N DIP-10056N 0.40 1 1 Y
DIP-10136N DIP-11592N 0.40 1 1 Y
DIP-10128N DIP-48183N 0.40 1 1 Y
DIP-10128N DIP-47859N 0.40 1 1 Y
DIP-10126N DIP-9566N 0.40 1 1 Y
DIP-10126N DIP-31872N 0.40 1 1 Y
DIP-10126N DIP-10115N 0.40 1 1 Y
DIP-10122N DIP-9234N 0.40 1 1 Y
DIP-10115N DIP-11008N 0.40 1 1 Y
DIP-10110N DIP-6070N 0.40 1 1 Y
DIP-10110N DIP-35089N 0.40 1 1 Y
DIP-10072N DIP-12552N 0.40 1 1 Y
DIP-10057N DIP-9750N 0.40 1 1 Y
DIP-10057N DIP-35832N 0.40 1 1 Y
DIP-10057N DIP-10921N 0.40 1 1 Y
DIP-10024N DIP-9110N 0.40 1 1 Y
DIP-10024N DIP-35839N 0.40 1 1 Y
DIP-10024N DIP-10459N 0.40 1 1 Y
DIP-10024N DIP-10241N 0.40 1 1 Y
DIP-10022N DIP-9509N 0.40 1 1 Y
DIP-10022N DIP-48272N 0.40 1 1 Y
DIP-10010N DIP-11608N 0.40 1 1 Y
DIP-10006N DIP-48240N 0.40 1 1 Y
DIP-10006N DIP-35940N 0.40 1 1 Y
DIP-10006N DIP-10065N 0.40 1 1 Y
DIP-10004N DIP-9599N 0.40 1 1 Y
DIP-10004N DIP-31865N 0.40 1 1 Y
DIP-10004N DIP-31859N 0.40 1 1 Y
DIP-10004N DIP-10401N 0.40 1 1 Y
DIP-10003N DIP-11157N 0.40 1 1 Y
DIP-9979N DIP-9132N 0.39 1 1 Y
DIP-9979N DIP-36035N 0.39 1 1 Y
DIP-9960N DIP-35887N 0.39 1 1 Y
DIP-9949N DIP-47889N 0.39 1 1 Y
DIP-9949N DIP-10794N 0.39 1 1 Y
DIP-9948N DIP-35887N 0.39 1 1 Y
DIP-9932N DIP-9734N 0.39 1 1 Y
DIP-9907N DIP-12282N 0.39 1 1 Y
DIP-9899N DIP-585N 0.39 1 1 Y
DIP-9899N DIP-36213N 0.39 1 1 Y
DIP-9899N DIP-35887N 0.39 1 1 Y
DIP-9899N DIP-11434N 0.39 1 1 Y
DIP-9886N DIP-9337N 0.39 1 1 Y
DIP-9886N DIP-47834N 0.39 1 1 Y
DIP-9886N DIP-12870N 0.39 1 1 Y
DIP-9879N DIP-12035N 0.39 1 1 Y
DIP-9878N DIP-9248N 0.39 1 1 Y
DIP-9875N DIP-9949N 0.39 1 1 Y
DIP-9875N DIP-29797N 0.39 1 1 Y
DIP-9870N DIP-9822N 0.39 1 1 Y
DIP-9862N DIP-48275N 0.39 1 1 Y
DIP-9862N DIP-12343N 0.39 1 1 Y
DIP-9862N DIP-11434N 0.39 1 1 Y
DIP-9862N DIP-11071N 0.39 1 1 Y
DIP-9852N DIP-35806N 0.39 1 1 Y
DIP-9852N DIP-10788N 0.39 1 1 Y
DIP-9841N DIP-9598N 0.39 1 1 Y
DIP-9841N DIP-9201N 0.39 1 1 Y
DIP-9841N DIP-614N 0.39 1 1 Y
DIP-9841N DIP-48040N 0.39 1 1 Y
DIP-9841N DIP-36037N 0.39 1 1 Y
DIP-9841N DIP-10160N 0.39 1 1 Y
DIP-9834N DIP-28077N 0.39 1 1 Y
DIP-9829N DIP-10232N 0.39 1 1 Y
DIP-9828N DIP-9509N 0.39 1 1 Y
DIP-9828N DIP-585N 0.39 1 1 Y
DIP-9828N DIP-48272N 0.39 1 1 Y
DIP-9828N DIP-36213N 0.39 1 1 Y
DIP-9825N DIP-9907N 0.39 1 1 Y
DIP-9825N DIP-9385N 0.39 1 1 Y
DIP-9825N DIP-36038N 0.39 1 1 Y
DIP-9822N DIP-9373N 0.39 1 1 Y
DIP-9819N DIP-9300N 0.39 1 1 Y
DIP-9819N DIP-47935N 0.39 1 1 Y
DIP-9819N DIP-47829N 0.39 1 1 Y
DIP-9819N DIP-10792N 0.39 1 1 Y
DIP-9807N DIP-9948N 0.39 1 1 Y
DIP-9807N DIP-48014N 0.39 1 1 Y
DIP-9801N DIP-9143N 0.39 1 1 Y
DIP-9801N DIP-48151N 0.39 1 1 Y
DIP-9801N DIP-47897N 0.39 1 1 Y
DIP-9801N DIP-36219N 0.39 1 1 Y
DIP-9801N DIP-11465N 0.39 1 1 Y
DIP-9801N DIP-10607N 0.39 1 1 Y
DIP-9787N DIP-10666N 0.39 1 1 Y
DIP-9775N DIP-9275N 0.39 1 1 Y
DIP-9767N DIP-10777N 0.39 1 1 Y
DIP-9733N DIP-11434N 0.39 1 1 Y
DIP-9733N DIP-10579N 0.39 1 1 Y
DIP-9728N DIP-10441N 0.39 1 1 Y
DIP-9719N DIP-48151N 0.39 1 1 Y
DIP-9719N DIP-11465N 0.39 1 1 Y
DIP-9717N DIP-11278N 0.39 1 1 Y
DIP-9713N DIP-2901N 0.39 1 1 Y
DIP-9712N DIP-12010N 0.39 1 1 Y
DIP-9690N DIP-12095N 0.39 1 1 Y
DIP-9377N DIP-9932N 0.39 1 1 Y
DIP-9377N DIP-10521N 0.39 1 1 Y
DIP-9339N DIP-9853N 0.39 1 1 Y
DIP-9339N DIP-6853N 0.39 1 1 Y
DIP-9339N DIP-36207N 0.39 1 1 Y
DIP-9339N DIP-36201N 0.39 1 1 Y
DIP-9337N DIP-10579N 0.39 1 1 Y
DIP-9335N DIP-9854N 0.39 1 1 Y
DIP-9328N DIP-35791N 0.39 1 1 Y
DIP-9328N DIP-10745N 0.39 1 1 Y
DIP-9324N DIP-12326N 0.39 1 1 Y
DIP-9198N DIP-9416N 0.39 1 1 Y
DIP-9198N DIP-47939N 0.39 1 1 Y
DIP-9182N DIP-11970N 0.39 1 1 Y
DIP-9182N DIP-10500N 0.39 1 1 Y
DIP-9182N DIP-10056N 0.39 1 1 Y
DIP-9181N DIP-1036N 0.39 1 1 Y
DIP-9179N DIP-10164N 0.39 1 1 Y
DIP-9177N DIP-11350N 0.39 1 1 Y
DIP-9155N DIP-10568N 0.39 1 1 Y
DIP-9154N DIP-6853N 0.39 1 1 Y
DIP-9154N DIP-36201N 0.39 1 1 Y
DIP-9150N DIP-6870N 0.39 1 1 Y
DIP-9129N DIP-35644N 0.39 1 1 Y
DIP-9129N DIP-10696N 0.39 1 1 Y
DIP-9122N DIP-9167N 0.39 1 1 Y
DIP-9122N DIP-47917N 0.39 1 1 Y
DIP-9110N DIP-35940N 0.39 1 1 Y
DIP-9110N DIP-11774N 0.39 1 1 Y
DIP-9110N DIP-10065N 0.39 1 1 Y
DIP-9109N DIP-31856N 0.39 1 1 Y
DIP-9109N DIP-31841N 0.39 1 1 Y
DIP-9109N DIP-11766N 0.39 1 1 Y
DIP-9109N DIP-1079N 0.39 1 1 Y
DIP-9097N DIP-12604N 0.39 1 1 Y
DIP-9097N DIP-11095N 0.39 1 1 Y
DIP-9078N DIP-6853N 0.39 1 1 Y
DIP-9078N DIP-36201N 0.39 1 1 Y
DIP-9074N DIP-11059N 0.39 1 1 Y
DIP-9064N DIP-35918N 0.39 1 1 Y
DIP-9064N DIP-10385N 0.39 1 1 Y
DIP-9056N DIP-9273N 0.39 1 1 Y
DIP-9056N DIP-36033N 0.39 1 1 Y
DIP-9056N DIP-12440N 0.39 1 1 Y
DIP-9035N DIP-9598N 0.39 1 1 Y
DIP-9034N DIP-31841N 0.39 1 1 Y
DIP-9034N DIP-11766N 0.39 1 1 Y
DIP-9034N DIP-11157N 0.39 1 1 Y
DIP-9034N DIP-10143N 0.39 1 1 Y
DIP-9033N DIP-6855N 0.39 1 1 Y
DIP-726N DIP-9034N 0.39 1 1 Y
DIP-726N DIP-48007N 0.39 1 1 Y
DIP-726N DIP-11687N 0.39 1 1 Y
DIP-6876N DIP-10006N 0.39 1 1 Y
DIP-6871N DIP-47835N 0.39 1 1 Y
DIP-6871N DIP-12060N 0.39 1 1 Y
DIP-6870N DIP-6867N 0.39 1 1 Y
DIP-6865N DIP-9566N 0.39 1 1 Y
DIP-6865N DIP-9512N 0.39 1 1 Y
DIP-6865N DIP-31872N 0.39 1 1 Y
DIP-6860N DIP-9669N 0.39 1 1 Y
DIP-6856N DIP-9907N 0.39 1 1 Y
DIP-6854N DIP-9979N 0.39 1 1 Y
DIP-6854N DIP-48019N 0.39 1 1 Y
DIP-6854N DIP-12167N 0.39 1 1 Y
DIP-6853N DIP-585N 0.39 1 1 Y
DIP-6853N DIP-48161N 0.39 1 1 Y
DIP-6853N DIP-36213N 0.39 1 1 Y
DIP-6850N DIP-9110N 0.39 1 1 Y
DIP-6848N DIP-9181N 0.39 1 1 Y
DIP-614N DIP-9511N 0.39 1 1 Y
DIP-614N DIP-35903N 0.39 1 1 Y
DIP-614N DIP-11059N 0.39 1 1 Y
DIP-614N DIP-10826N 0.39 1 1 Y
DIP-6070N DIP-9825N 0.39 1 1 Y
DIP-60620N DIP-9891N 0.39 1 1 Y
DIP-60620N DIP-12586N 0.39 1 1 Y
DIP-60620N DIP-11082N 0.39 1 1 Y
DIP-585N DIP-9682N 0.39 1 1 Y
DIP-48151N DIP-9822N 0.39 1 1 Y
DIP-48149N DIP-48169N 0.39 1 1 Y
DIP-48149N DIP-11071N 0.39 1 1 Y
DIP-48148N DIP-9598N 0.39 1 1 Y
DIP-48148N DIP-9201N 0.39 1 1 Y
DIP-48148N DIP-614N 0.39 1 1 Y
DIP-48148N DIP-48040N 0.39 1 1 Y
DIP-48148N DIP-36037N 0.39 1 1 Y
DIP-48148N DIP-10160N 0.39 1 1 Y
DIP-48141N DIP-12194N 0.39 1 1 Y
DIP-48135N DIP-48161N 0.39 1 1 Y
DIP-48109N DIP-9034N 0.39 1 1 Y
DIP-48109N DIP-48007N 0.39 1 1 Y
DIP-48106N DIP-9177N 0.39 1 1 Y
DIP-48103N DIP-48115N 0.39 1 1 Y
DIP-48103N DIP-11045N 0.39 1 1 Y
DIP-48100N DIP-11991N 0.39 1 1 Y
DIP-48081N DIP-10334N 0.39 1 1 Y
DIP-48081N DIP-10006N 0.39 1 1 Y
DIP-48071N DIP-9214N 0.39 1 1 Y
DIP-48071N DIP-48234N 0.39 1 1 Y
DIP-48071N DIP-12951N 0.39 1 1 Y
DIP-48055N DIP-35644N 0.39 1 1 Y
DIP-48054N DIP-48163N 0.39 1 1 Y
DIP-48054N DIP-28078N 0.39 1 1 Y
DIP-48054N DIP-11912N 0.39 1 1 Y
DIP-48054N DIP-10672N 0.39 1 1 Y
DIP-48048N DIP-31853N 0.39 1 1 Y
DIP-48048N DIP-10890N 0.39 1 1 Y
DIP-48048N DIP-10579N 0.39 1 1 Y
DIP-48032N DIP-9509N 0.39 1 1 Y
DIP-48032N DIP-48272N 0.39 1 1 Y
DIP-48030N DIP-9565N 0.39 1 1 Y
DIP-48019N DIP-9132N 0.39 1 1 Y
DIP-48019N DIP-36035N 0.39 1 1 Y
DIP-48014N DIP-35887N 0.39 1 1 Y
DIP-48008N DIP-47835N 0.39 1 1 Y
DIP-48008N DIP-12060N 0.39 1 1 Y
DIP-48007N DIP-31841N 0.39 1 1 Y
DIP-48007N DIP-11766N 0.39 1 1 Y
DIP-48007N DIP-11157N 0.39 1 1 Y
DIP-48007N DIP-10143N 0.39 1 1 Y
DIP-47998N DIP-9879N 0.39 1 1 Y
DIP-47994N DIP-9835N 0.39 1 1 Y
DIP-47994N DIP-35943N 0.39 1 1 Y
DIP-47994N DIP-11551N 0.39 1 1 Y
DIP-47994N DIP-10314N 0.39 1 1 Y
DIP-47988N DIP-11981N 0.39 1 1 Y
DIP-47969N DIP-9599N 0.39 1 1 Y
DIP-47969N DIP-31865N 0.39 1 1 Y
DIP-47969N DIP-12327N 0.39 1 1 Y
DIP-47969N DIP-10186N 0.39 1 1 Y
DIP-47969N DIP-10110N 0.39 1 1 Y
DIP-47916N DIP-10777N 0.39 1 1 Y
DIP-47913N DIP-9069N 0.39 1 1 Y
DIP-47913N DIP-48161N 0.39 1 1 Y
DIP-47890N DIP-9907N 0.39 1 1 Y
DIP-47865N DIP-11558N 0.39 1 1 Y
DIP-47862N DIP-10568N 0.39 1 1 Y
DIP-47854N DIP-35907N 0.39 1 1 Y
DIP-47849N DIP-9435N 0.39 1 1 Y
DIP-47849N DIP-9198N 0.39 1 1 Y
DIP-47849N DIP-48054N 0.39 1 1 Y
DIP-47849N DIP-10165N 0.39 1 1 Y
DIP-47834N DIP-10579N 0.39 1 1 Y
DIP-47834N DIP-10057N 0.39 1 1 Y
DIP-46478N DIP-11288N 0.39 1 1 Y
DIP-46203N DIP-47838N 0.39 1 1 Y
DIP-46203N DIP-35825N 0.39 1 1 Y
DIP-46203N DIP-10787N 0.39 1 1 Y
DIP-46203N DIP-10128N 0.39 1 1 Y
DIP-36219N DIP-48030N 0.39 1 1 Y
DIP-36219N DIP-10054N 0.39 1 1 Y
DIP-36216N DIP-35924N 0.39 1 1 Y
DIP-36216N DIP-12458N 0.39 1 1 Y
DIP-36216N DIP-10172N 0.39 1 1 Y
DIP-36214N DIP-9598N 0.39 1 1 Y
DIP-36214N DIP-11613N 0.39 1 1 Y
DIP-36213N DIP-9682N 0.39 1 1 Y
DIP-36212N DIP-9750N 0.39 1 1 Y
DIP-36212N DIP-9337N 0.39 1 1 Y
DIP-36212N DIP-47866N 0.39 1 1 Y
DIP-36212N DIP-47834N 0.39 1 1 Y
DIP-36212N DIP-35832N 0.39 1 1 Y
DIP-36212N DIP-31870N 0.39 1 1 Y
DIP-36212N DIP-12586N 0.39 1 1 Y
DIP-36212N DIP-10836N 0.39 1 1 Y
DIP-36212N DIP-10326N 0.39 1 1 Y
DIP-36212N DIP-10270N 0.39 1 1 Y
DIP-36211N DIP-9155N 0.39 1 1 Y
DIP-36211N DIP-48271N 0.39 1 1 Y
DIP-36211N DIP-48109N 0.39 1 1 Y
DIP-36211N DIP-11118N 0.39 1 1 Y
DIP-36209N DIP-9248N 0.39 1 1 Y
DIP-36205N DIP-9994N 0.39 1 1 Y
DIP-36205N DIP-48235N 0.39 1 1 Y
DIP-36204N DIP-9143N 0.39 1 1 Y
DIP-36204N DIP-48151N 0.39 1 1 Y
DIP-36204N DIP-47897N 0.39 1 1 Y
DIP-36204N DIP-47859N 0.39 1 1 Y
DIP-36204N DIP-36219N 0.39 1 1 Y
DIP-36204N DIP-11465N 0.39 1 1 Y
DIP-36204N DIP-10607N 0.39 1 1 Y
DIP-36201N DIP-585N 0.39 1 1 Y
DIP-36201N DIP-48161N 0.39 1 1 Y
DIP-36201N DIP-36213N 0.39 1 1 Y
DIP-36200N DIP-11278N 0.39 1 1 Y
DIP-36183N DIP-9854N 0.39 1 1 Y
DIP-36183N DIP-47861N 0.39 1 1 Y
DIP-36170N DIP-9875N 0.39 1 1 Y
DIP-360N DIP-9179N 0.39 1 1 Y
DIP-360N DIP-48234N 0.39 1 1 Y
DIP-360N DIP-12951N 0.39 1 1 Y
DIP-360N DIP-12853N 0.39 1 1 Y
DIP-36038N DIP-9564N 0.39 1 1 Y
DIP-36037N DIP-9511N 0.39 1 1 Y
DIP-36037N DIP-35903N 0.39 1 1 Y
DIP-36037N DIP-11059N 0.39 1 1 Y
DIP-35855N DIP-35823N 0.39 1 1 Y
DIP-35499N DIP-9167N 0.39 1 1 Y
DIP-35499N DIP-47917N 0.39 1 1 Y
DIP-35089N DIP-9825N 0.39 1 1 Y
DIP-341N DIP-10151N 0.39 1 1 Y
DIP-31870N DIP-9599N 0.39 1 1 Y
DIP-31870N DIP-48076N 0.39 1 1 Y
DIP-31870N DIP-31865N 0.39 1 1 Y
DIP-31870N DIP-10535N 0.39 1 1 Y
DIP-31869N DIP-48151N 0.39 1 1 Y
DIP-31869N DIP-11465N 0.39 1 1 Y
DIP-31865N DIP-9822N 0.39 1 1 Y
DIP-31865N DIP-9250N 0.39 1 1 Y
DIP-31853N DIP-47837N 0.39 1 1 Y
DIP-31853N DIP-35842N 0.39 1 1 Y
DIP-31853N DIP-10750N 0.39 1 1 Y
DIP-31848N DIP-9669N 0.39 1 1 Y
DIP-31841N DIP-47981N 0.39 1 1 Y
DIP-31841N DIP-11710N 0.39 1 1 Y
DIP-31841N DIP-11585N 0.39 1 1 Y
DIP-29848N DIP-11043N 0.39 1 1 Y
DIP-29797N DIP-10794N 0.39 1 1 Y
DIP-29379N DIP-9749N 0.39 1 1 Y
DIP-29377N DIP-48106N 0.39 1 1 Y
DIP-29140N DIP-9891N 0.39 1 1 Y
DIP-28085N DIP-35972N 0.39 1 1 Y
DIP-28085N DIP-12716N 0.39 1 1 Y
DIP-28085N DIP-10760N 0.39 1 1 Y
DIP-28085N DIP-10295N 0.39 1 1 Y
DIP-28085N DIP-10001N 0.39 1 1 Y
DIP-28077N DIP-9544N 0.39 1 1 Y
DIP-28077N DIP-9093N 0.39 1 1 Y
DIP-28077N DIP-48087N 0.39 1 1 Y
DIP-28077N DIP-47866N 0.39 1 1 Y
DIP-28077N DIP-12586N 0.39 1 1 Y
DIP-28077N DIP-11592N 0.39 1 1 Y
DIP-28077N DIP-10232N 0.39 1 1 Y
DIP-28071N DIP-48025N 0.39 1 1 Y
DIP-28071N DIP-10640N 0.39 1 1 Y
DIP-28071N DIP-10339N 0.39 1 1 Y
DIP-2198N DIP-9795N 0.39 1 1 Y
DIP-2198N DIP-47976N 0.39 1 1 Y
DIP-12954N DIP-11071N 0.39 1 1 Y
DIP-12675N DIP-47981N 0.39 1 1 Y
DIP-12675N DIP-11710N 0.39 1 1 Y
DIP-12656N DIP-48089N 0.39 1 1 Y
DIP-12586N DIP-9729N 0.39 1 1 Y
DIP-12586N DIP-35871N 0.39 1 1 Y
DIP-12573N DIP-9238N 0.39 1 1 Y
DIP-12573N DIP-48089N 0.39 1 1 Y
DIP-12506N DIP-11124N 0.39 1 1 Y
DIP-12504N DIP-10919N 0.39 1 1 Y
DIP-12504N DIP-10151N 0.39 1 1 Y
DIP-12499N DIP-12604N 0.39 1 1 Y
DIP-12499N DIP-10923N 0.39 1 1 Y
DIP-12495N DIP-9724N 0.39 1 1 Y
DIP-12395N DIP-48051N 0.39 1 1 Y
DIP-12395N DIP-10353N 0.39 1 1 Y
DIP-12377N DIP-6853N 0.39 1 1 Y
DIP-12377N DIP-36201N 0.39 1 1 Y
DIP-12368N DIP-12035N 0.39 1 1 Y
DIP-12355N DIP-9690N 0.39 1 1 Y
DIP-12355N DIP-35838N 0.39 1 1 Y
DIP-12295N DIP-47909N 0.39 1 1 Y
DIP-12295N DIP-10791N 0.39 1 1 Y
DIP-12284N DIP-9198N 0.39 1 1 Y
DIP-12284N DIP-12775N 0.39 1 1 Y
DIP-12282N DIP-35855N 0.39 1 1 Y
DIP-12282N DIP-10789N 0.39 1 1 Y
DIP-12200N DIP-35806N 0.39 1 1 Y
DIP-12200N DIP-10788N 0.39 1 1 Y
DIP-12194N DIP-11976N 0.39 1 1 Y
DIP-12187N DIP-9690N 0.39 1 1 Y
DIP-12187N DIP-726N 0.39 1 1 Y
DIP-12187N DIP-35838N 0.39 1 1 Y
DIP-12165N DIP-12167N 0.39 1 1 Y
DIP-12136N DIP-35855N 0.39 1 1 Y
DIP-12136N DIP-10789N 0.39 1 1 Y
DIP-11613N DIP-31870N 0.39 1 1 Y
DIP-11613N DIP-10326N 0.39 1 1 Y
DIP-11601N DIP-10574N 0.39 1 1 Y
DIP-11596N DIP-9136N 0.39 1 1 Y
DIP-11585N DIP-48054N 0.39 1 1 Y
DIP-11585N DIP-10783N 0.39 1 1 Y
DIP-11585N DIP-10165N 0.39 1 1 Y
DIP-11551N DIP-12113N 0.39 1 1 Y
DIP-11512N DIP-9436N 0.39 1 1 Y
DIP-11512N DIP-12117N 0.39 1 1 Y
DIP-11501N DIP-9035N 0.39 1 1 Y
DIP-11465N DIP-9822N 0.39 1 1 Y
DIP-11434N DIP-12748N 0.39 1 1 Y
DIP-11414N DIP-9669N 0.39 1 1 Y
DIP-11410N DIP-48169N 0.39 1 1 Y
DIP-11410N DIP-11071N 0.39 1 1 Y
DIP-11358N DIP-12194N 0.39 1 1 Y
DIP-11350N DIP-9078N 0.39 1 1 Y
DIP-11350N DIP-360N 0.39 1 1 Y
DIP-11322N DIP-585N 0.39 1 1 Y
DIP-11322N DIP-36213N 0.39 1 1 Y
DIP-11320N DIP-9724N 0.39 1 1 Y
DIP-11313N DIP-48161N 0.39 1 1 Y
DIP-11278N DIP-9509N 0.39 1 1 Y
DIP-11278N DIP-48272N 0.39 1 1 Y
DIP-11278N DIP-48149N 0.39 1 1 Y
DIP-11278N DIP-12096N 0.39 1 1 Y
DIP-11278N DIP-11410N 0.39 1 1 Y
DIP-11278N DIP-11322N 0.39 1 1 Y
DIP-11180N DIP-9801N 0.39 1 1 Y
DIP-11180N DIP-36204N 0.39 1 1 Y
DIP-11167N DIP-9675N 0.39 1 1 Y
DIP-11167N DIP-48223N 0.39 1 1 Y
DIP-11167N DIP-12716N 0.39 1 1 Y
DIP-11167N DIP-10725N 0.39 1 1 Y
DIP-11124N DIP-12136N 0.39 1 1 Y
DIP-11119N DIP-9599N 0.39 1 1 Y
DIP-11119N DIP-31865N 0.39 1 1 Y
DIP-11079N DIP-47991N 0.39 1 1 Y
DIP-11075N DIP-48103N 0.39 1 1 Y
DIP-11075N DIP-10550N 0.39 1 1 Y
DIP-11075N DIP-10241N 0.39 1 1 Y
DIP-11059N DIP-9948N 0.39 1 1 Y
DIP-11059N DIP-9457N 0.39 1 1 Y
DIP-11059N DIP-48014N 0.39 1 1 Y
DIP-11059N DIP-47952N 0.39 1 1 Y
DIP-11059N DIP-11696N 0.39 1 1 Y
DIP-11059N DIP-10793N 0.39 1 1 Y
DIP-11059N DIP-10164N 0.39 1 1 Y
DIP-11058N DIP-35941N 0.39 1 1 Y
DIP-11058N DIP-10316N 0.39 1 1 Y
DIP-11031N DIP-47874N 0.39 1 1 Y
DIP-11031N DIP-12595N 0.39 1 1 Y
DIP-11031N DIP-11347N 0.39 1 1 Y
DIP-11016N DIP-31853N 0.39 1 1 Y
DIP-11016N DIP-10890N 0.39 1 1 Y
DIP-10983N DIP-9932N 0.39 1 1 Y
DIP-10983N DIP-9853N 0.39 1 1 Y
DIP-10983N DIP-48085N 0.39 1 1 Y
DIP-10983N DIP-36207N 0.39 1 1 Y
DIP-10983N DIP-11908N 0.39 1 1 Y
DIP-10983N DIP-11119N 0.39 1 1 Y
DIP-10936N DIP-9948N 0.39 1 1 Y
DIP-10936N DIP-48014N 0.39 1 1 Y
DIP-10920N DIP-29378N 0.39 1 1 Y
DIP-10920N DIP-11110N 0.39 1 1 Y
DIP-10920N DIP-10079N 0.39 1 1 Y
DIP-10904N DIP-9565N 0.39 1 1 Y
DIP-10903N DIP-11043N 0.39 1 1 Y
DIP-10890N DIP-47837N 0.39 1 1 Y
DIP-10890N DIP-35842N 0.39 1 1 Y
DIP-10890N DIP-10750N 0.39 1 1 Y
DIP-10885N DIP-9564N 0.39 1 1 Y
DIP-10878N DIP-10019N 0.39 1 1 Y
DIP-10849N DIP-60620N 0.39 1 1 Y
DIP-10849N DIP-48030N 0.39 1 1 Y
DIP-10849N DIP-10054N 0.39 1 1 Y
DIP-10847N DIP-9070N 0.39 1 1 Y
DIP-10847N DIP-6881N 0.39 1 1 Y
DIP-10847N DIP-48223N 0.39 1 1 Y
DIP-10847N DIP-48095N 0.39 1 1 Y
DIP-10847N DIP-48040N 0.39 1 1 Y
DIP-10847N DIP-47846N 0.39 1 1 Y
DIP-10847N DIP-35823N 0.39 1 1 Y
DIP-10847N DIP-10761N 0.39 1 1 Y
DIP-10847N DIP-10725N 0.39 1 1 Y
DIP-10847N DIP-10160N 0.39 1 1 Y
DIP-10847N DIP-10151N 0.39 1 1 Y
DIP-10836N DIP-6846N 0.39 1 1 Y
DIP-10836N DIP-28077N 0.39 1 1 Y
DIP-10836N DIP-28063N 0.39 1 1 Y
DIP-10824N DIP-1101N 0.39 1 1 Y
DIP-10816N DIP-6876N 0.39 1 1 Y
DIP-10816N DIP-35748N 0.39 1 1 Y
DIP-10807N DIP-11921N 0.39 1 1 Y
DIP-10804N DIP-48264N 0.39 1 1 Y
DIP-10794N DIP-10906N 0.39 1 1 Y
DIP-10791N DIP-9035N 0.39 1 1 Y
DIP-10790N DIP-9565N 0.39 1 1 Y
DIP-10788N DIP-9097N 0.39 1 1 Y
DIP-10785N DIP-11075N 0.39 1 1 Y
DIP-10783N DIP-9734N 0.39 1 1 Y
DIP-10783N DIP-9097N 0.39 1 1 Y
DIP-10783N DIP-36214N 0.39 1 1 Y
DIP-10783N DIP-11548N 0.39 1 1 Y
DIP-10783N DIP-10375N 0.39 1 1 Y
DIP-10783N DIP-10057N 0.39 1 1 Y
DIP-10780N DIP-11071N 0.39 1 1 Y
DIP-10777N DIP-35780N 0.39 1 1 Y
DIP-10777N DIP-12954N 0.39 1 1 Y
DIP-10777N DIP-10663N 0.39 1 1 Y
DIP-10775N DIP-47838N 0.39 1 1 Y
DIP-10775N DIP-35825N 0.39 1 1 Y
DIP-10775N DIP-10787N 0.39 1 1 Y
DIP-10775N DIP-10128N 0.39 1 1 Y
DIP-10773N DIP-10698N 0.39 1 1 Y
DIP-10731N DIP-10890N 0.39 1 1 Y
DIP-10731N DIP-10579N 0.39 1 1 Y
DIP-10697N DIP-9913N 0.39 1 1 Y
DIP-10183N DIP-35907N 0.39 1 1 Y
DIP-10164N DIP-35893N 0.39 1 1 Y
DIP-10137N DIP-9750N 0.39 1 1 Y
DIP-10137N DIP-47866N 0.39 1 1 Y
DIP-10137N DIP-35832N 0.39 1 1 Y
DIP-10137N DIP-31870N 0.39 1 1 Y
DIP-10137N DIP-12586N 0.39 1 1 Y
DIP-10137N DIP-10836N 0.39 1 1 Y
DIP-10137N DIP-10326N 0.39 1 1 Y
DIP-10137N DIP-10270N 0.39 1 1 Y
DIP-10136N DIP-9155N 0.39 1 1 Y
DIP-10136N DIP-48271N 0.39 1 1 Y
DIP-10136N DIP-48109N 0.39 1 1 Y
DIP-10136N DIP-11118N 0.39 1 1 Y
DIP-10126N DIP-9064N 0.39 1 1 Y
DIP-10126N DIP-48136N 0.39 1 1 Y
DIP-10126N DIP-11232N 0.39 1 1 Y
DIP-10126N DIP-10161N 0.39 1 1 Y
DIP-10122N DIP-48076N 0.39 1 1 Y
DIP-10122N DIP-36211N 0.39 1 1 Y
DIP-10122N DIP-31849N 0.39 1 1 Y
DIP-10122N DIP-11019N 0.39 1 1 Y
DIP-10122N DIP-10136N 0.39 1 1 Y
DIP-10115N DIP-9129N 0.39 1 1 Y
DIP-10115N DIP-48055N 0.39 1 1 Y
DIP-10110N DIP-12954N 0.39 1 1 Y
DIP-10110N DIP-10666N 0.39 1 1 Y
DIP-10072N DIP-48149N 0.39 1 1 Y
DIP-10072N DIP-11410N 0.39 1 1 Y
DIP-10063N DIP-36214N 0.39 1 1 Y
DIP-10063N DIP-10375N 0.39 1 1 Y
DIP-10057N DIP-9834N 0.39 1 1 Y
DIP-10057N DIP-9776N 0.39 1 1 Y
DIP-10057N DIP-28063N 0.39 1 1 Y
DIP-10057N DIP-10008N 0.39 1 1 Y
DIP-10054N DIP-9565N 0.39 1 1 Y
DIP-10021N DIP-12853N 0.39 1 1 Y
DIP-10008N DIP-35958N 0.39 1 1 Y
DIP-10008N DIP-10665N 0.39 1 1 Y
DIP-10006N DIP-341N 0.39 1 1 Y
DIP-10006N DIP-11614N 0.39 1 1 Y
DIP-10006N DIP-11079N 0.39 1 1 Y
DIP-10004N DIP-9435N 0.39 1 1 Y
DIP-10003N DIP-9435N 0.39 1 1 Y
DIP-10003N DIP-9198N 0.39 1 1 Y
DIP-10003N DIP-48054N 0.39 1 1 Y
DIP-10003N DIP-10165N 0.39 1 1 Y
DIP-10001N DIP-9554N 0.39 1 1 Y
DIP-10001N DIP-29377N 0.39 1 1 Y
DIP-10001N DIP-11585N 0.39 1 1 Y
DIP-9998N DIP-48001N 0.38 1 1 Y
DIP-9960N DIP-9886N 0.38 1 1 Y
DIP-9949N DIP-565N 0.38 1 1 Y
DIP-9949N DIP-48251N 0.38 1 1 Y
DIP-9949N DIP-31846N 0.38 1 1 Y
DIP-9913N DIP-35992N 0.38 1 1 Y
DIP-9913N DIP-11124N 0.38 1 1 Y
DIP-9913N DIP-10298N 0.38 1 1 Y
DIP-9902N DIP-31869N 0.38 1 1 Y
DIP-9899N DIP-48240N 0.38 1 1 Y
DIP-9899N DIP-35943N 0.38 1 1 Y
DIP-9899N DIP-10314N 0.38 1 1 Y
DIP-9887N DIP-6878N 0.38 1 1 Y
DIP-9887N DIP-48054N 0.38 1 1 Y
DIP-9887N DIP-10165N 0.38 1 1 Y
DIP-9887N DIP-10021N 0.38 1 1 Y
DIP-9886N DIP-10671N 0.38 1 1 Y
DIP-9878N DIP-9610N 0.38 1 1 Y
DIP-9878N DIP-47842N 0.38 1 1 Y
DIP-9878N DIP-47838N 0.38 1 1 Y
DIP-9878N DIP-10787N 0.38 1 1 Y
DIP-9875N DIP-9234N 0.38 1 1 Y
DIP-9862N DIP-9678N 0.38 1 1 Y
DIP-9862N DIP-47922N 0.38 1 1 Y
DIP-9862N DIP-35808N 0.38 1 1 Y
DIP-9862N DIP-10138N 0.38 1 1 Y
DIP-9862N DIP-10092N 0.38 1 1 Y
DIP-9854N DIP-31869N 0.38 1 1 Y
DIP-9853N DIP-9787N 0.38 1 1 Y
DIP-9853N DIP-47889N 0.38 1 1 Y
DIP-9853N DIP-10794N 0.38 1 1 Y
DIP-9829N DIP-11095N 0.38 1 1 Y
DIP-9819N DIP-6851N 0.38 1 1 Y
DIP-9810N DIP-9819N 0.38 1 1 Y
DIP-9810N DIP-36212N 0.38 1 1 Y
DIP-9810N DIP-12748N 0.38 1 1 Y
DIP-9810N DIP-10137N 0.38 1 1 Y
DIP-9801N DIP-6878N 0.38 1 1 Y
DIP-9791N DIP-9552N 0.38 1 1 Y
DIP-9791N DIP-29379N 0.38 1 1 Y
DIP-9786N DIP-6850N 0.38 1 1 Y
DIP-9776N DIP-48157N 0.38 1 1 Y
DIP-9776N DIP-11537N 0.38 1 1 Y
DIP-9776N DIP-10057N 0.38 1 1 Y
DIP-9775N DIP-35941N 0.38 1 1 Y
DIP-9775N DIP-10316N 0.38 1 1 Y
DIP-9756N DIP-60620N 0.38 1 1 Y
DIP-9750N DIP-9456N 0.38 1 1 Y
DIP-9749N DIP-47994N 0.38 1 1 Y
DIP-9740N DIP-9509N 0.38 1 1 Y
DIP-9740N DIP-48272N 0.38 1 1 Y
DIP-9740N DIP-11892N 0.38 1 1 Y
DIP-9740N DIP-11696N 0.38 1 1 Y
DIP-9736N DIP-9834N 0.38 1 1 Y
DIP-9735N DIP-48103N 0.38 1 1 Y
DIP-9735N DIP-35780N 0.38 1 1 Y
DIP-9735N DIP-12954N 0.38 1 1 Y
DIP-9735N DIP-11232N 0.38 1 1 Y
DIP-9735N DIP-11043N 0.38 1 1 Y
DIP-9735N DIP-10550N 0.38 1 1 Y
DIP-9733N DIP-10248N 0.38 1 1 Y
DIP-9731N DIP-31841N 0.38 1 1 Y
DIP-9731N DIP-11766N 0.38 1 1 Y
DIP-9725N DIP-11095N 0.38 1 1 Y
DIP-9717N DIP-9599N 0.38 1 1 Y
DIP-9717N DIP-6870N 0.38 1 1 Y
DIP-9717N DIP-31865N 0.38 1 1 Y
DIP-9717N DIP-10295N 0.38 1 1 Y
DIP-9713N DIP-10836N 0.38 1 1 Y
DIP-9712N DIP-9599N 0.38 1 1 Y
DIP-9712N DIP-31865N 0.38 1 1 Y
DIP-9690N DIP-9552N 0.38 1 1 Y
DIP-9690N DIP-29379N 0.38 1 1 Y
DIP-9377N DIP-10826N 0.38 1 1 Y
DIP-9339N DIP-6881N 0.38 1 1 Y
DIP-9339N DIP-36163N 0.38 1 1 Y
DIP-9339N DIP-35823N 0.38 1 1 Y
DIP-9339N DIP-10471N 0.38 1 1 Y
DIP-9335N DIP-9787N 0.38 1 1 Y
DIP-9335N DIP-9668N 0.38 1 1 Y
DIP-9328N DIP-9035N 0.38 1 1 Y
DIP-9318N DIP-48149N 0.38 1 1 Y
DIP-9318N DIP-11410N 0.38 1 1 Y
DIP-9182N DIP-9484N 0.38 1 1 Y
DIP-9182N DIP-47862N 0.38 1 1 Y
DIP-9182N DIP-10567N 0.38 1 1 Y
DIP-9181N DIP-35412N 0.38 1 1 Y
DIP-9181N DIP-1026N 0.38 1 1 Y
DIP-9179N DIP-11079N 0.38 1 1 Y
DIP-9177N DIP-12136N 0.38 1 1 Y
DIP-9167N DIP-12096N 0.38 1 1 Y
DIP-9155N DIP-9035N 0.38 1 1 Y
DIP-9155N DIP-48063N 0.38 1 1 Y
DIP-9143N DIP-9324N 0.38 1 1 Y
DIP-9142N DIP-9509N 0.38 1 1 Y
DIP-9142N DIP-48272N 0.38 1 1 Y
DIP-9126N DIP-10777N 0.38 1 1 Y
DIP-9122N DIP-29827N 0.38 1 1 Y
DIP-9122N DIP-12176N 0.38 1 1 Y
DIP-9122N DIP-10263N 0.38 1 1 Y
DIP-9110N DIP-6159N 0.38 1 1 Y
DIP-9110N DIP-11687N 0.38 1 1 Y
DIP-9109N DIP-47846N 0.38 1 1 Y
DIP-9109N DIP-10761N 0.38 1 1 Y
DIP-9109N DIP-10573N 0.38 1 1 Y
DIP-9108N DIP-9852N 0.38 1 1 Y
DIP-9108N DIP-11585N 0.38 1 1 Y
DIP-9108N DIP-10434N 0.38 1 1 Y
DIP-9107N DIP-9436N 0.38 1 1 Y
DIP-9107N DIP-47977N 0.38 1 1 Y
DIP-9107N DIP-2198N 0.38 1 1 Y
DIP-9097N DIP-11016N 0.38 1 1 Y
DIP-9078N DIP-48043N 0.38 1 1 Y
DIP-9070N DIP-9624N 0.38 1 1 Y
DIP-9070N DIP-31854N 0.38 1 1 Y
DIP-9069N DIP-11109N 0.38 1 1 Y
DIP-9064N DIP-9216N 0.38 1 1 Y
DIP-9036N DIP-11322N 0.38 1 1 Y
DIP-9035N DIP-9179N 0.38 1 1 Y
DIP-9034N DIP-9977N 0.38 1 1 Y
DIP-9034N DIP-9509N 0.38 1 1 Y
DIP-9034N DIP-48272N 0.38 1 1 Y
DIP-9034N DIP-36214N 0.38 1 1 Y
DIP-9034N DIP-360N 0.38 1 1 Y
DIP-9034N DIP-10375N 0.38 1 1 Y
DIP-9034N DIP-10057N 0.38 1 1 Y
DIP-9033N DIP-12355N 0.38 1 1 Y
DIP-9027N DIP-48169N 0.38 1 1 Y
DIP-726N DIP-9318N 0.38 1 1 Y
DIP-6889N DIP-9132N 0.38 1 1 Y
DIP-6889N DIP-36035N 0.38 1 1 Y
DIP-6876N DIP-9300N 0.38 1 1 Y
DIP-6876N DIP-48030N 0.38 1 1 Y
DIP-6876N DIP-47935N 0.38 1 1 Y
DIP-6876N DIP-12035N 0.38 1 1 Y
DIP-6876N DIP-10446N 0.38 1 1 Y
DIP-6876N DIP-10054N 0.38 1 1 Y
DIP-6871N DIP-9470N 0.38 1 1 Y
DIP-6871N DIP-47940N 0.38 1 1 Y
DIP-6871N DIP-28077N 0.38 1 1 Y
DIP-6870N DIP-35792N 0.38 1 1 Y
DIP-6867N DIP-28086N 0.38 1 1 Y
DIP-6867N DIP-11350N 0.38 1 1 Y
DIP-6866N DIP-10446N 0.38 1 1 Y
DIP-6865N DIP-9669N 0.38 1 1 Y
DIP-6865N DIP-12371N 0.38 1 1 Y
DIP-6864N DIP-9493N 0.38 1 1 Y
DIP-6864N DIP-47906N 0.38 1 1 Y
DIP-6854N DIP-36015N 0.38 1 1 Y
DIP-6854N DIP-12187N 0.38 1 1 Y
DIP-6853N DIP-9033N 0.38 1 1 Y
DIP-6853N DIP-35897N 0.38 1 1 Y
DIP-6853N DIP-29848N 0.38 1 1 Y
DIP-6853N DIP-10903N 0.38 1 1 Y
DIP-6851N DIP-9552N 0.38 1 1 Y
DIP-6851N DIP-29379N 0.38 1 1 Y
DIP-6850N DIP-6855N 0.38 1 1 Y
DIP-6846N DIP-48151N 0.38 1 1 Y
DIP-6846N DIP-11465N 0.38 1 1 Y
DIP-6846N DIP-10878N 0.38 1 1 Y
DIP-6168N DIP-9551N 0.38 1 1 Y
DIP-6168N DIP-9126N 0.38 1 1 Y
DIP-6168N DIP-31864N 0.38 1 1 Y
DIP-6159N DIP-48167N 0.38 1 1 Y
DIP-6159N DIP-11782N 0.38 1 1 Y
DIP-614N DIP-9566N 0.38 1 1 Y
DIP-614N DIP-6854N 0.38 1 1 Y
DIP-614N DIP-31872N 0.38 1 1 Y
DIP-614N DIP-12368N 0.38 1 1 Y
DIP-60620N DIP-9461N 0.38 1 1 Y
DIP-60620N DIP-36038N 0.38 1 1 Y
DIP-48151N DIP-35907N 0.38 1 1 Y
DIP-48149N DIP-35839N 0.38 1 1 Y
DIP-48149N DIP-12830N 0.38 1 1 Y
DIP-48142N DIP-10920N 0.38 1 1 Y
DIP-48136N DIP-10508N 0.38 1 1 Y
DIP-48135N DIP-9949N 0.38 1 1 Y
DIP-48135N DIP-46203N 0.38 1 1 Y
DIP-48135N DIP-29797N 0.38 1 1 Y
DIP-48135N DIP-10775N 0.38 1 1 Y
DIP-48117N DIP-47870N 0.38 1 1 Y
DIP-48117N DIP-10815N 0.38 1 1 Y
DIP-48115N DIP-48054N 0.38 1 1 Y
DIP-48115N DIP-10165N 0.38 1 1 Y
DIP-48106N DIP-10851N 0.38 1 1 Y
DIP-48106N DIP-10295N 0.38 1 1 Y
DIP-48095N DIP-9624N 0.38 1 1 Y
DIP-48095N DIP-31854N 0.38 1 1 Y
DIP-48089N DIP-12322N 0.38 1 1 Y
DIP-48085N DIP-10330N 0.38 1 1 Y
DIP-48073N DIP-9913N 0.38 1 1 Y
DIP-48073N DIP-35894N 0.38 1 1 Y
DIP-48065N DIP-9247N 0.38 1 1 Y
DIP-48054N DIP-9967N 0.38 1 1 Y
DIP-48054N DIP-9668N 0.38 1 1 Y
DIP-48054N DIP-31870N 0.38 1 1 Y
DIP-48054N DIP-10631N 0.38 1 1 Y
DIP-48054N DIP-10490N 0.38 1 1 Y
DIP-48054N DIP-10326N 0.38 1 1 Y
DIP-48048N DIP-341N 0.38 1 1 Y
DIP-48046N DIP-10641N 0.38 1 1 Y
DIP-48043N DIP-9669N 0.38 1 1 Y
DIP-48043N DIP-9512N 0.38 1 1 Y
DIP-48043N DIP-9318N 0.38 1 1 Y
DIP-48040N DIP-10490N 0.38 1 1 Y
DIP-48030N DIP-9544N 0.38 1 1 Y
DIP-48030N DIP-48178N 0.38 1 1 Y
DIP-48030N DIP-48087N 0.38 1 1 Y
DIP-48008N DIP-9470N 0.38 1 1 Y
DIP-48008N DIP-47940N 0.38 1 1 Y
DIP-48008N DIP-28077N 0.38 1 1 Y
DIP-48007N DIP-9977N 0.38 1 1 Y
DIP-48007N DIP-9509N 0.38 1 1 Y
DIP-48007N DIP-48272N 0.38 1 1 Y
DIP-48007N DIP-36214N 0.38 1 1 Y
DIP-48007N DIP-360N 0.38 1 1 Y
DIP-48007N DIP-10375N 0.38 1 1 Y
DIP-48007N DIP-10057N 0.38 1 1 Y
DIP-48006N DIP-48030N 0.38 1 1 Y
DIP-48006N DIP-10054N 0.38 1 1 Y
DIP-47998N DIP-12119N 0.38 1 1 Y
DIP-47988N DIP-10456N 0.38 1 1 Y
DIP-47977N DIP-11277N 0.38 1 1 Y
DIP-47969N DIP-9852N 0.38 1 1 Y
DIP-47969N DIP-6871N 0.38 1 1 Y
DIP-47969N DIP-6851N 0.38 1 1 Y
DIP-47969N DIP-48008N 0.38 1 1 Y
DIP-47969N DIP-12853N 0.38 1 1 Y
DIP-47969N DIP-10334N 0.38 1 1 Y
DIP-47966N DIP-48054N 0.38 1 1 Y
DIP-47966N DIP-35941N 0.38 1 1 Y
DIP-47966N DIP-10316N 0.38 1 1 Y
DIP-47966N DIP-10165N 0.38 1 1 Y
DIP-47940N DIP-10288N 0.38 1 1 Y
DIP-47935N DIP-10441N 0.38 1 1 Y
DIP-47917N DIP-12096N 0.38 1 1 Y
DIP-47913N DIP-9879N 0.38 1 1 Y
DIP-47906N DIP-10459N 0.38 1 1 Y
DIP-47897N DIP-9598N 0.38 1 1 Y
DIP-47897N DIP-36027N 0.38 1 1 Y
DIP-47897N DIP-12200N 0.38 1 1 Y
DIP-47881N DIP-9328N 0.38 1 1 Y
DIP-47870N DIP-9512N 0.38 1 1 Y
DIP-47861N DIP-31869N 0.38 1 1 Y
DIP-47859N DIP-12295N 0.38 1 1 Y
DIP-47851N DIP-9132N 0.38 1 1 Y
DIP-47849N DIP-10460N 0.38 1 1 Y
DIP-47842N DIP-9509N 0.38 1 1 Y
DIP-47842N DIP-48272N 0.38 1 1 Y
DIP-47838N DIP-6848N 0.38 1 1 Y
DIP-47838N DIP-48001N 0.38 1 1 Y
DIP-47833N DIP-47874N 0.38 1 1 Y
DIP-47833N DIP-12595N 0.38 1 1 Y
DIP-47829N DIP-9314N 0.38 1 1 Y
DIP-47829N DIP-28077N 0.38 1 1 Y
DIP-47829N DIP-12119N 0.38 1 1 Y
DIP-46478N DIP-31853N 0.38 1 1 Y
DIP-46478N DIP-10890N 0.38 1 1 Y
DIP-46203N DIP-36015N 0.38 1 1 Y
DIP-46203N DIP-12187N 0.38 1 1 Y
DIP-36232N DIP-9110N 0.38 1 1 Y
DIP-36229N DIP-12395N 0.38 1 1 Y
DIP-36229N DIP-11083N 0.38 1 1 Y
DIP-36228N DIP-10446N 0.38 1 1 Y
DIP-36219N DIP-556N 0.38 1 1 Y
DIP-36216N DIP-9234N 0.38 1 1 Y
DIP-36216N DIP-12328N 0.38 1 1 Y
DIP-36211N DIP-9776N 0.38 1 1 Y
DIP-36211N DIP-6070N 0.38 1 1 Y
DIP-36211N DIP-47952N 0.38 1 1 Y
DIP-36211N DIP-35089N 0.38 1 1 Y
DIP-36211N DIP-31844N 0.38 1 1 Y
DIP-36211N DIP-10793N 0.38 1 1 Y
DIP-36211N DIP-10186N 0.38 1 1 Y
DIP-36209N DIP-9610N 0.38 1 1 Y
DIP-36209N DIP-47842N 0.38 1 1 Y
DIP-36209N DIP-47838N 0.38 1 1 Y
DIP-36209N DIP-10787N 0.38 1 1 Y
DIP-36207N DIP-9787N 0.38 1 1 Y
DIP-36207N DIP-47889N 0.38 1 1 Y
DIP-36207N DIP-10794N 0.38 1 1 Y
DIP-36205N DIP-585N 0.38 1 1 Y
DIP-36205N DIP-48151N 0.38 1 1 Y
DIP-36205N DIP-36213N 0.38 1 1 Y
DIP-36205N DIP-11585N 0.38 1 1 Y
DIP-36205N DIP-11465N 0.38 1 1 Y
DIP-36204N DIP-6878N 0.38 1 1 Y
DIP-36201N DIP-9033N 0.38 1 1 Y
DIP-36201N DIP-35897N 0.38 1 1 Y
DIP-36201N DIP-29848N 0.38 1 1 Y
DIP-36201N DIP-10903N 0.38 1 1 Y
DIP-36200N DIP-9599N 0.38 1 1 Y
DIP-36200N DIP-6870N 0.38 1 1 Y
DIP-36200N DIP-31865N 0.38 1 1 Y
DIP-36200N DIP-10295N 0.38 1 1 Y
DIP-36183N DIP-9787N 0.38 1 1 Y
DIP-36183N DIP-9668N 0.38 1 1 Y
DIP-36178N DIP-10151N 0.38 1 1 Y
DIP-36170N DIP-9977N 0.38 1 1 Y
DIP-36163N DIP-9177N 0.38 1 1 Y
DIP-36163N DIP-47969N 0.38 1 1 Y
DIP-36163N DIP-12775N 0.38 1 1 Y
DIP-36163N DIP-10509N 0.38 1 1 Y
DIP-36040N DIP-6848N 0.38 1 1 Y
DIP-36037N DIP-9566N 0.38 1 1 Y
DIP-36037N DIP-6854N 0.38 1 1 Y
DIP-36037N DIP-31872N 0.38 1 1 Y
DIP-36037N DIP-12368N 0.38 1 1 Y
DIP-35899N DIP-35984N 0.38 1 1 Y
DIP-35855N DIP-47907N 0.38 1 1 Y
DIP-35644N DIP-47829N 0.38 1 1 Y
DIP-35499N DIP-29827N 0.38 1 1 Y
DIP-35499N DIP-12176N 0.38 1 1 Y
DIP-35499N DIP-10263N 0.38 1 1 Y
DIP-341N DIP-9624N 0.38 1 1 Y
DIP-341N DIP-47962N 0.38 1 1 Y
DIP-341N DIP-36205N 0.38 1 1 Y
DIP-341N DIP-36044N 0.38 1 1 Y
DIP-341N DIP-31854N 0.38 1 1 Y
DIP-341N DIP-12506N 0.38 1 1 Y
DIP-341N DIP-10465N 0.38 1 1 Y
DIP-31870N DIP-47835N 0.38 1 1 Y
DIP-31870N DIP-12060N 0.38 1 1 Y
DIP-31867N DIP-6871N 0.38 1 1 Y
DIP-31867N DIP-48008N 0.38 1 1 Y
DIP-31865N DIP-47862N 0.38 1 1 Y
DIP-31865N DIP-10567N 0.38 1 1 Y
DIP-31864N DIP-6860N 0.38 1 1 Y
DIP-31864N DIP-31848N 0.38 1 1 Y
DIP-31864N DIP-29848N 0.38 1 1 Y
DIP-31864N DIP-12604N 0.38 1 1 Y
DIP-31864N DIP-10903N 0.38 1 1 Y
DIP-31864N DIP-10624N 0.38 1 1 Y
DIP-31861N DIP-9493N 0.38 1 1 Y
DIP-31861N DIP-47906N 0.38 1 1 Y
DIP-31859N DIP-10663N 0.38 1 1 Y
DIP-31856N DIP-10244N 0.38 1 1 Y
DIP-31856N DIP-10079N 0.38 1 1 Y
DIP-31853N DIP-9551N 0.38 1 1 Y
DIP-31853N DIP-31864N 0.38 1 1 Y
DIP-31853N DIP-12136N 0.38 1 1 Y
DIP-31849N DIP-9822N 0.38 1 1 Y
DIP-31845N DIP-48161N 0.38 1 1 Y
DIP-31844N DIP-9907N 0.38 1 1 Y
DIP-31844N DIP-11537N 0.38 1 1 Y
DIP-31844N DIP-10057N 0.38 1 1 Y
DIP-31841N DIP-48249N 0.38 1 1 Y
DIP-31841N DIP-46203N 0.38 1 1 Y
DIP-31841N DIP-11067N 0.38 1 1 Y
DIP-31841N DIP-10775N 0.38 1 1 Y
DIP-31841N DIP-10164N 0.38 1 1 Y
DIP-29874N DIP-9436N 0.38 1 1 Y
DIP-29874N DIP-47977N 0.38 1 1 Y
DIP-29874N DIP-10577N 0.38 1 1 Y
DIP-29848N DIP-9429N 0.38 1 1 Y
DIP-29848N DIP-36195N 0.38 1 1 Y
DIP-29848N DIP-10293N 0.38 1 1 Y
DIP-29827N DIP-11935N 0.38 1 1 Y
DIP-29797N DIP-565N 0.38 1 1 Y
DIP-29797N DIP-48251N 0.38 1 1 Y
DIP-29797N DIP-31846N 0.38 1 1 Y
DIP-29379N DIP-47981N 0.38 1 1 Y
DIP-29379N DIP-11710N 0.38 1 1 Y
DIP-29140N DIP-10084N 0.38 1 1 Y
DIP-29109N DIP-9668N 0.38 1 1 Y
DIP-29109N DIP-9554N 0.38 1 1 Y
DIP-29109N DIP-29377N 0.38 1 1 Y
DIP-29109N DIP-10092N 0.38 1 1 Y
DIP-28106N DIP-9599N 0.38 1 1 Y
DIP-28106N DIP-31865N 0.38 1 1 Y
DIP-28085N DIP-9034N 0.38 1 1 Y
DIP-28085N DIP-48007N 0.38 1 1 Y
DIP-28085N DIP-10671N 0.38 1 1 Y
DIP-28077N DIP-9377N 0.38 1 1 Y
DIP-28077N DIP-9336N 0.38 1 1 Y
DIP-28077N DIP-48151N 0.38 1 1 Y
DIP-28077N DIP-47833N 0.38 1 1 Y
DIP-28077N DIP-11465N 0.38 1 1 Y
DIP-28077N DIP-10449N 0.38 1 1 Y
DIP-28077N DIP-10126N 0.38 1 1 Y
DIP-28071N DIP-10066N 0.38 1 1 Y
DIP-28063N DIP-9994N 0.38 1 1 Y
DIP-28063N DIP-12504N 0.38 1 1 Y
DIP-28063N DIP-10535N 0.38 1 1 Y
DIP-27650N DIP-48030N 0.38 1 1 Y
DIP-27650N DIP-10054N 0.38 1 1 Y
DIP-12656N DIP-12946N 0.38 1 1 Y
DIP-12656N DIP-12450N 0.38 1 1 Y
DIP-12622N DIP-31853N 0.38 1 1 Y
DIP-12622N DIP-10890N 0.38 1 1 Y
DIP-12602N DIP-9110N 0.38 1 1 Y
DIP-12502N DIP-10920N 0.38 1 1 Y
DIP-12414N DIP-9828N 0.38 1 1 Y
DIP-12414N DIP-35899N 0.38 1 1 Y
DIP-12377N DIP-9852N 0.38 1 1 Y
DIP-12371N DIP-10460N 0.38 1 1 Y
DIP-12368N DIP-35806N 0.38 1 1 Y
DIP-12368N DIP-12371N 0.38 1 1 Y
DIP-12368N DIP-10788N 0.38 1 1 Y
DIP-12356N DIP-10344N 0.38 1 1 Y
DIP-12355N DIP-9679N 0.38 1 1 Y
DIP-12327N DIP-11350N 0.38 1 1 Y
DIP-12326N DIP-35893N 0.38 1 1 Y
DIP-12326N DIP-11953N 0.38 1 1 Y
DIP-12295N DIP-12604N 0.38 1 1 Y
DIP-12284N DIP-36212N 0.38 1 1 Y
DIP-12284N DIP-10137N 0.38 1 1 Y
DIP-12282N DIP-35887N 0.38 1 1 Y
DIP-12276N DIP-10057N 0.38 1 1 Y
DIP-12263N DIP-6878N 0.38 1 1 Y
DIP-12263N DIP-48054N 0.38 1 1 Y
DIP-12179N DIP-47870N 0.38 1 1 Y
DIP-12179N DIP-10815N 0.38 1 1 Y
DIP-12167N DIP-9181N 0.38 1 1 Y
DIP-11613N DIP-9498N 0.38 1 1 Y
DIP-11585N DIP-10441N 0.38 1 1 Y
DIP-11551N DIP-9599N 0.38 1 1 Y
DIP-11551N DIP-31865N 0.38 1 1 Y
DIP-11548N DIP-12499N 0.38 1 1 Y
DIP-11548N DIP-10079N 0.38 1 1 Y
DIP-11512N DIP-9795N 0.38 1 1 Y
DIP-11512N DIP-47976N 0.38 1 1 Y
DIP-11501N DIP-9599N 0.38 1 1 Y
DIP-11501N DIP-31865N 0.38 1 1 Y
DIP-11465N DIP-35907N 0.38 1 1 Y
DIP-11434N DIP-9069N 0.38 1 1 Y
DIP-11434N DIP-11082N 0.38 1 1 Y
DIP-11434N DIP-10459N 0.38 1 1 Y
DIP-11410N DIP-35839N 0.38 1 1 Y
DIP-11410N DIP-12830N 0.38 1 1 Y
DIP-11350N DIP-10919N 0.38 1 1 Y
DIP-11322N DIP-9126N 0.38 1 1 Y
DIP-11322N DIP-9110N 0.38 1 1 Y
DIP-11322N DIP-6070N 0.38 1 1 Y
DIP-11322N DIP-35089N 0.38 1 1 Y
DIP-11313N DIP-9949N 0.38 1 1 Y
DIP-11313N DIP-46203N 0.38 1 1 Y
DIP-11313N DIP-29797N 0.38 1 1 Y
DIP-11313N DIP-10775N 0.38 1 1 Y
DIP-11300N DIP-10263N 0.38 1 1 Y
DIP-11198N DIP-9107N 0.38 1 1 Y
DIP-11198N DIP-29874N 0.38 1 1 Y
DIP-11180N DIP-9335N 0.38 1 1 Y
DIP-11180N DIP-36183N 0.38 1 1 Y
DIP-11180N DIP-10508N 0.38 1 1 Y
DIP-11167N DIP-9179N 0.38 1 1 Y
DIP-11167N DIP-12326N 0.38 1 1 Y
DIP-11157N DIP-9655N 0.38 1 1 Y
DIP-11157N DIP-9564N 0.38 1 1 Y
DIP-11157N DIP-9556N 0.38 1 1 Y
DIP-11157N DIP-48255N 0.38 1 1 Y
DIP-11157N DIP-11320N 0.38 1 1 Y
DIP-11157N DIP-10878N 0.38 1 1 Y
DIP-11124N DIP-10568N 0.38 1 1 Y
DIP-11119N DIP-35887N 0.38 1 1 Y
DIP-11072N DIP-12716N 0.38 1 1 Y
DIP-11069N DIP-9776N 0.38 1 1 Y
DIP-11069N DIP-6846N 0.38 1 1 Y
DIP-11069N DIP-31844N 0.38 1 1 Y
DIP-11059N DIP-9679N 0.38 1 1 Y
DIP-11059N DIP-9097N 0.38 1 1 Y
DIP-11059N DIP-35924N 0.38 1 1 Y
DIP-11059N DIP-10372N 0.38 1 1 Y
DIP-11059N DIP-10334N 0.38 1 1 Y
DIP-11059N DIP-10172N 0.38 1 1 Y
DIP-11058N DIP-9509N 0.38 1 1 Y
DIP-11058N DIP-9396N 0.38 1 1 Y
DIP-11058N DIP-9234N 0.38 1 1 Y
DIP-11058N DIP-48272N 0.38 1 1 Y
DIP-11058N DIP-11108N 0.38 1 1 Y
DIP-11058N DIP-10460N 0.38 1 1 Y
DIP-11058N DIP-10248N 0.38 1 1 Y
DIP-11045N DIP-48054N 0.38 1 1 Y
DIP-11045N DIP-10165N 0.38 1 1 Y
DIP-11043N DIP-9713N 0.38 1 1 Y
DIP-11031N DIP-46203N 0.38 1 1 Y
DIP-11031N DIP-12916N 0.38 1 1 Y
DIP-11031N DIP-12853N 0.38 1 1 Y
DIP-11031N DIP-11893N 0.38 1 1 Y
DIP-11031N DIP-10775N 0.38 1 1 Y
DIP-11024N DIP-9551N 0.38 1 1 Y
DIP-11024N DIP-31864N 0.38 1 1 Y
DIP-11019N DIP-9822N 0.38 1 1 Y
DIP-11016N DIP-341N 0.38 1 1 Y
DIP-10983N DIP-9701N 0.38 1 1 Y
DIP-10983N DIP-9430N 0.38 1 1 Y
DIP-10983N DIP-48001N 0.38 1 1 Y
DIP-10983N DIP-47904N 0.38 1 1 Y
DIP-10983N DIP-47843N 0.38 1 1 Y
DIP-10983N DIP-10795N 0.38 1 1 Y
DIP-10983N DIP-10143N 0.38 1 1 Y
DIP-10981N DIP-35957N 0.38 1 1 Y
DIP-10981N DIP-1035N 0.38 1 1 Y
DIP-10967N DIP-11096N 0.38 1 1 Y
DIP-10936N DIP-9035N 0.38 1 1 Y
DIP-10923N DIP-11800N 0.38 1 1 Y
DIP-10923N DIP-10847N 0.38 1 1 Y
DIP-10906N DIP-9841N 0.38 1 1 Y
DIP-10906N DIP-48148N 0.38 1 1 Y
DIP-10904N DIP-12888N 0.38 1 1 Y
DIP-10903N DIP-9429N 0.38 1 1 Y
DIP-10903N DIP-36195N 0.38 1 1 Y
DIP-10903N DIP-10293N 0.38 1 1 Y
DIP-10890N DIP-9551N 0.38 1 1 Y
DIP-10890N DIP-31864N 0.38 1 1 Y
DIP-10890N DIP-12136N 0.38 1 1 Y
DIP-10885N DIP-47873N 0.38 1 1 Y
DIP-10885N DIP-11072N 0.38 1 1 Y
DIP-10878N DIP-9457N 0.38 1 1 Y
DIP-10878N DIP-35865N 0.38 1 1 Y
DIP-10878N DIP-12908N 0.38 1 1 Y
DIP-10868N DIP-9710N 0.38 1 1 Y
DIP-10849N DIP-10939N 0.38 1 1 Y
DIP-10847N DIP-9835N 0.38 1 1 Y
DIP-10838N DIP-11671N 0.38 1 1 Y
DIP-10825N DIP-564N 0.38 1 1 Y
DIP-10825N DIP-31845N 0.38 1 1 Y
DIP-10815N DIP-9512N 0.38 1 1 Y
DIP-10809N DIP-9109N 0.38 1 1 Y
DIP-1079N DIP-10244N 0.38 1 1 Y
DIP-1079N DIP-10079N 0.38 1 1 Y
DIP-10794N DIP-6846N 0.38 1 1 Y
DIP-10792N DIP-9314N 0.38 1 1 Y
DIP-10792N DIP-28077N 0.38 1 1 Y
DIP-10792N DIP-12119N 0.38 1 1 Y
DIP-10789N DIP-9750N 0.38 1 1 Y
DIP-10789N DIP-9668N 0.38 1 1 Y
DIP-10789N DIP-9300N 0.38 1 1 Y
DIP-10789N DIP-47935N 0.38 1 1 Y
DIP-10789N DIP-35832N 0.38 1 1 Y
DIP-10789N DIP-12326N 0.38 1 1 Y
DIP-10789N DIP-12119N 0.38 1 1 Y
DIP-10789N DIP-10738N 0.38 1 1 Y
DIP-10788N DIP-36015N 0.38 1 1 Y
DIP-10788N DIP-12187N 0.38 1 1 Y
DIP-10787N DIP-6848N 0.38 1 1 Y
DIP-10787N DIP-48001N 0.38 1 1 Y
DIP-10785N DIP-31853N 0.38 1 1 Y
DIP-10785N DIP-11991N 0.38 1 1 Y
DIP-10785N DIP-10890N 0.38 1 1 Y
DIP-10785N DIP-10057N 0.38 1 1 Y
DIP-10783N DIP-9801N 0.38 1 1 Y
DIP-10783N DIP-9456N 0.38 1 1 Y
DIP-10783N DIP-9395N 0.38 1 1 Y
DIP-10783N DIP-6853N 0.38 1 1 Y
DIP-10783N DIP-36204N 0.38 1 1 Y
DIP-10783N DIP-36201N 0.38 1 1 Y
DIP-10783N DIP-11079N 0.38 1 1 Y
DIP-10780N DIP-12095N 0.38 1 1 Y
DIP-10777N DIP-9566N 0.38 1 1 Y
DIP-10777N DIP-31872N 0.38 1 1 Y
DIP-10775N DIP-36015N 0.38 1 1 Y
DIP-10775N DIP-12187N 0.38 1 1 Y
DIP-10760N DIP-9324N 0.38 1 1 Y
DIP-10760N DIP-10268N 0.38 1 1 Y
DIP-10757N DIP-10923N 0.38 1 1 Y
DIP-10747N DIP-12499N 0.38 1 1 Y
DIP-10747N DIP-10063N 0.38 1 1 Y
DIP-10745N DIP-48228N 0.38 1 1 Y
DIP-10745N DIP-35952N 0.38 1 1 Y
DIP-10745N DIP-11551N 0.38 1 1 Y
DIP-10745N DIP-10816N 0.38 1 1 Y
DIP-10740N DIP-9669N 0.38 1 1 Y
DIP-10711N DIP-9899N 0.38 1 1 Y
DIP-10711N DIP-11322N 0.38 1 1 Y
DIP-10696N DIP-10792N 0.38 1 1 Y
DIP-10164N DIP-9834N 0.38 1 1 Y
DIP-10136N DIP-9776N 0.38 1 1 Y
DIP-10136N DIP-6070N 0.38 1 1 Y
DIP-10136N DIP-47952N 0.38 1 1 Y
DIP-10136N DIP-35089N 0.38 1 1 Y
DIP-10136N DIP-31844N 0.38 1 1 Y
DIP-10136N DIP-10793N 0.38 1 1 Y
DIP-10136N DIP-10186N 0.38 1 1 Y
DIP-10128N DIP-9834N 0.38 1 1 Y
DIP-10128N DIP-9801N 0.38 1 1 Y
DIP-10128N DIP-9669N 0.38 1 1 Y
DIP-10128N DIP-48136N 0.38 1 1 Y
DIP-10128N DIP-47869N 0.38 1 1 Y
DIP-10128N DIP-36204N 0.38 1 1 Y
DIP-10128N DIP-10737N 0.38 1 1 Y
DIP-10128N DIP-10330N 0.38 1 1 Y
DIP-10128N DIP-10161N 0.38 1 1 Y
DIP-10122N DIP-48074N 0.38 1 1 Y
DIP-10122N DIP-10574N 0.38 1 1 Y
DIP-10110N DIP-10021N 0.38 1 1 Y
DIP-10088N DIP-10750N 0.38 1 1 Y
DIP-10079N DIP-29868N 0.38 1 1 Y
DIP-10079N DIP-10088N 0.38 1 1 Y
DIP-10066N DIP-9624N 0.38 1 1 Y
DIP-10066N DIP-36216N 0.38 1 1 Y
DIP-10066N DIP-31854N 0.38 1 1 Y
DIP-10063N DIP-9437N 0.38 1 1 Y
DIP-10063N DIP-48076N 0.38 1 1 Y
DIP-10063N DIP-10295N 0.38 1 1 Y
DIP-10057N DIP-48103N 0.38 1 1 Y
DIP-10057N DIP-47909N 0.38 1 1 Y
DIP-10057N DIP-35847N 0.38 1 1 Y
DIP-10057N DIP-12119N 0.38 1 1 Y
DIP-10057N DIP-11953N 0.38 1 1 Y
DIP-10057N DIP-10791N 0.38 1 1 Y
DIP-10057N DIP-10550N 0.38 1 1 Y
DIP-10054N DIP-9544N 0.38 1 1 Y
DIP-10054N DIP-48178N 0.38 1 1 Y
DIP-10054N DIP-48087N 0.38 1 1 Y
DIP-10043N DIP-9668N 0.38 1 1 Y
DIP-10043N DIP-9554N 0.38 1 1 Y
DIP-10043N DIP-29377N 0.38 1 1 Y
DIP-10043N DIP-10092N 0.38 1 1 Y
DIP-10024N DIP-10092N 0.38 1 1 Y
DIP-10021N DIP-48244N 0.38 1 1 Y
DIP-10021N DIP-10004N 0.38 1 1 Y
DIP-10019N DIP-35780N 0.38 1 1 Y
DIP-10019N DIP-31870N 0.38 1 1 Y
DIP-10019N DIP-12954N 0.38 1 1 Y
DIP-10019N DIP-10851N 0.38 1 1 Y
DIP-10019N DIP-10326N 0.38 1 1 Y
DIP-10010N DIP-48264N 0.38 1 1 Y
DIP-10010N DIP-36196N 0.38 1 1 Y
DIP-10010N DIP-2913N 0.38 1 1 Y
DIP-10008N DIP-11079N 0.38 1 1 Y
DIP-10008N DIP-10126N 0.38 1 1 Y
DIP-10006N DIP-9819N 0.38 1 1 Y
DIP-10006N DIP-9324N 0.38 1 1 Y
DIP-10006N DIP-6871N 0.38 1 1 Y
DIP-10006N DIP-48008N 0.38 1 1 Y
DIP-10006N DIP-35908N 0.38 1 1 Y
DIP-10004N DIP-47859N 0.38 1 1 Y
DIP-10001N DIP-9498N 0.38 1 1 Y
DIP-9998N DIP-35903N 0.37 1 1 Y
DIP-9998N DIP-10826N 0.37 1 1 Y
DIP-9967N DIP-6846N 0.37 1 1 Y
DIP-9967N DIP-12850N 0.37 1 1 Y
DIP-9966N DIP-47859N 0.37 1 1 Y
DIP-9949N DIP-6865N 0.37 1 1 Y
DIP-9949N DIP-35900N 0.37 1 1 Y
DIP-9948N DIP-9719N 0.37 1 1 Y
DIP-9948N DIP-6846N 0.37 1 1 Y
DIP-9948N DIP-48001N 0.37 1 1 Y
DIP-9932N DIP-9618N 0.37 1 1 Y
DIP-9932N DIP-48119N 0.37 1 1 Y
DIP-9913N DIP-48043N 0.37 1 1 Y
DIP-9901N DIP-9719N 0.37 1 1 Y
DIP-9901N DIP-9241N 0.37 1 1 Y
DIP-9899N DIP-726N 0.37 1 1 Y
DIP-9891N DIP-9544N 0.37 1 1 Y
DIP-9891N DIP-9399N 0.37 1 1 Y
DIP-9891N DIP-9129N 0.37 1 1 Y
DIP-9891N DIP-48087N 0.37 1 1 Y
DIP-9891N DIP-48055N 0.37 1 1 Y
DIP-9891N DIP-35898N 0.37 1 1 Y
DIP-9887N DIP-9599N 0.37 1 1 Y
DIP-9887N DIP-9337N 0.37 1 1 Y
DIP-9887N DIP-6853N 0.37 1 1 Y
DIP-9887N DIP-48229N 0.37 1 1 Y
DIP-9887N DIP-47870N 0.37 1 1 Y
DIP-9887N DIP-47834N 0.37 1 1 Y
DIP-9887N DIP-36201N 0.37 1 1 Y
DIP-9887N DIP-360N 0.37 1 1 Y
DIP-9887N DIP-31865N 0.37 1 1 Y
DIP-9887N DIP-12050N 0.37 1 1 Y
DIP-9887N DIP-10815N 0.37 1 1 Y
DIP-9886N DIP-48048N 0.37 1 1 Y
DIP-9886N DIP-10731N 0.37 1 1 Y
DIP-9879N DIP-9143N 0.37 1 1 Y
DIP-9879N DIP-35893N 0.37 1 1 Y
DIP-9878N DIP-9886N 0.37 1 1 Y
DIP-9862N DIP-9949N 0.37 1 1 Y
DIP-9862N DIP-9383N 0.37 1 1 Y
DIP-9862N DIP-29797N 0.37 1 1 Y
DIP-9862N DIP-10063N 0.37 1 1 Y
DIP-9853N DIP-35808N 0.37 1 1 Y
DIP-9853N DIP-10138N 0.37 1 1 Y
DIP-9852N DIP-9834N 0.37 1 1 Y
DIP-9852N DIP-9822N 0.37 1 1 Y
DIP-9841N DIP-9348N 0.37 1 1 Y
DIP-9841N DIP-48240N 0.37 1 1 Y
DIP-9841N DIP-11804N 0.37 1 1 Y
DIP-9835N DIP-10334N 0.37 1 1 Y
DIP-9829N DIP-35792N 0.37 1 1 Y
DIP-9829N DIP-10248N 0.37 1 1 Y
DIP-9825N DIP-9669N 0.37 1 1 Y
DIP-9810N DIP-11016N 0.37 1 1 Y
DIP-9801N DIP-35854N 0.37 1 1 Y
DIP-9801N DIP-12048N 0.37 1 1 Y
DIP-9791N DIP-9461N 0.37 1 1 Y
DIP-9791N DIP-6846N 0.37 1 1 Y
DIP-9791N DIP-36038N 0.37 1 1 Y
DIP-9787N DIP-12504N 0.37 1 1 Y
DIP-9787N DIP-12119N 0.37 1 1 Y
DIP-9787N DIP-10656N 0.37 1 1 Y
DIP-9787N DIP-10024N 0.37 1 1 Y
DIP-9776N DIP-48249N 0.37 1 1 Y
DIP-9776N DIP-48110N 0.37 1 1 Y
DIP-9776N DIP-12808N 0.37 1 1 Y
DIP-9776N DIP-12119N 0.37 1 1 Y
DIP-9776N DIP-11067N 0.37 1 1 Y
DIP-9776N DIP-11058N 0.37 1 1 Y
DIP-9776N DIP-11001N 0.37 1 1 Y
DIP-9775N DIP-9552N 0.37 1 1 Y
DIP-9775N DIP-29379N 0.37 1 1 Y
DIP-9775N DIP-12327N 0.37 1 1 Y
DIP-9767N DIP-9179N 0.37 1 1 Y
DIP-9750N DIP-48081N 0.37 1 1 Y
DIP-9750N DIP-10547N 0.37 1 1 Y
DIP-9750N DIP-10330N 0.37 1 1 Y
DIP-9749N DIP-9556N 0.37 1 1 Y
DIP-9749N DIP-48255N 0.37 1 1 Y
DIP-9742N DIP-10006N 0.37 1 1 Y
DIP-9740N DIP-9776N 0.37 1 1 Y
DIP-9740N DIP-31844N 0.37 1 1 Y
DIP-9736N DIP-9056N 0.37 1 1 Y
DIP-9731N DIP-36212N 0.37 1 1 Y
DIP-9731N DIP-10137N 0.37 1 1 Y
DIP-9726N DIP-9960N 0.37 1 1 Y
DIP-9726N DIP-9034N 0.37 1 1 Y
DIP-9726N DIP-48185N 0.37 1 1 Y
DIP-9726N DIP-48007N 0.37 1 1 Y
DIP-9726N DIP-35941N 0.37 1 1 Y
DIP-9726N DIP-10594N 0.37 1 1 Y
DIP-9726N DIP-10316N 0.37 1 1 Y
DIP-9719N DIP-48076N 0.37 1 1 Y
DIP-9719N DIP-11095N 0.37 1 1 Y
DIP-9717N DIP-47870N 0.37 1 1 Y
DIP-9717N DIP-35893N 0.37 1 1 Y
DIP-9717N DIP-10815N 0.37 1 1 Y
DIP-9717N DIP-10151N 0.37 1 1 Y
DIP-9690N DIP-10092N 0.37 1 1 Y
DIP-9377N DIP-12853N 0.37 1 1 Y
DIP-9339N DIP-9825N 0.37 1 1 Y
DIP-9337N DIP-6870N 0.37 1 1 Y
DIP-9337N DIP-12119N 0.37 1 1 Y
DIP-9333N DIP-31853N 0.37 1 1 Y
DIP-9333N DIP-10890N 0.37 1 1 Y
DIP-9328N DIP-341N 0.37 1 1 Y
DIP-9328N DIP-12136N 0.37 1 1 Y
DIP-9328N DIP-10412N 0.37 1 1 Y
DIP-9324N DIP-10330N 0.37 1 1 Y
DIP-9318N DIP-9243N 0.37 1 1 Y
DIP-9318N DIP-10532N 0.37 1 1 Y
DIP-9182N DIP-10740N 0.37 1 1 Y
DIP-9177N DIP-9618N 0.37 1 1 Y
DIP-9177N DIP-48119N 0.37 1 1 Y
DIP-9177N DIP-11696N 0.37 1 1 Y
DIP-9167N DIP-10244N 0.37 1 1 Y
DIP-9154N DIP-10024N 0.37 1 1 Y
DIP-9150N DIP-46203N 0.37 1 1 Y
DIP-9150N DIP-10775N 0.37 1 1 Y
DIP-9147N DIP-9077N 0.37 1 1 Y
DIP-9143N DIP-9509N 0.37 1 1 Y
DIP-9143N DIP-48272N 0.37 1 1 Y
DIP-9142N DIP-9669N 0.37 1 1 Y
DIP-9142N DIP-9213N 0.37 1 1 Y
DIP-9142N DIP-28086N 0.37 1 1 Y
DIP-9142N DIP-10456N 0.37 1 1 Y
DIP-9129N DIP-11929N 0.37 1 1 Y
DIP-9126N DIP-9669N 0.37 1 1 Y
DIP-9126N DIP-11095N 0.37 1 1 Y
DIP-9122N DIP-36229N 0.37 1 1 Y
DIP-9122N DIP-10261N 0.37 1 1 Y
DIP-9119N DIP-36216N 0.37 1 1 Y
DIP-9110N DIP-36015N 0.37 1 1 Y
DIP-9110N DIP-12295N 0.37 1 1 Y
DIP-9110N DIP-12187N 0.37 1 1 Y
DIP-9110N DIP-11434N 0.37 1 1 Y
DIP-9110N DIP-11124N 0.37 1 1 Y
DIP-9108N DIP-9878N 0.37 1 1 Y
DIP-9108N DIP-9668N 0.37 1 1 Y
DIP-9108N DIP-36209N 0.37 1 1 Y
DIP-9093N DIP-12117N 0.37 1 1 Y
DIP-9090N DIP-35808N 0.37 1 1 Y
DIP-9090N DIP-1079N 0.37 1 1 Y
DIP-9090N DIP-10138N 0.37 1 1 Y
DIP-9078N DIP-6070N 0.37 1 1 Y
DIP-9078N DIP-35089N 0.37 1 1 Y
DIP-9077N DIP-31841N 0.37 1 1 Y
DIP-9077N DIP-11766N 0.37 1 1 Y
DIP-9069N DIP-9979N 0.37 1 1 Y
DIP-9069N DIP-48019N 0.37 1 1 Y
DIP-9036N DIP-9154N 0.37 1 1 Y
DIP-9036N DIP-35854N 0.37 1 1 Y
DIP-9036N DIP-12048N 0.37 1 1 Y
DIP-9036N DIP-12035N 0.37 1 1 Y
DIP-9035N DIP-6851N 0.37 1 1 Y
DIP-9035N DIP-48244N 0.37 1 1 Y
DIP-9035N DIP-12327N 0.37 1 1 Y
DIP-9035N DIP-11548N 0.37 1 1 Y
DIP-9035N DIP-10004N 0.37 1 1 Y
DIP-9034N DIP-11180N 0.37 1 1 Y
DIP-9027N DIP-9143N 0.37 1 1 Y
DIP-9027N DIP-9108N 0.37 1 1 Y
DIP-9027N DIP-12035N 0.37 1 1 Y
DIP-726N DIP-10330N 0.37 1 1 Y
DIP-6889N DIP-36181N 0.37 1 1 Y
DIP-6889N DIP-35854N 0.37 1 1 Y
DIP-6889N DIP-12048N 0.37 1 1 Y
DIP-6881N DIP-11614N 0.37 1 1 Y
DIP-6876N DIP-9878N 0.37 1 1 Y
DIP-6876N DIP-9668N 0.37 1 1 Y
DIP-6876N DIP-36209N 0.37 1 1 Y
DIP-6876N DIP-36163N 0.37 1 1 Y
DIP-6876N DIP-10471N 0.37 1 1 Y
DIP-6871N DIP-12775N 0.37 1 1 Y
DIP-6871N DIP-11585N 0.37 1 1 Y
DIP-6870N DIP-12870N 0.37 1 1 Y
DIP-6869N DIP-36211N 0.37 1 1 Y
DIP-6869N DIP-11551N 0.37 1 1 Y
DIP-6869N DIP-10136N 0.37 1 1 Y
DIP-6867N DIP-35841N 0.37 1 1 Y
DIP-6867N DIP-10464N 0.37 1 1 Y
DIP-6856N DIP-9853N 0.37 1 1 Y
DIP-6856N DIP-36207N 0.37 1 1 Y
DIP-6855N DIP-9825N 0.37 1 1 Y
DIP-6854N DIP-11585N 0.37 1 1 Y
DIP-6853N DIP-9886N 0.37 1 1 Y
DIP-6853N DIP-6878N 0.37 1 1 Y
DIP-6853N DIP-11912N 0.37 1 1 Y
DIP-6853N DIP-10334N 0.37 1 1 Y
DIP-6851N DIP-46478N 0.37 1 1 Y
DIP-6851N DIP-12716N 0.37 1 1 Y
DIP-6850N DIP-6871N 0.37 1 1 Y
DIP-6850N DIP-48008N 0.37 1 1 Y
DIP-6159N DIP-9669N 0.37 1 1 Y
DIP-60620N DIP-10456N 0.37 1 1 Y
DIP-48149N DIP-9624N 0.37 1 1 Y
DIP-48149N DIP-9566N 0.37 1 1 Y
DIP-48149N DIP-9430N 0.37 1 1 Y
DIP-48149N DIP-48229N 0.37 1 1 Y
DIP-48149N DIP-31872N 0.37 1 1 Y
DIP-48149N DIP-31854N 0.37 1 1 Y
DIP-48149N DIP-28078N 0.37 1 1 Y
DIP-48148N DIP-9348N 0.37 1 1 Y
DIP-48148N DIP-48240N 0.37 1 1 Y
DIP-48148N DIP-11804N 0.37 1 1 Y
DIP-48142N DIP-9182N 0.37 1 1 Y
DIP-48142N DIP-10579N 0.37 1 1 Y
DIP-48141N DIP-585N 0.37 1 1 Y
DIP-48141N DIP-36213N 0.37 1 1 Y
DIP-48120N DIP-9787N 0.37 1 1 Y
DIP-48120N DIP-12888N 0.37 1 1 Y
DIP-48117N DIP-513N 0.37 1 1 Y
DIP-48113N DIP-9671N 0.37 1 1 Y
DIP-48110N DIP-9834N 0.37 1 1 Y
DIP-48085N DIP-10211N 0.37 1 1 Y
DIP-48081N DIP-11892N 0.37 1 1 Y
DIP-48081N DIP-10054N 0.37 1 1 Y
DIP-48078N DIP-9359N 0.37 1 1 Y
DIP-48078N DIP-9107N 0.37 1 1 Y
DIP-48078N DIP-29874N 0.37 1 1 Y
DIP-48073N DIP-9457N 0.37 1 1 Y
DIP-48063N DIP-31853N 0.37 1 1 Y
DIP-48063N DIP-12786N 0.37 1 1 Y
DIP-48063N DIP-10890N 0.37 1 1 Y
DIP-48055N DIP-11929N 0.37 1 1 Y
DIP-48054N DIP-9998N 0.37 1 1 Y
DIP-48054N DIP-9787N 0.37 1 1 Y
DIP-48054N DIP-9241N 0.37 1 1 Y
DIP-48054N DIP-31856N 0.37 1 1 Y
DIP-48054N DIP-31853N 0.37 1 1 Y
DIP-48054N DIP-11613N 0.37 1 1 Y
DIP-48054N DIP-10890N 0.37 1 1 Y
DIP-48054N DIP-1079N 0.37 1 1 Y
DIP-48051N DIP-9682N 0.37 1 1 Y
DIP-48036N DIP-11671N 0.37 1 1 Y
DIP-48030N DIP-10446N 0.37 1 1 Y
DIP-48025N DIP-35903N 0.37 1 1 Y
DIP-48025N DIP-10826N 0.37 1 1 Y
DIP-48014N DIP-9719N 0.37 1 1 Y
DIP-48014N DIP-6846N 0.37 1 1 Y
DIP-48014N DIP-48001N 0.37 1 1 Y
DIP-48008N DIP-12775N 0.37 1 1 Y
DIP-48008N DIP-11585N 0.37 1 1 Y
DIP-48007N DIP-11180N 0.37 1 1 Y
DIP-48006N DIP-9273N 0.37 1 1 Y
DIP-48006N DIP-9097N 0.37 1 1 Y
DIP-48006N DIP-47873N 0.37 1 1 Y
DIP-48006N DIP-11072N 0.37 1 1 Y
DIP-48004N DIP-12289N 0.37 1 1 Y
DIP-47991N DIP-35977N 0.37 1 1 Y
DIP-47991N DIP-11034N 0.37 1 1 Y
DIP-47969N DIP-48151N 0.37 1 1 Y
DIP-47969N DIP-11465N 0.37 1 1 Y
DIP-47966N DIP-10021N 0.37 1 1 Y
DIP-47940N DIP-9416N 0.37 1 1 Y
DIP-47940N DIP-47939N 0.37 1 1 Y
DIP-47940N DIP-10680N 0.37 1 1 Y
DIP-47940N DIP-10055N 0.37 1 1 Y
DIP-47935N DIP-28086N 0.37 1 1 Y
DIP-47935N DIP-10151N 0.37 1 1 Y
DIP-47917N DIP-10244N 0.37 1 1 Y
DIP-47916N DIP-9179N 0.37 1 1 Y
DIP-47913N DIP-9142N 0.37 1 1 Y
DIP-47907N DIP-35808N 0.37 1 1 Y
DIP-47907N DIP-31856N 0.37 1 1 Y
DIP-47907N DIP-1079N 0.37 1 1 Y
DIP-47907N DIP-10138N 0.37 1 1 Y
DIP-47906N DIP-10172N 0.37 1 1 Y
DIP-47890N DIP-9853N 0.37 1 1 Y
DIP-47890N DIP-36207N 0.37 1 1 Y
DIP-47870N DIP-9198N 0.37 1 1 Y
DIP-47865N DIP-11086N 0.37 1 1 Y
DIP-47859N DIP-31864N 0.37 1 1 Y
DIP-47854N DIP-10535N 0.37 1 1 Y
DIP-47851N DIP-36181N 0.37 1 1 Y
DIP-47851N DIP-35854N 0.37 1 1 Y
DIP-47851N DIP-12048N 0.37 1 1 Y
DIP-47846N DIP-11059N 0.37 1 1 Y
DIP-47842N DIP-9097N 0.37 1 1 Y
DIP-47838N DIP-9300N 0.37 1 1 Y
DIP-47838N DIP-48015N 0.37 1 1 Y
DIP-47838N DIP-47935N 0.37 1 1 Y
DIP-47838N DIP-10007N 0.37 1 1 Y
DIP-47835N DIP-35902N 0.37 1 1 Y
DIP-47835N DIP-31853N 0.37 1 1 Y
DIP-47835N DIP-10890N 0.37 1 1 Y
DIP-47835N DIP-10809N 0.37 1 1 Y
DIP-47834N DIP-6870N 0.37 1 1 Y
DIP-47834N DIP-12119N 0.37 1 1 Y
DIP-47831N DIP-47904N 0.37 1 1 Y
DIP-47831N DIP-10795N 0.37 1 1 Y
DIP-46478N DIP-9456N 0.37 1 1 Y
DIP-46478N DIP-10063N 0.37 1 1 Y
DIP-46203N DIP-9682N 0.37 1 1 Y
DIP-46203N DIP-9219N 0.37 1 1 Y
DIP-36229N DIP-9122N 0.37 1 1 Y
DIP-36229N DIP-35499N 0.37 1 1 Y
DIP-36215N DIP-48120N 0.37 1 1 Y
DIP-36215N DIP-12499N 0.37 1 1 Y
DIP-36214N DIP-47913N 0.37 1 1 Y
DIP-36214N DIP-35898N 0.37 1 1 Y
DIP-36214N DIP-12058N 0.37 1 1 Y
DIP-36213N DIP-9035N 0.37 1 1 Y
DIP-36212N DIP-9862N 0.37 1 1 Y
DIP-36212N DIP-9383N 0.37 1 1 Y
DIP-36212N DIP-35842N 0.37 1 1 Y
DIP-36212N DIP-35644N 0.37 1 1 Y
DIP-36212N DIP-10696N 0.37 1 1 Y
DIP-36211N DIP-9027N 0.37 1 1 Y
DIP-36211N DIP-11501N 0.37 1 1 Y
DIP-36209N DIP-9886N 0.37 1 1 Y
DIP-36207N DIP-35808N 0.37 1 1 Y
DIP-36207N DIP-10138N 0.37 1 1 Y
DIP-36205N DIP-29868N 0.37 1 1 Y
DIP-36205N DIP-10618N 0.37 1 1 Y
DIP-36205N DIP-10088N 0.37 1 1 Y
DIP-36204N DIP-35854N 0.37 1 1 Y
DIP-36204N DIP-12048N 0.37 1 1 Y
DIP-36202N DIP-9960N 0.37 1 1 Y
DIP-36202N DIP-9034N 0.37 1 1 Y
DIP-36202N DIP-48185N 0.37 1 1 Y
DIP-36202N DIP-48007N 0.37 1 1 Y
DIP-36202N DIP-35941N 0.37 1 1 Y
DIP-36202N DIP-10594N 0.37 1 1 Y
DIP-36202N DIP-10316N 0.37 1 1 Y
DIP-36201N DIP-9886N 0.37 1 1 Y
DIP-36201N DIP-6878N 0.37 1 1 Y
DIP-36201N DIP-11912N 0.37 1 1 Y
DIP-36201N DIP-10334N 0.37 1 1 Y
DIP-36200N DIP-47870N 0.37 1 1 Y
DIP-36200N DIP-35893N 0.37 1 1 Y
DIP-36200N DIP-10815N 0.37 1 1 Y
DIP-36200N DIP-10151N 0.37 1 1 Y
DIP-36196N DIP-29377N 0.37 1 1 Y
DIP-36178N DIP-36214N 0.37 1 1 Y
DIP-36178N DIP-28063N 0.37 1 1 Y
DIP-36178N DIP-10375N 0.37 1 1 Y
DIP-36163N DIP-9726N 0.37 1 1 Y
DIP-36163N DIP-9399N 0.37 1 1 Y
DIP-36163N DIP-36202N 0.37 1 1 Y
DIP-36163N DIP-35898N 0.37 1 1 Y
DIP-360N DIP-47838N 0.37 1 1 Y
DIP-360N DIP-10787N 0.37 1 1 Y
DIP-36040N DIP-9655N 0.37 1 1 Y
DIP-36040N DIP-6876N 0.37 1 1 Y
DIP-36040N DIP-35748N 0.37 1 1 Y
DIP-35882N DIP-35644N 0.37 1 1 Y
DIP-35794N DIP-35791N 0.37 1 1 Y
DIP-35644N DIP-47904N 0.37 1 1 Y
DIP-35644N DIP-10795N 0.37 1 1 Y
DIP-35499N DIP-36229N 0.37 1 1 Y
DIP-35499N DIP-10261N 0.37 1 1 Y
DIP-341N DIP-9457N 0.37 1 1 Y
DIP-31876N DIP-10241N 0.37 1 1 Y
DIP-31872N DIP-36219N 0.37 1 1 Y
DIP-31872N DIP-11024N 0.37 1 1 Y
DIP-31872N DIP-10607N 0.37 1 1 Y
DIP-31870N DIP-6871N 0.37 1 1 Y
DIP-31865N DIP-9056N 0.37 1 1 Y
DIP-31862N DIP-31853N 0.37 1 1 Y
DIP-31862N DIP-10890N 0.37 1 1 Y
DIP-31859N DIP-9110N 0.37 1 1 Y
DIP-31859N DIP-36212N 0.37 1 1 Y
DIP-31859N DIP-10137N 0.37 1 1 Y
DIP-31853N DIP-9807N 0.37 1 1 Y
DIP-31853N DIP-48246N 0.37 1 1 Y
DIP-31853N DIP-35977N 0.37 1 1 Y
DIP-31853N DIP-11034N 0.37 1 1 Y
DIP-31849N DIP-9027N 0.37 1 1 Y
DIP-31845N DIP-6122N 0.37 1 1 Y
DIP-31845N DIP-564N 0.37 1 1 Y
DIP-31845N DIP-47956N 0.37 1 1 Y
DIP-31844N DIP-48249N 0.37 1 1 Y
DIP-31844N DIP-48110N 0.37 1 1 Y
DIP-31844N DIP-12119N 0.37 1 1 Y
DIP-31844N DIP-11067N 0.37 1 1 Y
DIP-31844N DIP-11058N 0.37 1 1 Y
DIP-31844N DIP-11001N 0.37 1 1 Y
DIP-31841N DIP-10920N 0.37 1 1 Y
DIP-29868N DIP-12136N 0.37 1 1 Y
DIP-29868N DIP-11355N 0.37 1 1 Y
DIP-29797N DIP-6865N 0.37 1 1 Y
DIP-29797N DIP-35900N 0.37 1 1 Y
DIP-29379N DIP-10849N 0.37 1 1 Y
DIP-29377N DIP-47969N 0.37 1 1 Y
DIP-29377N DIP-10509N 0.37 1 1 Y
DIP-2913N DIP-9554N 0.37 1 1 Y
DIP-2913N DIP-29377N 0.37 1 1 Y
DIP-29109N DIP-36211N 0.37 1 1 Y
DIP-29109N DIP-10804N 0.37 1 1 Y
DIP-29109N DIP-10136N 0.37 1 1 Y
DIP-2901N DIP-35792N 0.37 1 1 Y
DIP-28085N DIP-6870N 0.37 1 1 Y
DIP-28085N DIP-47835N 0.37 1 1 Y
DIP-28085N DIP-31841N 0.37 1 1 Y
DIP-28085N DIP-12060N 0.37 1 1 Y
DIP-28085N DIP-11766N 0.37 1 1 Y
DIP-28078N DIP-10783N 0.37 1 1 Y
DIP-28077N DIP-9690N 0.37 1 1 Y
DIP-28077N DIP-9551N 0.37 1 1 Y
DIP-28077N DIP-9511N 0.37 1 1 Y
DIP-28077N DIP-9493N 0.37 1 1 Y
DIP-28077N DIP-9339N 0.37 1 1 Y
DIP-28077N DIP-47938N 0.37 1 1 Y
DIP-28077N DIP-47906N 0.37 1 1 Y
DIP-28077N DIP-360N 0.37 1 1 Y
DIP-28077N DIP-35838N 0.37 1 1 Y
DIP-28077N DIP-31864N 0.37 1 1 Y
DIP-28077N DIP-10565N 0.37 1 1 Y
DIP-28077N DIP-10297N 0.37 1 1 Y
DIP-28063N DIP-9552N 0.37 1 1 Y
DIP-28063N DIP-29379N 0.37 1 1 Y
DIP-27650N DIP-9822N 0.37 1 1 Y
DIP-27650N DIP-9273N 0.37 1 1 Y
DIP-27650N DIP-9097N 0.37 1 1 Y
DIP-27650N DIP-47873N 0.37 1 1 Y
DIP-27650N DIP-11072N 0.37 1 1 Y
DIP-12951N DIP-9129N 0.37 1 1 Y
DIP-12951N DIP-48055N 0.37 1 1 Y
DIP-12951N DIP-48015N 0.37 1 1 Y
DIP-12951N DIP-35860N 0.37 1 1 Y
DIP-12951N DIP-10747N 0.37 1 1 Y
DIP-12951N DIP-10007N 0.37 1 1 Y
DIP-12656N DIP-12849N 0.37 1 1 Y
DIP-12622N DIP-9735N 0.37 1 1 Y
DIP-12604N DIP-48106N 0.37 1 1 Y
DIP-12586N DIP-11288N 0.37 1 1 Y
DIP-12549N DIP-9671N 0.37 1 1 Y
DIP-12506N DIP-9853N 0.37 1 1 Y
DIP-12506N DIP-36207N 0.37 1 1 Y
DIP-12502N DIP-9182N 0.37 1 1 Y
DIP-12502N DIP-10579N 0.37 1 1 Y
DIP-12499N DIP-10508N 0.37 1 1 Y
DIP-12414N DIP-10330N 0.37 1 1 Y
DIP-12371N DIP-9318N 0.37 1 1 Y
DIP-12371N DIP-36044N 0.37 1 1 Y
DIP-12371N DIP-10568N 0.37 1 1 Y
DIP-12368N DIP-12504N 0.37 1 1 Y
DIP-12368N DIP-11585N 0.37 1 1 Y
DIP-12356N DIP-9551N 0.37 1 1 Y
DIP-12356N DIP-31864N 0.37 1 1 Y
DIP-12355N DIP-48244N 0.37 1 1 Y
DIP-12355N DIP-10004N 0.37 1 1 Y
DIP-12343N DIP-9932N 0.37 1 1 Y
DIP-12327N DIP-9078N 0.37 1 1 Y
DIP-12327N DIP-10240N 0.37 1 1 Y
DIP-12326N DIP-48161N 0.37 1 1 Y
DIP-12322N DIP-9408N 0.37 1 1 Y
DIP-12322N DIP-47958N 0.37 1 1 Y
DIP-12295N DIP-9217N 0.37 1 1 Y
DIP-12284N DIP-35902N 0.37 1 1 Y
DIP-12284N DIP-10809N 0.37 1 1 Y
DIP-12282N DIP-9551N 0.37 1 1 Y
DIP-12276N DIP-11936N 0.37 1 1 Y
DIP-12263N DIP-36212N 0.37 1 1 Y
DIP-12263N DIP-10193N 0.37 1 1 Y
DIP-12263N DIP-10137N 0.37 1 1 Y
DIP-12235N DIP-59302N 0.37 1 1 Y
DIP-12235N DIP-10846N 0.37 1 1 Y
DIP-12194N DIP-31841N 0.37 1 1 Y
DIP-12194N DIP-11766N 0.37 1 1 Y
DIP-12179N DIP-513N 0.37 1 1 Y
DIP-12165N DIP-29140N 0.37 1 1 Y
DIP-12165N DIP-10553N 0.37 1 1 Y
DIP-11614N DIP-9841N 0.37 1 1 Y
DIP-11614N DIP-9485N 0.37 1 1 Y
DIP-11614N DIP-6870N 0.37 1 1 Y
DIP-11614N DIP-48148N 0.37 1 1 Y
DIP-11614N DIP-1036N 0.37 1 1 Y
DIP-11608N DIP-9979N 0.37 1 1 Y
DIP-11608N DIP-48019N 0.37 1 1 Y
DIP-11558N DIP-11585N 0.37 1 1 Y
DIP-11551N DIP-9801N 0.37 1 1 Y
DIP-11551N DIP-9624N 0.37 1 1 Y
DIP-11551N DIP-36204N 0.37 1 1 Y
DIP-11551N DIP-31854N 0.37 1 1 Y
DIP-11551N DIP-11434N 0.37 1 1 Y
DIP-11537N DIP-36212N 0.37 1 1 Y
DIP-11537N DIP-10983N 0.37 1 1 Y
DIP-11537N DIP-10137N 0.37 1 1 Y
DIP-11512N DIP-10483N 0.37 1 1 Y
DIP-11414N DIP-9834N 0.37 1 1 Y
DIP-11410N DIP-9624N 0.37 1 1 Y
DIP-11410N DIP-9566N 0.37 1 1 Y
DIP-11410N DIP-9430N 0.37 1 1 Y
DIP-11410N DIP-48229N 0.37 1 1 Y
DIP-11410N DIP-31872N 0.37 1 1 Y
DIP-11410N DIP-31854N 0.37 1 1 Y
DIP-11410N DIP-28078N 0.37 1 1 Y
DIP-11358N DIP-585N 0.37 1 1 Y
DIP-11358N DIP-36213N 0.37 1 1 Y
DIP-11350N DIP-9841N 0.37 1 1 Y
DIP-11350N DIP-6867N 0.37 1 1 Y
DIP-11350N DIP-48148N 0.37 1 1 Y
DIP-11347N DIP-9825N 0.37 1 1 Y
DIP-11322N DIP-9840N 0.37 1 1 Y
DIP-11322N DIP-48054N 0.37 1 1 Y
DIP-11322N DIP-10449N 0.37 1 1 Y
DIP-11322N DIP-10165N 0.37 1 1 Y
DIP-11320N DIP-9854N 0.37 1 1 Y
DIP-11320N DIP-47861N 0.37 1 1 Y
DIP-11308N DIP-48065N 0.37 1 1 Y
DIP-11308N DIP-10838N 0.37 1 1 Y
DIP-11278N DIP-12010N 0.37 1 1 Y
DIP-11232N DIP-35952N 0.37 1 1 Y
DIP-11232N DIP-12630N 0.37 1 1 Y
DIP-11232N DIP-10816N 0.37 1 1 Y
DIP-11157N DIP-36211N 0.37 1 1 Y
DIP-11157N DIP-10136N 0.37 1 1 Y
DIP-11079N DIP-9886N 0.37 1 1 Y
DIP-11079N DIP-28078N 0.37 1 1 Y
DIP-11079N DIP-12552N 0.37 1 1 Y
DIP-11075N DIP-12630N 0.37 1 1 Y
DIP-11059N DIP-9835N 0.37 1 1 Y
DIP-11059N DIP-9776N 0.37 1 1 Y
DIP-11059N DIP-9725N 0.37 1 1 Y
DIP-11059N DIP-9488N 0.37 1 1 Y
DIP-11059N DIP-9177N 0.37 1 1 Y
DIP-11059N DIP-35644N 0.37 1 1 Y
DIP-11059N DIP-31844N 0.37 1 1 Y
DIP-11059N DIP-10696N 0.37 1 1 Y
DIP-11058N DIP-9979N 0.37 1 1 Y
DIP-11058N DIP-48019N 0.37 1 1 Y
DIP-11058N DIP-12675N 0.37 1 1 Y
DIP-11043N DIP-10697N 0.37 1 1 Y
DIP-11034N DIP-11800N 0.37 1 1 Y
DIP-11034N DIP-10006N 0.37 1 1 Y
DIP-11031N DIP-9234N 0.37 1 1 Y
DIP-11031N DIP-11614N 0.37 1 1 Y
DIP-11024N DIP-9994N 0.37 1 1 Y
DIP-11024N DIP-31856N 0.37 1 1 Y
DIP-11024N DIP-1079N 0.37 1 1 Y
DIP-11019N DIP-9027N 0.37 1 1 Y
DIP-11016N DIP-48151N 0.37 1 1 Y
DIP-11016N DIP-11465N 0.37 1 1 Y
DIP-11011N DIP-10146N 0.37 1 1 Y
DIP-11001N DIP-9834N 0.37 1 1 Y
DIP-10983N DIP-29868N 0.37 1 1 Y
DIP-10983N DIP-10088N 0.37 1 1 Y
DIP-10920N DIP-9566N 0.37 1 1 Y
DIP-10920N DIP-48109N 0.37 1 1 Y
DIP-10920N DIP-31872N 0.37 1 1 Y
DIP-10920N DIP-11031N 0.37 1 1 Y
DIP-10920N DIP-10666N 0.37 1 1 Y
DIP-10920N DIP-10022N 0.37 1 1 Y
DIP-10919N DIP-9932N 0.37 1 1 Y
DIP-10919N DIP-12775N 0.37 1 1 Y
DIP-10919N DIP-10297N 0.37 1 1 Y
DIP-10890N DIP-9807N 0.37 1 1 Y
DIP-10890N DIP-48246N 0.37 1 1 Y
DIP-10890N DIP-35977N 0.37 1 1 Y
DIP-10890N DIP-11034N 0.37 1 1 Y
DIP-10885N DIP-36211N 0.37 1 1 Y
DIP-10885N DIP-11115N 0.37 1 1 Y
DIP-10885N DIP-10136N 0.37 1 1 Y
DIP-10878N DIP-10334N 0.37 1 1 Y
DIP-10849N DIP-6855N 0.37 1 1 Y
DIP-10849N DIP-48135N 0.37 1 1 Y
DIP-10849N DIP-11313N 0.37 1 1 Y
DIP-10847N DIP-10624N 0.37 1 1 Y
DIP-10836N DIP-9521N 0.37 1 1 Y
DIP-10826N DIP-6846N 0.37 1 1 Y
DIP-10824N DIP-48051N 0.37 1 1 Y
DIP-10824N DIP-10353N 0.37 1 1 Y
DIP-10815N DIP-9198N 0.37 1 1 Y
DIP-10809N DIP-10248N 0.37 1 1 Y
DIP-10793N DIP-48161N 0.37 1 1 Y
DIP-10790N DIP-9949N 0.37 1 1 Y
DIP-10790N DIP-9509N 0.37 1 1 Y
DIP-10790N DIP-585N 0.37 1 1 Y
DIP-10790N DIP-48272N 0.37 1 1 Y
DIP-10790N DIP-48257N 0.37 1 1 Y
DIP-10790N DIP-36213N 0.37 1 1 Y
DIP-10790N DIP-29797N 0.37 1 1 Y
DIP-10790N DIP-11596N 0.37 1 1 Y
DIP-10789N DIP-9457N 0.37 1 1 Y
DIP-10789N DIP-9430N 0.37 1 1 Y
DIP-10789N DIP-48259N 0.37 1 1 Y
DIP-10789N DIP-36211N 0.37 1 1 Y
DIP-10789N DIP-10136N 0.37 1 1 Y
DIP-10788N DIP-6853N 0.37 1 1 Y
DIP-10788N DIP-36201N 0.37 1 1 Y
DIP-10788N DIP-11848N 0.37 1 1 Y
DIP-10787N DIP-9300N 0.37 1 1 Y
DIP-10787N DIP-48015N 0.37 1 1 Y
DIP-10787N DIP-47935N 0.37 1 1 Y
DIP-10787N DIP-10007N 0.37 1 1 Y
DIP-10785N DIP-6851N 0.37 1 1 Y
DIP-10785N DIP-10631N 0.37 1 1 Y
DIP-10783N DIP-48251N 0.37 1 1 Y
DIP-10783N DIP-48063N 0.37 1 1 Y
DIP-10783N DIP-46203N 0.37 1 1 Y
DIP-10783N DIP-10868N 0.37 1 1 Y
DIP-10783N DIP-10775N 0.37 1 1 Y
DIP-10780N DIP-9300N 0.37 1 1 Y
DIP-10780N DIP-47935N 0.37 1 1 Y
DIP-10777N DIP-11585N 0.37 1 1 Y
DIP-10775N DIP-9682N 0.37 1 1 Y
DIP-10775N DIP-9219N 0.37 1 1 Y
DIP-10761N DIP-11059N 0.37 1 1 Y
DIP-10760N DIP-10745N 0.37 1 1 Y
DIP-10757N DIP-48161N 0.37 1 1 Y
DIP-10749N DIP-10696N 0.37 1 1 Y
DIP-10749N DIP-10151N 0.37 1 1 Y
DIP-10747N DIP-31853N 0.37 1 1 Y
DIP-10747N DIP-10890N 0.37 1 1 Y
DIP-10747N DIP-10232N 0.37 1 1 Y
DIP-10745N DIP-12675N 0.37 1 1 Y
DIP-10711N DIP-48264N 0.37 1 1 Y
DIP-10708N DIP-10408N 0.37 1 1 Y
DIP-10696N DIP-47904N 0.37 1 1 Y
DIP-10183N DIP-10535N 0.37 1 1 Y
DIP-10164N DIP-35943N 0.37 1 1 Y
DIP-10164N DIP-10314N 0.37 1 1 Y
DIP-10140N DIP-10920N 0.37 1 1 Y
DIP-10137N DIP-9862N 0.37 1 1 Y
DIP-10137N DIP-9383N 0.37 1 1 Y
DIP-10137N DIP-35842N 0.37 1 1 Y
DIP-10137N DIP-35644N 0.37 1 1 Y
DIP-10137N DIP-10696N 0.37 1 1 Y
DIP-10136N DIP-9027N 0.37 1 1 Y
DIP-10136N DIP-11501N 0.37 1 1 Y
DIP-10128N DIP-9624N 0.37 1 1 Y
DIP-10128N DIP-48264N 0.37 1 1 Y
DIP-10128N DIP-31854N 0.37 1 1 Y
DIP-10122N DIP-9457N 0.37 1 1 Y
DIP-10122N DIP-10666N 0.37 1 1 Y
DIP-10119N DIP-9035N 0.37 1 1 Y
DIP-10115N DIP-10574N 0.37 1 1 Y
DIP-10110N DIP-48185N 0.37 1 1 Y
DIP-10110N DIP-10594N 0.37 1 1 Y
DIP-10092N DIP-35644N 0.37 1 1 Y
DIP-10092N DIP-10696N 0.37 1 1 Y
DIP-10088N DIP-12136N 0.37 1 1 Y
DIP-10088N DIP-11355N 0.37 1 1 Y
DIP-10079N DIP-11059N 0.37 1 1 Y
DIP-10072N DIP-9231N 0.37 1 1 Y
DIP-10072N DIP-48078N 0.37 1 1 Y
DIP-10067N DIP-11671N 0.37 1 1 Y
DIP-10066N DIP-10508N 0.37 1 1 Y
DIP-10063N DIP-48274N 0.37 1 1 Y
DIP-10063N DIP-12276N 0.37 1 1 Y
DIP-10057N DIP-9566N 0.37 1 1 Y
DIP-10057N DIP-48249N 0.37 1 1 Y
DIP-10057N DIP-31872N 0.37 1 1 Y
DIP-10057N DIP-31841N 0.37 1 1 Y
DIP-10057N DIP-11766N 0.37 1 1 Y
DIP-10057N DIP-11067N 0.37 1 1 Y
DIP-10057N DIP-10460N 0.37 1 1 Y
DIP-10054N DIP-10446N 0.37 1 1 Y
DIP-10043N DIP-36211N 0.37 1 1 Y
DIP-10043N DIP-10804N 0.37 1 1 Y
DIP-10043N DIP-10136N 0.37 1 1 Y
DIP-10024N DIP-9767N 0.37 1 1 Y
DIP-10024N DIP-47916N 0.37 1 1 Y
DIP-10024N DIP-47837N 0.37 1 1 Y
DIP-10024N DIP-35806N 0.37 1 1 Y
DIP-10024N DIP-10788N 0.37 1 1 Y
DIP-10024N DIP-10750N 0.37 1 1 Y
DIP-10022N DIP-9825N 0.37 1 1 Y
DIP-10021N DIP-11585N 0.37 1 1 Y
DIP-10021N DIP-10330N 0.37 1 1 Y
DIP-10010N DIP-10268N 0.37 1 1 Y
DIP-10006N DIP-48244N 0.37 1 1 Y
DIP-10006N DIP-10783N 0.37 1 1 Y
DIP-10006N DIP-10004N 0.37 1 1 Y
DIP-10004N DIP-9241N 0.37 1 1 Y
DIP-10001N DIP-9599N 0.37 1 1 Y
DIP-10001N DIP-48272N 0.37 1 1 Y
DIP-10001N DIP-31865N 0.37 1 1 Y
DIP-9998N DIP-11804N 0.36 1 1 Y
DIP-9998N DIP-10057N 0.36 1 1 Y
DIP-9994N DIP-10520N 0.36 1 1 Y
DIP-9979N DIP-47859N 0.36 1 1 Y
DIP-9966N DIP-10838N 0.36 1 1 Y
DIP-9960N DIP-9742N 0.36 1 1 Y
DIP-9960N DIP-9728N 0.36 1 1 Y
DIP-9960N DIP-48151N 0.36 1 1 Y
DIP-9960N DIP-11465N 0.36 1 1 Y
DIP-9949N DIP-9682N 0.36 1 1 Y
DIP-9932N DIP-9036N 0.36 1 1 Y
DIP-9932N DIP-35878N 0.36 1 1 Y
DIP-9913N DIP-11800N 0.36 1 1 Y
DIP-9907N DIP-9791N 0.36 1 1 Y
DIP-9902N DIP-9822N 0.36 1 1 Y
DIP-9902N DIP-11397N 0.36 1 1 Y
DIP-9887N DIP-9198N 0.36 1 1 Y
DIP-9887N DIP-28071N 0.36 1 1 Y
DIP-9878N DIP-9750N 0.36 1 1 Y
DIP-9878N DIP-35832N 0.36 1 1 Y
DIP-9878N DIP-11991N 0.36 1 1 Y
DIP-9862N DIP-9948N 0.36 1 1 Y
DIP-9862N DIP-9852N 0.36 1 1 Y
DIP-9862N DIP-48014N 0.36 1 1 Y
DIP-9862N DIP-35908N 0.36 1 1 Y
DIP-9854N DIP-10610N 0.36 1 1 Y
DIP-9853N DIP-614N 0.36 1 1 Y
DIP-9853N DIP-36037N 0.36 1 1 Y
DIP-9853N DIP-29868N 0.36 1 1 Y
DIP-9853N DIP-12282N 0.36 1 1 Y
DIP-9853N DIP-10088N 0.36 1 1 Y
DIP-9852N DIP-9932N 0.36 1 1 Y
DIP-9852N DIP-47969N 0.36 1 1 Y
DIP-9852N DIP-10509N 0.36 1 1 Y
DIP-9840N DIP-12326N 0.36 1 1 Y
DIP-9834N DIP-9556N 0.36 1 1 Y
DIP-9834N DIP-9509N 0.36 1 1 Y
DIP-9834N DIP-48272N 0.36 1 1 Y
DIP-9834N DIP-48255N 0.36 1 1 Y
DIP-9834N DIP-11320N 0.36 1 1 Y
DIP-9829N DIP-10460N 0.36 1 1 Y
DIP-9825N DIP-47988N 0.36 1 1 Y
DIP-9825N DIP-36227N 0.36 1 1 Y
DIP-9825N DIP-35806N 0.36 1 1 Y
DIP-9825N DIP-11063N 0.36 1 1 Y
DIP-9825N DIP-10788N 0.36 1 1 Y
DIP-9819N DIP-9742N 0.36 1 1 Y
DIP-9819N DIP-9735N 0.36 1 1 Y
DIP-9819N DIP-9493N 0.36 1 1 Y
DIP-9819N DIP-9336N 0.36 1 1 Y
DIP-9819N DIP-47906N 0.36 1 1 Y
DIP-9819N DIP-47833N 0.36 1 1 Y
DIP-9819N DIP-35914N 0.36 1 1 Y
DIP-9819N DIP-10746N 0.36 1 1 Y
DIP-9819N DIP-10232N 0.36 1 1 Y
DIP-9810N DIP-35958N 0.36 1 1 Y
DIP-9810N DIP-10665N 0.36 1 1 Y
DIP-9807N DIP-11893N 0.36 1 1 Y
DIP-9791N DIP-10006N 0.36 1 1 Y
DIP-9787N DIP-48195N 0.36 1 1 Y
DIP-9787N DIP-36015N 0.36 1 1 Y
DIP-9787N DIP-12187N 0.36 1 1 Y
DIP-9787N DIP-10807N 0.36 1 1 Y
DIP-9787N DIP-10270N 0.36 1 1 Y
DIP-9776N DIP-9875N 0.36 1 1 Y
DIP-9776N DIP-9863N 0.36 1 1 Y
DIP-9776N DIP-10880N 0.36 1 1 Y
DIP-9775N DIP-9219N 0.36 1 1 Y
DIP-9775N DIP-48264N 0.36 1 1 Y
DIP-9775N DIP-10248N 0.36 1 1 Y
DIP-9756N DIP-31853N 0.36 1 1 Y
DIP-9756N DIP-10890N 0.36 1 1 Y
DIP-9750N DIP-48142N 0.36 1 1 Y
DIP-9750N DIP-12502N 0.36 1 1 Y
DIP-9749N DIP-10671N 0.36 1 1 Y
DIP-9735N DIP-36227N 0.36 1 1 Y
DIP-9735N DIP-11063N 0.36 1 1 Y
DIP-9733N DIP-10690N 0.36 1 1 Y
DIP-9731N DIP-9498N 0.36 1 1 Y
DIP-9728N DIP-9834N 0.36 1 1 Y
DIP-9726N DIP-47865N 0.36 1 1 Y
DIP-9726N DIP-47837N 0.36 1 1 Y
DIP-9726N DIP-10750N 0.36 1 1 Y
DIP-9725N DIP-9509N 0.36 1 1 Y
DIP-9725N DIP-48272N 0.36 1 1 Y
DIP-9725N DIP-29848N 0.36 1 1 Y
DIP-9725N DIP-10903N 0.36 1 1 Y
DIP-9724N DIP-9252N 0.36 1 1 Y
DIP-9724N DIP-48046N 0.36 1 1 Y
DIP-9724N DIP-10313N 0.36 1 1 Y
DIP-9719N DIP-9470N 0.36 1 1 Y
DIP-9719N DIP-47940N 0.36 1 1 Y
DIP-9719N DIP-35977N 0.36 1 1 Y
DIP-9719N DIP-11034N 0.36 1 1 Y
DIP-9717N DIP-48120N 0.36 1 1 Y
DIP-9717N DIP-11108N 0.36 1 1 Y
DIP-9712N DIP-9852N 0.36 1 1 Y
DIP-9710N DIP-9396N 0.36 1 1 Y
DIP-9710N DIP-47948N 0.36 1 1 Y
DIP-9710N DIP-35780N 0.36 1 1 Y
DIP-9701N DIP-9776N 0.36 1 1 Y
DIP-9701N DIP-31844N 0.36 1 1 Y
DIP-9701N DIP-11082N 0.36 1 1 Y
DIP-9690N DIP-9801N 0.36 1 1 Y
DIP-9690N DIP-9035N 0.36 1 1 Y
DIP-9690N DIP-36204N 0.36 1 1 Y
DIP-9337N DIP-9822N 0.36 1 1 Y
DIP-9335N DIP-9998N 0.36 1 1 Y
DIP-9334N DIP-9323N 0.36 1 1 Y
DIP-9328N DIP-35780N 0.36 1 1 Y
DIP-9328N DIP-12954N 0.36 1 1 Y
DIP-9324N DIP-11115N 0.36 1 1 Y
DIP-9318N DIP-31859N 0.36 1 1 Y
DIP-9318N DIP-12119N 0.36 1 1 Y
DIP-9318N DIP-10401N 0.36 1 1 Y
DIP-9201N DIP-11783N 0.36 1 1 Y
DIP-9198N DIP-9841N 0.36 1 1 Y
DIP-9198N DIP-48148N 0.36 1 1 Y
DIP-9177N DIP-10666N 0.36 1 1 Y
DIP-9167N DIP-9252N 0.36 1 1 Y
DIP-9167N DIP-48046N 0.36 1 1 Y
DIP-9167N DIP-36034N 0.36 1 1 Y
DIP-9155N DIP-12327N 0.36 1 1 Y
DIP-9154N DIP-47988N 0.36 1 1 Y
DIP-9150N DIP-10656N 0.36 1 1 Y
DIP-9147N DIP-9841N 0.36 1 1 Y
DIP-9147N DIP-6850N 0.36 1 1 Y
DIP-9147N DIP-48216N 0.36 1 1 Y
DIP-9147N DIP-48148N 0.36 1 1 Y
DIP-9147N DIP-12458N 0.36 1 1 Y
DIP-9147N DIP-11687N 0.36 1 1 Y
DIP-9136N DIP-35952N 0.36 1 1 Y
DIP-9136N DIP-10816N 0.36 1 1 Y
DIP-9122N DIP-48169N 0.36 1 1 Y
DIP-9122N DIP-11689N 0.36 1 1 Y
DIP-9110N DIP-35852N 0.36 1 1 Y
DIP-9110N DIP-10497N 0.36 1 1 Y
DIP-9110N DIP-10119N 0.36 1 1 Y
DIP-9108N DIP-11016N 0.36 1 1 Y
DIP-9107N DIP-9233N 0.36 1 1 Y
DIP-9097N DIP-31856N 0.36 1 1 Y
DIP-9097N DIP-1079N 0.36 1 1 Y
DIP-9093N DIP-9109N 0.36 1 1 Y
DIP-9093N DIP-35834N 0.36 1 1 Y
DIP-9090N DIP-9819N 0.36 1 1 Y
DIP-9090N DIP-9154N 0.36 1 1 Y
DIP-9078N DIP-48274N 0.36 1 1 Y
DIP-9078N DIP-12276N 0.36 1 1 Y
DIP-9077N DIP-47835N 0.36 1 1 Y
DIP-9077N DIP-12060N 0.36 1 1 Y
DIP-9069N DIP-10689N 0.36 1 1 Y
DIP-9064N DIP-6851N 0.36 1 1 Y
DIP-9064N DIP-48115N 0.36 1 1 Y
DIP-9064N DIP-48054N 0.36 1 1 Y
DIP-9064N DIP-11045N 0.36 1 1 Y
DIP-9035N DIP-12604N 0.36 1 1 Y
DIP-9034N DIP-9798N 0.36 1 1 Y
DIP-9034N DIP-48234N 0.36 1 1 Y
DIP-9034N DIP-10164N 0.36 1 1 Y
DIP-726N DIP-6855N 0.36 1 1 Y
DIP-6878N DIP-9110N 0.36 1 1 Y
DIP-6878N DIP-47870N 0.36 1 1 Y
DIP-6878N DIP-10815N 0.36 1 1 Y
DIP-6876N DIP-12136N 0.36 1 1 Y
DIP-6871N DIP-35865N 0.36 1 1 Y
DIP-6871N DIP-12908N 0.36 1 1 Y
DIP-6870N DIP-9142N 0.36 1 1 Y
DIP-6870N DIP-10446N 0.36 1 1 Y
DIP-6865N DIP-9509N 0.36 1 1 Y
DIP-6865N DIP-48272N 0.36 1 1 Y
DIP-6865N DIP-36027N 0.36 1 1 Y
DIP-6865N DIP-12200N 0.36 1 1 Y
DIP-6864N DIP-48030N 0.36 1 1 Y
DIP-6864N DIP-10054N 0.36 1 1 Y
DIP-6860N DIP-9565N 0.36 1 1 Y
DIP-6856N DIP-6878N 0.36 1 1 Y
DIP-6855N DIP-11921N 0.36 1 1 Y
DIP-6854N DIP-9853N 0.36 1 1 Y
DIP-6854N DIP-9034N 0.36 1 1 Y
DIP-6854N DIP-48007N 0.36 1 1 Y
DIP-6854N DIP-36207N 0.36 1 1 Y
DIP-6853N DIP-9599N 0.36 1 1 Y
DIP-6853N DIP-47966N 0.36 1 1 Y
DIP-6853N DIP-31865N 0.36 1 1 Y
DIP-6853N DIP-10331N 0.36 1 1 Y
DIP-6851N DIP-9377N 0.36 1 1 Y
DIP-6850N DIP-9556N 0.36 1 1 Y
DIP-6850N DIP-9090N 0.36 1 1 Y
DIP-6850N DIP-48255N 0.36 1 1 Y
DIP-6850N DIP-47907N 0.36 1 1 Y
DIP-6850N DIP-10334N 0.36 1 1 Y
DIP-6848N DIP-47941N 0.36 1 1 Y
DIP-6848N DIP-10757N 0.36 1 1 Y
DIP-6846N DIP-9034N 0.36 1 1 Y
DIP-6846N DIP-48007N 0.36 1 1 Y
DIP-614N DIP-48218N 0.36 1 1 Y
DIP-614N DIP-10151N 0.36 1 1 Y
DIP-59619N DIP-10640N 0.36 1 1 Y
DIP-585N DIP-35940N 0.36 1 1 Y
DIP-585N DIP-10065N 0.36 1 1 Y
DIP-48151N DIP-10321N 0.36 1 1 Y
DIP-48149N DIP-59302N 0.36 1 1 Y
DIP-48149N DIP-35952N 0.36 1 1 Y
DIP-48149N DIP-10846N 0.36 1 1 Y
DIP-48149N DIP-10816N 0.36 1 1 Y
DIP-48136N DIP-28077N 0.36 1 1 Y
DIP-48135N DIP-6846N 0.36 1 1 Y
DIP-48120N DIP-10849N 0.36 1 1 Y
DIP-48109N DIP-341N 0.36 1 1 Y
DIP-48106N DIP-9841N 0.36 1 1 Y
DIP-48106N DIP-48148N 0.36 1 1 Y
DIP-48106N DIP-48051N 0.36 1 1 Y
DIP-48106N DIP-10353N 0.36 1 1 Y
DIP-48085N DIP-10579N 0.36 1 1 Y
DIP-48071N DIP-9713N 0.36 1 1 Y
DIP-48065N DIP-10244N 0.36 1 1 Y
DIP-48063N DIP-10124N 0.36 1 1 Y
DIP-48054N DIP-9108N 0.36 1 1 Y
DIP-48054N DIP-9027N 0.36 1 1 Y
DIP-48054N DIP-36040N 0.36 1 1 Y
DIP-48054N DIP-2901N 0.36 1 1 Y
DIP-48054N DIP-12368N 0.36 1 1 Y
DIP-48054N DIP-11696N 0.36 1 1 Y
DIP-48054N DIP-10690N 0.36 1 1 Y
DIP-48054N DIP-10165N 0.36 1 1 Y
DIP-48051N DIP-9512N 0.36 1 1 Y
DIP-48049N DIP-11468N 0.36 1 1 Y
DIP-48049N DIP-1101N 0.36 1 1 Y
DIP-48048N DIP-9198N 0.36 1 1 Y
DIP-48046N DIP-48160N 0.36 1 1 Y
DIP-48040N DIP-9248N 0.36 1 1 Y
DIP-48040N DIP-10164N 0.36 1 1 Y
DIP-48038N DIP-47993N 0.36 1 1 Y
DIP-48036N DIP-11512N 0.36 1 1 Y
DIP-48036N DIP-10574N 0.36 1 1 Y
DIP-48032N DIP-9554N 0.36 1 1 Y
DIP-48032N DIP-6855N 0.36 1 1 Y
DIP-48032N DIP-29377N 0.36 1 1 Y
DIP-48032N DIP-11956N 0.36 1 1 Y
DIP-48030N DIP-9862N 0.36 1 1 Y
DIP-48030N DIP-11892N 0.36 1 1 Y
DIP-48025N DIP-10680N 0.36 1 1 Y
DIP-48019N DIP-47859N 0.36 1 1 Y
DIP-48008N DIP-35865N 0.36 1 1 Y
DIP-48008N DIP-12908N 0.36 1 1 Y
DIP-48007N DIP-9798N 0.36 1 1 Y
DIP-48007N DIP-48234N 0.36 1 1 Y
DIP-48007N DIP-12951N 0.36 1 1 Y
DIP-48007N DIP-10164N 0.36 1 1 Y
DIP-48006N DIP-35952N 0.36 1 1 Y
DIP-48006N DIP-11548N 0.36 1 1 Y
DIP-48006N DIP-10816N 0.36 1 1 Y
DIP-48001N DIP-48136N 0.36 1 1 Y
DIP-48001N DIP-10161N 0.36 1 1 Y
DIP-47994N DIP-9509N 0.36 1 1 Y
DIP-47994N DIP-48272N 0.36 1 1 Y
DIP-47994N DIP-36012N 0.36 1 1 Y
DIP-47991N DIP-10240N 0.36 1 1 Y
DIP-47988N DIP-10848N 0.36 1 1 Y
DIP-47981N DIP-10711N 0.36 1 1 Y
DIP-47977N DIP-12573N 0.36 1 1 Y
DIP-47977N DIP-12552N 0.36 1 1 Y
DIP-47969N DIP-9853N 0.36 1 1 Y
DIP-47969N DIP-9198N 0.36 1 1 Y
DIP-47969N DIP-48071N 0.36 1 1 Y
DIP-47969N DIP-36207N 0.36 1 1 Y
DIP-47969N DIP-10371N 0.36 1 1 Y
DIP-47966N DIP-9493N 0.36 1 1 Y
DIP-47966N DIP-6853N 0.36 1 1 Y
DIP-47966N DIP-47906N 0.36 1 1 Y
DIP-47966N DIP-36201N 0.36 1 1 Y
DIP-47940N DIP-10919N 0.36 1 1 Y
DIP-47935N DIP-9509N 0.36 1 1 Y
DIP-47935N DIP-48272N 0.36 1 1 Y
DIP-47935N DIP-47952N 0.36 1 1 Y
DIP-47935N DIP-12716N 0.36 1 1 Y
DIP-47935N DIP-10793N 0.36 1 1 Y
DIP-47927N DIP-10516N 0.36 1 1 Y
DIP-47922N DIP-11414N 0.36 1 1 Y
DIP-47917N DIP-9252N 0.36 1 1 Y
DIP-47917N DIP-48046N 0.36 1 1 Y
DIP-47917N DIP-36034N 0.36 1 1 Y
DIP-47907N DIP-9819N 0.36 1 1 Y
DIP-47907N DIP-9154N 0.36 1 1 Y
DIP-47897N DIP-9949N 0.36 1 1 Y
DIP-47897N DIP-29797N 0.36 1 1 Y
DIP-47890N DIP-6878N 0.36 1 1 Y
DIP-47870N DIP-9669N 0.36 1 1 Y
DIP-47870N DIP-10508N 0.36 1 1 Y
DIP-47869N DIP-10848N 0.36 1 1 Y
DIP-47862N DIP-48001N 0.36 1 1 Y
DIP-47861N DIP-10610N 0.36 1 1 Y
DIP-47846N DIP-11970N 0.36 1 1 Y
DIP-47843N DIP-9776N 0.36 1 1 Y
DIP-47843N DIP-31844N 0.36 1 1 Y
DIP-47843N DIP-11082N 0.36 1 1 Y
DIP-47842N DIP-9682N 0.36 1 1 Y
DIP-47842N DIP-35907N 0.36 1 1 Y
DIP-47842N DIP-10666N 0.36 1 1 Y
DIP-47837N DIP-10460N 0.36 1 1 Y
DIP-47834N DIP-9822N 0.36 1 1 Y
DIP-47833N DIP-9234N 0.36 1 1 Y
DIP-47833N DIP-6860N 0.36 1 1 Y
DIP-47833N DIP-31848N 0.36 1 1 Y
DIP-47833N DIP-12119N 0.36 1 1 Y
DIP-47831N DIP-11355N 0.36 1 1 Y
DIP-47829N DIP-6853N 0.36 1 1 Y
DIP-47829N DIP-48149N 0.36 1 1 Y
DIP-47829N DIP-36201N 0.36 1 1 Y
DIP-47829N DIP-11410N 0.36 1 1 Y
DIP-46478N DIP-9913N 0.36 1 1 Y
DIP-46478N DIP-585N 0.36 1 1 Y
DIP-46478N DIP-36213N 0.36 1 1 Y
DIP-46478N DIP-35894N 0.36 1 1 Y
DIP-46478N DIP-10321N 0.36 1 1 Y
DIP-46203N DIP-9948N 0.36 1 1 Y
DIP-46203N DIP-48014N 0.36 1 1 Y
DIP-46203N DIP-10110N 0.36 1 1 Y
DIP-39402N DIP-48005N 0.36 1 1 Y
DIP-39402N DIP-48001N 0.36 1 1 Y
DIP-36217N DIP-36178N 0.36 1 1 Y
DIP-36217N DIP-10644N 0.36 1 1 Y
DIP-36216N DIP-48275N 0.36 1 1 Y
DIP-36216N DIP-12343N 0.36 1 1 Y
DIP-36216N DIP-10425N 0.36 1 1 Y
DIP-36215N DIP-48161N 0.36 1 1 Y
DIP-36215N DIP-35855N 0.36 1 1 Y
DIP-36215N DIP-10789N 0.36 1 1 Y
DIP-36215N DIP-10293N 0.36 1 1 Y
DIP-36214N DIP-11016N 0.36 1 1 Y
DIP-36214N DIP-10437N 0.36 1 1 Y
DIP-36213N DIP-35940N 0.36 1 1 Y
DIP-36213N DIP-10065N 0.36 1 1 Y
DIP-36212N DIP-9521N 0.36 1 1 Y
DIP-36212N DIP-35792N 0.36 1 1 Y
DIP-36212N DIP-10628N 0.36 1 1 Y
DIP-36211N DIP-9734N 0.36 1 1 Y
DIP-36211N DIP-48257N 0.36 1 1 Y
DIP-36211N DIP-48163N 0.36 1 1 Y
DIP-36211N DIP-35914N 0.36 1 1 Y
DIP-36211N DIP-11596N 0.36 1 1 Y
DIP-36211N DIP-10746N 0.36 1 1 Y
DIP-36211N DIP-10240N 0.36 1 1 Y
DIP-36209N DIP-9750N 0.36 1 1 Y
DIP-36209N DIP-35832N 0.36 1 1 Y
DIP-36207N DIP-614N 0.36 1 1 Y
DIP-36207N DIP-36037N 0.36 1 1 Y
DIP-36207N DIP-29868N 0.36 1 1 Y
DIP-36207N DIP-12282N 0.36 1 1 Y
DIP-36207N DIP-10088N 0.36 1 1 Y
DIP-36202N DIP-47865N 0.36 1 1 Y
DIP-36202N DIP-47837N 0.36 1 1 Y
DIP-36202N DIP-10750N 0.36 1 1 Y
DIP-36201N DIP-9599N 0.36 1 1 Y
DIP-36201N DIP-47966N 0.36 1 1 Y
DIP-36201N DIP-31865N 0.36 1 1 Y
DIP-36201N DIP-10331N 0.36 1 1 Y
DIP-36200N DIP-48120N 0.36 1 1 Y
DIP-36200N DIP-11108N 0.36 1 1 Y
DIP-36183N DIP-9998N 0.36 1 1 Y
DIP-36178N DIP-10056N 0.36 1 1 Y
DIP-36163N DIP-9776N 0.36 1 1 Y
DIP-36163N DIP-6850N 0.36 1 1 Y
DIP-36163N DIP-31844N 0.36 1 1 Y
DIP-36044N DIP-35887N 0.36 1 1 Y
DIP-36037N DIP-48218N 0.36 1 1 Y
DIP-36037N DIP-10151N 0.36 1 1 Y
DIP-36034N DIP-47944N 0.36 1 1 Y
DIP-35644N DIP-10568N 0.36 1 1 Y
DIP-35499N DIP-48169N 0.36 1 1 Y
DIP-35499N DIP-11689N 0.36 1 1 Y
DIP-35412N DIP-9509N 0.36 1 1 Y
DIP-35412N DIP-48272N 0.36 1 1 Y
DIP-341N DIP-47909N 0.36 1 1 Y
DIP-341N DIP-10920N 0.36 1 1 Y
DIP-341N DIP-10791N 0.36 1 1 Y
DIP-31876N DIP-11079N 0.36 1 1 Y
DIP-31872N DIP-11167N 0.36 1 1 Y
DIP-31870N DIP-10124N 0.36 1 1 Y
DIP-31869N DIP-10079N 0.36 1 1 Y
DIP-31865N DIP-9728N 0.36 1 1 Y
DIP-31865N DIP-9248N 0.36 1 1 Y
DIP-31865N DIP-31830N 0.36 1 1 Y
DIP-31865N DIP-11322N 0.36 1 1 Y
DIP-31865N DIP-10629N 0.36 1 1 Y
DIP-31861N DIP-48030N 0.36 1 1 Y
DIP-31861N DIP-10054N 0.36 1 1 Y
DIP-31856N DIP-10461N 0.36 1 1 Y
DIP-31853N DIP-9509N 0.36 1 1 Y
DIP-31853N DIP-48272N 0.36 1 1 Y
DIP-31848N DIP-9565N 0.36 1 1 Y
DIP-31844N DIP-9875N 0.36 1 1 Y
DIP-31844N DIP-9863N 0.36 1 1 Y
DIP-31844N DIP-10880N 0.36 1 1 Y
DIP-31841N DIP-12096N 0.36 1 1 Y
DIP-31830N DIP-31853N 0.36 1 1 Y
DIP-31830N DIP-10890N 0.36 1 1 Y
DIP-29874N DIP-9233N 0.36 1 1 Y
DIP-29868N DIP-12194N 0.36 1 1 Y
DIP-29848N DIP-9515N 0.36 1 1 Y
DIP-29848N DIP-47829N 0.36 1 1 Y
DIP-29848N DIP-12414N 0.36 1 1 Y
DIP-29848N DIP-10792N 0.36 1 1 Y
DIP-29848N DIP-10500N 0.36 1 1 Y
DIP-29797N DIP-9682N 0.36 1 1 Y
DIP-29379N DIP-36020N 0.36 1 1 Y
DIP-29379N DIP-10981N 0.36 1 1 Y
DIP-29140N DIP-10024N 0.36 1 1 Y
DIP-29109N DIP-9126N 0.36 1 1 Y
DIP-29109N DIP-35842N 0.36 1 1 Y
DIP-29109N DIP-11614N 0.36 1 1 Y
DIP-2901N DIP-9878N 0.36 1 1 Y
DIP-2901N DIP-48076N 0.36 1 1 Y
DIP-2901N DIP-36209N 0.36 1 1 Y
DIP-28085N DIP-35898N 0.36 1 1 Y
DIP-28078N DIP-9314N 0.36 1 1 Y
DIP-28077N DIP-9598N 0.36 1 1 Y
DIP-28077N DIP-47913N 0.36 1 1 Y
DIP-28077N DIP-12058N 0.36 1 1 Y
DIP-28077N DIP-11350N 0.36 1 1 Y
DIP-28071N DIP-10521N 0.36 1 1 Y
DIP-28054N DIP-47993N 0.36 1 1 Y
DIP-27650N DIP-35952N 0.36 1 1 Y
DIP-27650N DIP-11548N 0.36 1 1 Y
DIP-27650N DIP-10816N 0.36 1 1 Y
DIP-12951N DIP-11614N 0.36 1 1 Y
DIP-12749N DIP-11976N 0.36 1 1 Y
DIP-12675N DIP-6871N 0.36 1 1 Y
DIP-12675N DIP-48008N 0.36 1 1 Y
DIP-12630N DIP-35887N 0.36 1 1 Y
DIP-12604N DIP-10268N 0.36 1 1 Y
DIP-12506N DIP-31853N 0.36 1 1 Y
DIP-12506N DIP-10890N 0.36 1 1 Y
DIP-12504N DIP-9776N 0.36 1 1 Y
DIP-12504N DIP-31844N 0.36 1 1 Y
DIP-12495N DIP-48161N 0.36 1 1 Y
DIP-12458N DIP-36216N 0.36 1 1 Y
DIP-12440N DIP-11892N 0.36 1 1 Y
DIP-12414N DIP-48229N 0.36 1 1 Y
DIP-12414N DIP-35941N 0.36 1 1 Y
DIP-12414N DIP-10316N 0.36 1 1 Y
DIP-12395N DIP-9233N 0.36 1 1 Y
DIP-12371N DIP-9323N 0.36 1 1 Y
DIP-12368N DIP-9198N 0.36 1 1 Y
DIP-12368N DIP-47952N 0.36 1 1 Y
DIP-12368N DIP-10793N 0.36 1 1 Y
DIP-12355N DIP-6168N 0.36 1 1 Y
DIP-12355N DIP-12716N 0.36 1 1 Y
DIP-12343N DIP-9339N 0.36 1 1 Y
DIP-12328N DIP-9735N 0.36 1 1 Y
DIP-12328N DIP-10124N 0.36 1 1 Y
DIP-12327N DIP-48025N 0.36 1 1 Y
DIP-12327N DIP-36216N 0.36 1 1 Y
DIP-12327N DIP-11075N 0.36 1 1 Y
DIP-12327N DIP-10339N 0.36 1 1 Y
DIP-12327N DIP-10192N 0.36 1 1 Y
DIP-12326N DIP-36212N 0.36 1 1 Y
DIP-12326N DIP-10137N 0.36 1 1 Y
DIP-12322N DIP-9523N 0.36 1 1 Y
DIP-12322N DIP-11671N 0.36 1 1 Y
DIP-12295N DIP-28085N 0.36 1 1 Y
DIP-12276N DIP-9198N 0.36 1 1 Y
DIP-12276N DIP-12119N 0.36 1 1 Y
DIP-12276N DIP-10520N 0.36 1 1 Y
DIP-12276N DIP-10456N 0.36 1 1 Y
DIP-12263N DIP-9461N 0.36 1 1 Y
DIP-12263N DIP-9129N 0.36 1 1 Y
DIP-12263N DIP-48055N 0.36 1 1 Y
DIP-12263N DIP-36211N 0.36 1 1 Y
DIP-12263N DIP-36038N 0.36 1 1 Y
DIP-12263N DIP-10136N 0.36 1 1 Y
DIP-12194N DIP-47962N 0.36 1 1 Y
DIP-12194N DIP-12506N 0.36 1 1 Y
DIP-12187N DIP-9154N 0.36 1 1 Y
DIP-12187N DIP-12035N 0.36 1 1 Y
DIP-12167N DIP-35842N 0.36 1 1 Y
DIP-12165N DIP-11278N 0.36 1 1 Y
DIP-11613N DIP-11669N 0.36 1 1 Y
DIP-11601N DIP-12743N 0.36 1 1 Y
DIP-11551N DIP-9886N 0.36 1 1 Y
DIP-11551N DIP-9154N 0.36 1 1 Y
DIP-11551N DIP-35907N 0.36 1 1 Y
DIP-11551N DIP-29868N 0.36 1 1 Y
DIP-11551N DIP-10088N 0.36 1 1 Y
DIP-11465N DIP-10321N 0.36 1 1 Y
DIP-11434N DIP-9097N 0.36 1 1 Y
DIP-11410N DIP-59302N 0.36 1 1 Y
DIP-11410N DIP-35952N 0.36 1 1 Y
DIP-11410N DIP-11414N 0.36 1 1 Y
DIP-11410N DIP-10846N 0.36 1 1 Y
DIP-11410N DIP-10816N 0.36 1 1 Y
DIP-11355N DIP-585N 0.36 1 1 Y
DIP-11355N DIP-36213N 0.36 1 1 Y
DIP-11355N DIP-10878N 0.36 1 1 Y
DIP-11350N DIP-9598N 0.36 1 1 Y
DIP-11350N DIP-48275N 0.36 1 1 Y
DIP-11350N DIP-12343N 0.36 1 1 Y
DIP-11347N DIP-9198N 0.36 1 1 Y
DIP-11347N DIP-47991N 0.36 1 1 Y
DIP-11322N DIP-28077N 0.36 1 1 Y
DIP-11322N DIP-12113N 0.36 1 1 Y
DIP-11320N DIP-10568N 0.36 1 1 Y
DIP-11313N DIP-6846N 0.36 1 1 Y
DIP-11308N DIP-48564N 0.36 1 1 Y
DIP-11308N DIP-12513N 0.36 1 1 Y
DIP-11300N DIP-12176N 0.36 1 1 Y
DIP-11278N DIP-10579N 0.36 1 1 Y
DIP-11277N DIP-48049N 0.36 1 1 Y
DIP-11277N DIP-11717N 0.36 1 1 Y
DIP-11232N DIP-10675N 0.36 1 1 Y
DIP-11167N DIP-6881N 0.36 1 1 Y
DIP-11167N DIP-39402N 0.36 1 1 Y
DIP-11167N DIP-35823N 0.36 1 1 Y
DIP-11167N DIP-11397N 0.36 1 1 Y
DIP-11167N DIP-10560N 0.36 1 1 Y
DIP-11157N DIP-9734N 0.36 1 1 Y
DIP-11157N DIP-10666N 0.36 1 1 Y
DIP-11127N DIP-10920N 0.36 1 1 Y
DIP-11124N DIP-48161N 0.36 1 1 Y
DIP-11124N DIP-10057N 0.36 1 1 Y
DIP-11079N DIP-12748N 0.36 1 1 Y
DIP-11075N DIP-9078N 0.36 1 1 Y
DIP-11069N DIP-11058N 0.36 1 1 Y
DIP-11069N DIP-10783N 0.36 1 1 Y
DIP-11069N DIP-10680N 0.36 1 1 Y
DIP-11059N DIP-9373N 0.36 1 1 Y
DIP-11059N DIP-9181N 0.36 1 1 Y
DIP-11059N DIP-48136N 0.36 1 1 Y
DIP-11059N DIP-47889N 0.36 1 1 Y
DIP-11059N DIP-10849N 0.36 1 1 Y
DIP-11059N DIP-10794N 0.36 1 1 Y
DIP-11059N DIP-10161N 0.36 1 1 Y
DIP-11058N DIP-47969N 0.36 1 1 Y
DIP-11058N DIP-47854N 0.36 1 1 Y
DIP-11058N DIP-35932N 0.36 1 1 Y
DIP-11058N DIP-10598N 0.36 1 1 Y
DIP-11058N DIP-10509N 0.36 1 1 Y
DIP-11058N DIP-10183N 0.36 1 1 Y
DIP-11043N DIP-10848N 0.36 1 1 Y
DIP-11031N DIP-9679N 0.36 1 1 Y
DIP-11031N DIP-48001N 0.36 1 1 Y
DIP-11031N DIP-36215N 0.36 1 1 Y
DIP-11031N DIP-35825N 0.36 1 1 Y
DIP-11031N DIP-12263N 0.36 1 1 Y
DIP-11031N DIP-10451N 0.36 1 1 Y
DIP-11031N DIP-10128N 0.36 1 1 Y
DIP-11008N DIP-35903N 0.36 1 1 Y
DIP-11008N DIP-10826N 0.36 1 1 Y
DIP-10983N DIP-9129N 0.36 1 1 Y
DIP-10983N DIP-48244N 0.36 1 1 Y
DIP-10983N DIP-48055N 0.36 1 1 Y
DIP-10983N DIP-11350N 0.36 1 1 Y
DIP-10983N DIP-10004N 0.36 1 1 Y
DIP-10981N DIP-28071N 0.36 1 1 Y
DIP-10939N DIP-35791N 0.36 1 1 Y
DIP-10939N DIP-10745N 0.36 1 1 Y
DIP-10936N DIP-9599N 0.36 1 1 Y
DIP-10936N DIP-31865N 0.36 1 1 Y
DIP-10923N DIP-341N 0.36 1 1 Y
DIP-10923N DIP-12806N 0.36 1 1 Y
DIP-10921N DIP-29848N 0.36 1 1 Y
DIP-10921N DIP-10903N 0.36 1 1 Y
DIP-10920N DIP-9960N 0.36 1 1 Y
DIP-10920N DIP-9712N 0.36 1 1 Y
DIP-10920N DIP-9396N 0.36 1 1 Y
DIP-10920N DIP-47948N 0.36 1 1 Y
DIP-10920N DIP-47909N 0.36 1 1 Y
DIP-10920N DIP-10791N 0.36 1 1 Y
DIP-10920N DIP-10738N 0.36 1 1 Y
DIP-10920N DIP-10124N 0.36 1 1 Y
DIP-10919N DIP-9147N 0.36 1 1 Y
DIP-10919N DIP-11232N 0.36 1 1 Y
DIP-10917N DIP-11059N 0.36 1 1 Y
DIP-10917N DIP-10408N 0.36 1 1 Y
DIP-10904N DIP-6052N 0.36 1 1 Y
DIP-10904N DIP-48161N 0.36 1 1 Y
DIP-10903N DIP-9515N 0.36 1 1 Y
DIP-10903N DIP-47829N 0.36 1 1 Y
DIP-10903N DIP-12414N 0.36 1 1 Y
DIP-10903N DIP-10792N 0.36 1 1 Y
DIP-10903N DIP-10500N 0.36 1 1 Y
DIP-10890N DIP-9509N 0.36 1 1 Y
DIP-10890N DIP-48272N 0.36 1 1 Y
DIP-10880N DIP-36212N 0.36 1 1 Y
DIP-10880N DIP-10137N 0.36 1 1 Y
DIP-10878N DIP-9852N 0.36 1 1 Y
DIP-10851N DIP-9179N 0.36 1 1 Y
DIP-10849N DIP-47835N 0.36 1 1 Y
DIP-10849N DIP-12060N 0.36 1 1 Y
DIP-10848N DIP-9932N 0.36 1 1 Y
DIP-10848N DIP-12850N 0.36 1 1 Y
DIP-10848N DIP-12119N 0.36 1 1 Y
DIP-10847N DIP-60620N 0.36 1 1 Y
DIP-10847N DIP-10288N 0.36 1 1 Y
DIP-10838N DIP-11185N 0.36 1 1 Y
DIP-10836N DIP-47838N 0.36 1 1 Y
DIP-10836N DIP-10787N 0.36 1 1 Y
DIP-10826N DIP-35945N 0.36 1 1 Y
DIP-10826N DIP-10625N 0.36 1 1 Y
DIP-10815N DIP-9669N 0.36 1 1 Y
DIP-10815N DIP-10508N 0.36 1 1 Y
DIP-10804N DIP-10983N 0.36 1 1 Y
DIP-1079N DIP-10461N 0.36 1 1 Y
DIP-10794N DIP-10666N 0.36 1 1 Y
DIP-10792N DIP-6853N 0.36 1 1 Y
DIP-10792N DIP-48149N 0.36 1 1 Y
DIP-10792N DIP-36201N 0.36 1 1 Y
DIP-10792N DIP-11410N 0.36 1 1 Y
DIP-10790N DIP-9213N 0.36 1 1 Y
DIP-10789N DIP-48275N 0.36 1 1 Y
DIP-10789N DIP-48274N 0.36 1 1 Y
DIP-10789N DIP-31849N 0.36 1 1 Y
DIP-10789N DIP-12343N 0.36 1 1 Y
DIP-10789N DIP-12276N 0.36 1 1 Y
DIP-10789N DIP-11991N 0.36 1 1 Y
DIP-10789N DIP-11019N 0.36 1 1 Y
DIP-10789N DIP-10459N 0.36 1 1 Y
DIP-10788N DIP-9219N 0.36 1 1 Y
DIP-10788N DIP-11970N 0.36 1 1 Y
DIP-10788N DIP-10459N 0.36 1 1 Y
DIP-10783N DIP-9377N 0.36 1 1 Y
DIP-10783N DIP-9336N 0.36 1 1 Y
DIP-10783N DIP-6871N 0.36 1 1 Y
DIP-10783N DIP-48008N 0.36 1 1 Y
DIP-10783N DIP-47897N 0.36 1 1 Y
DIP-10783N DIP-47833N 0.36 1 1 Y
DIP-10783N DIP-35882N 0.36 1 1 Y
DIP-10783N DIP-10749N 0.36 1 1 Y
DIP-10780N DIP-10334N 0.36 1 1 Y
DIP-10775N DIP-9948N 0.36 1 1 Y
DIP-10775N DIP-48014N 0.36 1 1 Y
DIP-10775N DIP-10110N 0.36 1 1 Y
DIP-10761N DIP-11970N 0.36 1 1 Y
DIP-10760N DIP-31853N 0.36 1 1 Y
DIP-10760N DIP-10890N 0.36 1 1 Y
DIP-10757N DIP-48100N 0.36 1 1 Y
DIP-10750N DIP-10460N 0.36 1 1 Y
DIP-10747N DIP-48185N 0.36 1 1 Y
DIP-10747N DIP-10594N 0.36 1 1 Y
DIP-10747N DIP-10508N 0.36 1 1 Y
DIP-10740N DIP-47859N 0.36 1 1 Y
DIP-10740N DIP-10151N 0.36 1 1 Y
DIP-10740N DIP-10124N 0.36 1 1 Y
DIP-10737N DIP-10848N 0.36 1 1 Y
DIP-10708N DIP-10066N 0.36 1 1 Y
DIP-10164N DIP-9056N 0.36 1 1 Y
DIP-10164N DIP-12630N 0.36 1 1 Y
DIP-10138N DIP-10983N 0.36 1 1 Y
DIP-10137N DIP-9521N 0.36 1 1 Y
DIP-10137N DIP-35792N 0.36 1 1 Y
DIP-10137N DIP-10628N 0.36 1 1 Y
DIP-10136N DIP-9734N 0.36 1 1 Y
DIP-10136N DIP-48257N 0.36 1 1 Y
DIP-10136N DIP-48163N 0.36 1 1 Y
DIP-10136N DIP-35914N 0.36 1 1 Y
DIP-10136N DIP-11596N 0.36 1 1 Y
DIP-10136N DIP-10240N 0.36 1 1 Y
DIP-10128N DIP-6866N 0.36 1 1 Y
DIP-10128N DIP-48001N 0.36 1 1 Y
DIP-10128N DIP-36228N 0.36 1 1 Y
DIP-10126N DIP-9899N 0.36 1 1 Y
DIP-10126N DIP-9599N 0.36 1 1 Y
DIP-10126N DIP-46203N 0.36 1 1 Y
DIP-10126N DIP-31865N 0.36 1 1 Y
DIP-10126N DIP-10775N 0.36 1 1 Y
DIP-10110N DIP-10640N 0.36 1 1 Y
DIP-10088N DIP-12194N 0.36 1 1 Y
DIP-10067N DIP-11512N 0.36 1 1 Y
DIP-10067N DIP-10574N 0.36 1 1 Y
DIP-10065N DIP-36211N 0.36 1 1 Y
DIP-10065N DIP-10136N 0.36 1 1 Y
DIP-10057N DIP-9853N 0.36 1 1 Y
DIP-10057N DIP-9726N 0.36 1 1 Y
DIP-10057N DIP-9552N 0.36 1 1 Y
DIP-10057N DIP-9314N 0.36 1 1 Y
DIP-10057N DIP-47865N 0.36 1 1 Y
DIP-10057N DIP-36216N 0.36 1 1 Y
DIP-10057N DIP-36207N 0.36 1 1 Y
DIP-10057N DIP-36202N 0.36 1 1 Y
DIP-10057N DIP-35808N 0.36 1 1 Y
DIP-10057N DIP-29379N 0.36 1 1 Y
DIP-10057N DIP-10666N 0.36 1 1 Y
DIP-10057N DIP-10446N 0.36 1 1 Y
DIP-10057N DIP-10138N 0.36 1 1 Y
DIP-10054N DIP-9862N 0.36 1 1 Y
DIP-10054N DIP-11892N 0.36 1 1 Y
DIP-10043N DIP-9126N 0.36 1 1 Y
DIP-10043N DIP-35842N 0.36 1 1 Y
DIP-10043N DIP-11614N 0.36 1 1 Y
DIP-10021N DIP-9250N 0.36 1 1 Y
DIP-10019N DIP-48274N 0.36 1 1 Y
DIP-10019N DIP-48157N 0.36 1 1 Y
DIP-10019N DIP-12276N 0.36 1 1 Y
DIP-10019N DIP-11537N 0.36 1 1 Y
DIP-10010N DIP-9109N 0.36 1 1 Y
DIP-10008N DIP-11551N 0.36 1 1 Y
DIP-10008N DIP-10057N 0.36 1 1 Y
DIP-10006N DIP-35922N 0.36 1 1 Y
DIP-10006N DIP-11104N 0.36 1 1 Y
DIP-10006N DIP-10330N 0.36 1 1 Y
DIP-10001N DIP-11355N 0.36 1 1 Y
DIP-9994N DIP-341N 0.35 1 1 Y
DIP-9994N DIP-11350N 0.35 1 1 Y
DIP-9979N DIP-9274N 0.35 1 1 Y
DIP-9979N DIP-48236N 0.35 1 1 Y
DIP-9960N DIP-9726N 0.35 1 1 Y
DIP-9960N DIP-48251N 0.35 1 1 Y
DIP-9960N DIP-36202N 0.35 1 1 Y
DIP-9948N DIP-9624N 0.35 1 1 Y
DIP-9948N DIP-31854N 0.35 1 1 Y
DIP-9932N DIP-9275N 0.35 1 1 Y
DIP-9932N DIP-12355N 0.35 1 1 Y
DIP-9913N DIP-10711N 0.35 1 1 Y
DIP-9913N DIP-10434N 0.35 1 1 Y
DIP-9907N DIP-9181N 0.35 1 1 Y
DIP-9907N DIP-9177N 0.35 1 1 Y
DIP-9907N DIP-35806N 0.35 1 1 Y
DIP-9907N DIP-12119N 0.35 1 1 Y
DIP-9907N DIP-10788N 0.35 1 1 Y
DIP-9901N DIP-48115N 0.35 1 1 Y
DIP-9901N DIP-11045N 0.35 1 1 Y
DIP-9899N DIP-9822N 0.35 1 1 Y
DIP-9899N DIP-9726N 0.35 1 1 Y
DIP-9899N DIP-47913N 0.35 1 1 Y
DIP-9899N DIP-47889N 0.35 1 1 Y
DIP-9899N DIP-36202N 0.35 1 1 Y
DIP-9899N DIP-341N 0.35 1 1 Y
DIP-9899N DIP-12058N 0.35 1 1 Y
DIP-9899N DIP-10794N 0.35 1 1 Y
DIP-9899N DIP-10124N 0.35 1 1 Y
DIP-9891N DIP-48274N 0.35 1 1 Y
DIP-9891N DIP-12276N 0.35 1 1 Y
DIP-9887N DIP-46203N 0.35 1 1 Y
DIP-9887N DIP-10775N 0.35 1 1 Y
DIP-9886N DIP-9036N 0.35 1 1 Y
DIP-9886N DIP-6866N 0.35 1 1 Y
DIP-9886N DIP-36228N 0.35 1 1 Y
DIP-9886N DIP-35878N 0.35 1 1 Y
DIP-9886N DIP-11915N 0.35 1 1 Y
DIP-9886N DIP-10708N 0.35 1 1 Y
DIP-9875N DIP-11157N 0.35 1 1 Y
DIP-9862N DIP-9382N 0.35 1 1 Y
DIP-9862N DIP-9097N 0.35 1 1 Y
DIP-9862N DIP-585N 0.35 1 1 Y
DIP-9862N DIP-36213N 0.35 1 1 Y
DIP-9862N DIP-36170N 0.35 1 1 Y
DIP-9854N DIP-9669N 0.35 1 1 Y
DIP-9853N DIP-9599N 0.35 1 1 Y
DIP-9853N DIP-9457N 0.35 1 1 Y
DIP-9853N DIP-31865N 0.35 1 1 Y
DIP-9852N DIP-6869N 0.35 1 1 Y
DIP-9852N DIP-36012N 0.35 1 1 Y
DIP-9852N DIP-10681N 0.35 1 1 Y
DIP-9852N DIP-10640N 0.35 1 1 Y
DIP-9841N DIP-10923N 0.35 1 1 Y
DIP-9840N DIP-12368N 0.35 1 1 Y
DIP-9840N DIP-10464N 0.35 1 1 Y
DIP-9834N DIP-9248N 0.35 1 1 Y
DIP-9834N DIP-9109N 0.35 1 1 Y
DIP-9829N DIP-9509N 0.35 1 1 Y
DIP-9829N DIP-6870N 0.35 1 1 Y
DIP-9829N DIP-48272N 0.35 1 1 Y
DIP-9825N DIP-48251N 0.35 1 1 Y
DIP-9825N DIP-11687N 0.35 1 1 Y
DIP-9801N DIP-9676N 0.35 1 1 Y
DIP-9801N DIP-9599N 0.35 1 1 Y
DIP-9801N DIP-35855N 0.35 1 1 Y
DIP-9801N DIP-31865N 0.35 1 1 Y
DIP-9801N DIP-10789N 0.35 1 1 Y
DIP-9798N DIP-11585N 0.35 1 1 Y
DIP-9787N DIP-48274N 0.35 1 1 Y
DIP-9787N DIP-35780N 0.35 1 1 Y
DIP-9787N DIP-12954N 0.35 1 1 Y
DIP-9787N DIP-12853N 0.35 1 1 Y
DIP-9787N DIP-12276N 0.35 1 1 Y
DIP-9787N DIP-10939N 0.35 1 1 Y
DIP-9786N DIP-35918N 0.35 1 1 Y
DIP-9786N DIP-10385N 0.35 1 1 Y
DIP-9776N DIP-9429N 0.35 1 1 Y
DIP-9776N DIP-9395N 0.35 1 1 Y
DIP-9776N DIP-9377N 0.35 1 1 Y
DIP-9776N DIP-9250N 0.35 1 1 Y
DIP-9776N DIP-36195N 0.35 1 1 Y
DIP-9776N DIP-10656N 0.35 1 1 Y
DIP-9758N DIP-10177N 0.35 1 1 Y
DIP-9756N DIP-10573N 0.35 1 1 Y
DIP-9750N DIP-9110N 0.35 1 1 Y
DIP-9742N DIP-9390N 0.35 1 1 Y
DIP-9742N DIP-48015N 0.35 1 1 Y
DIP-9742N DIP-10007N 0.35 1 1 Y
DIP-9740N DIP-11848N 0.35 1 1 Y
DIP-9733N DIP-35794N 0.35 1 1 Y
DIP-9733N DIP-28077N 0.35 1 1 Y
DIP-9733N DIP-10780N 0.35 1 1 Y
DIP-9726N DIP-726N 0.35 1 1 Y
DIP-9726N DIP-60620N 0.35 1 1 Y
DIP-9725N DIP-9493N 0.35 1 1 Y
DIP-9725N DIP-47906N 0.35 1 1 Y
DIP-9725N DIP-10433N 0.35 1 1 Y
DIP-9724N DIP-59619N 0.35 1 1 Y
DIP-9719N DIP-9318N 0.35 1 1 Y
DIP-9710N DIP-35902N 0.35 1 1 Y
DIP-9710N DIP-35887N 0.35 1 1 Y
DIP-9710N DIP-10809N 0.35 1 1 Y
DIP-9701N DIP-11976N 0.35 1 1 Y
DIP-9690N DIP-9948N 0.35 1 1 Y
DIP-9690N DIP-48014N 0.35 1 1 Y
DIP-9377N DIP-48161N 0.35 1 1 Y
DIP-9362N DIP-11094N 0.35 1 1 Y
DIP-9335N DIP-9801N 0.35 1 1 Y
DIP-9335N DIP-36204N 0.35 1 1 Y
DIP-9328N DIP-36227N 0.35 1 1 Y
DIP-9328N DIP-11063N 0.35 1 1 Y
DIP-9328N DIP-10777N 0.35 1 1 Y
DIP-9324N DIP-36227N 0.35 1 1 Y
DIP-9324N DIP-11063N 0.35 1 1 Y
DIP-9318N DIP-9676N 0.35 1 1 Y
DIP-9318N DIP-10056N 0.35 1 1 Y
DIP-9314N DIP-9399N 0.35 1 1 Y
DIP-9201N DIP-47870N 0.35 1 1 Y
DIP-9201N DIP-10815N 0.35 1 1 Y
DIP-9198N DIP-35887N 0.35 1 1 Y
DIP-9182N DIP-9863N 0.35 1 1 Y
DIP-9182N DIP-9337N 0.35 1 1 Y
DIP-9182N DIP-513N 0.35 1 1 Y
DIP-9182N DIP-47834N 0.35 1 1 Y
DIP-9182N DIP-10610N 0.35 1 1 Y
DIP-9181N DIP-47831N 0.35 1 1 Y
DIP-9181N DIP-36227N 0.35 1 1 Y
DIP-9181N DIP-12853N 0.35 1 1 Y
DIP-9181N DIP-11063N 0.35 1 1 Y
DIP-9179N DIP-10140N 0.35 1 1 Y
DIP-9177N DIP-10460N 0.35 1 1 Y
DIP-9167N DIP-12573N 0.35 1 1 Y
DIP-9154N DIP-341N 0.35 1 1 Y
DIP-9150N DIP-9852N 0.35 1 1 Y
DIP-9147N DIP-35984N 0.35 1 1 Y
DIP-9147N DIP-10520N 0.35 1 1 Y
DIP-9147N DIP-10187N 0.35 1 1 Y
DIP-9142N DIP-10408N 0.35 1 1 Y
DIP-9132N DIP-9027N 0.35 1 1 Y
DIP-9132N DIP-10508N 0.35 1 1 Y
DIP-9129N DIP-9742N 0.35 1 1 Y
DIP-9129N DIP-9034N 0.35 1 1 Y
DIP-9129N DIP-48007N 0.35 1 1 Y
DIP-9129N DIP-12716N 0.35 1 1 Y
DIP-9122N DIP-9670N 0.35 1 1 Y
DIP-9110N DIP-9074N 0.35 1 1 Y
DIP-9110N DIP-47961N 0.35 1 1 Y
DIP-9110N DIP-10603N 0.35 1 1 Y
DIP-9110N DIP-10248N 0.35 1 1 Y
DIP-9109N DIP-35882N 0.35 1 1 Y
DIP-9109N DIP-12786N 0.35 1 1 Y
DIP-9109N DIP-11551N 0.35 1 1 Y
DIP-9109N DIP-10749N 0.35 1 1 Y
DIP-9108N DIP-48274N 0.35 1 1 Y
DIP-9108N DIP-12276N 0.35 1 1 Y
DIP-9108N DIP-11614N 0.35 1 1 Y
DIP-9097N DIP-48244N 0.35 1 1 Y
DIP-9097N DIP-47873N 0.35 1 1 Y
DIP-9097N DIP-11072N 0.35 1 1 Y
DIP-9097N DIP-10192N 0.35 1 1 Y
DIP-9097N DIP-10004N 0.35 1 1 Y
DIP-9090N DIP-47874N 0.35 1 1 Y
DIP-9090N DIP-12595N 0.35 1 1 Y
DIP-9074N DIP-9551N 0.35 1 1 Y
DIP-9074N DIP-31864N 0.35 1 1 Y
DIP-9070N DIP-9756N 0.35 1 1 Y
DIP-9064N DIP-9027N 0.35 1 1 Y
DIP-9064N DIP-48151N 0.35 1 1 Y
DIP-9064N DIP-47913N 0.35 1 1 Y
DIP-9064N DIP-36163N 0.35 1 1 Y
DIP-9064N DIP-12058N 0.35 1 1 Y
DIP-9064N DIP-11465N 0.35 1 1 Y
DIP-9064N DIP-10471N 0.35 1 1 Y
DIP-9040N DIP-12167N 0.35 1 1 Y
DIP-9036N DIP-48195N 0.35 1 1 Y
DIP-9036N DIP-47913N 0.35 1 1 Y
DIP-9036N DIP-47873N 0.35 1 1 Y
DIP-9036N DIP-12058N 0.35 1 1 Y
DIP-9036N DIP-11072N 0.35 1 1 Y
DIP-9035N DIP-48151N 0.35 1 1 Y
DIP-9035N DIP-11912N 0.35 1 1 Y
DIP-9035N DIP-11465N 0.35 1 1 Y
DIP-9035N DIP-10008N 0.35 1 1 Y
DIP-9034N DIP-48048N 0.35 1 1 Y
DIP-9034N DIP-11585N 0.35 1 1 Y
DIP-9034N DIP-10731N 0.35 1 1 Y
DIP-9027N DIP-12010N 0.35 1 1 Y
DIP-726N DIP-9801N 0.35 1 1 Y
DIP-726N DIP-9456N 0.35 1 1 Y
DIP-726N DIP-36204N 0.35 1 1 Y
DIP-6890N DIP-10640N 0.35 1 1 Y
DIP-6878N DIP-9834N 0.35 1 1 Y
DIP-6876N DIP-9742N 0.35 1 1 Y
DIP-6876N DIP-9216N 0.35 1 1 Y
DIP-6876N DIP-9027N 0.35 1 1 Y
DIP-6870N DIP-9129N 0.35 1 1 Y
DIP-6870N DIP-48149N 0.35 1 1 Y
DIP-6870N DIP-48055N 0.35 1 1 Y
DIP-6870N DIP-11410N 0.35 1 1 Y
DIP-6869N DIP-48161N 0.35 1 1 Y
DIP-6864N DIP-11551N 0.35 1 1 Y
DIP-6855N DIP-6870N 0.35 1 1 Y
DIP-6853N DIP-9511N 0.35 1 1 Y
DIP-6853N DIP-48234N 0.35 1 1 Y
DIP-6853N DIP-48216N 0.35 1 1 Y
DIP-6853N DIP-48081N 0.35 1 1 Y
DIP-6853N DIP-12951N 0.35 1 1 Y
DIP-6853N DIP-11592N 0.35 1 1 Y
DIP-6853N DIP-10783N 0.35 1 1 Y
DIP-6853N DIP-10057N 0.35 1 1 Y
DIP-6850N DIP-6881N 0.35 1 1 Y
DIP-6850N DIP-35823N 0.35 1 1 Y
DIP-6846N DIP-36215N 0.35 1 1 Y
DIP-6846N DIP-10451N 0.35 1 1 Y
DIP-614N DIP-48264N 0.35 1 1 Y
DIP-614N DIP-11110N 0.35 1 1 Y
DIP-60620N DIP-31841N 0.35 1 1 Y
DIP-60620N DIP-11766N 0.35 1 1 Y
DIP-60620N DIP-10448N 0.35 1 1 Y
DIP-6052N DIP-48167N 0.35 1 1 Y
DIP-6052N DIP-11782N 0.35 1 1 Y
DIP-59619N DIP-12656N 0.35 1 1 Y
DIP-59619N DIP-10641N 0.35 1 1 Y
DIP-585N DIP-9274N 0.35 1 1 Y
DIP-585N DIP-48236N 0.35 1 1 Y
DIP-585N DIP-11095N 0.35 1 1 Y
DIP-48149N DIP-6052N 0.35 1 1 Y
DIP-48149N DIP-47952N 0.35 1 1 Y
DIP-48149N DIP-10793N 0.35 1 1 Y
DIP-48148N DIP-10923N 0.35 1 1 Y
DIP-48141N DIP-36212N 0.35 1 1 Y
DIP-48141N DIP-10137N 0.35 1 1 Y
DIP-48136N DIP-48216N 0.35 1 1 Y
DIP-48135N DIP-36178N 0.35 1 1 Y
DIP-48135N DIP-10644N 0.35 1 1 Y
DIP-48121N DIP-59302N 0.35 1 1 Y
DIP-48121N DIP-10846N 0.35 1 1 Y
DIP-48120N DIP-12630N 0.35 1 1 Y
DIP-48119N DIP-9198N 0.35 1 1 Y
DIP-48119N DIP-9035N 0.35 1 1 Y
DIP-48115N DIP-9147N 0.35 1 1 Y
DIP-48115N DIP-6855N 0.35 1 1 Y
DIP-48115N DIP-35902N 0.35 1 1 Y
DIP-48115N DIP-10809N 0.35 1 1 Y
DIP-48113N DIP-35945N 0.35 1 1 Y
DIP-48113N DIP-10625N 0.35 1 1 Y
DIP-48109N DIP-9852N 0.35 1 1 Y
DIP-48109N DIP-10334N 0.35 1 1 Y
DIP-48106N DIP-35847N 0.35 1 1 Y
DIP-48103N DIP-29848N 0.35 1 1 Y
DIP-48103N DIP-10903N 0.35 1 1 Y
DIP-48095N DIP-9756N 0.35 1 1 Y
DIP-48089N DIP-35785N 0.35 1 1 Y
DIP-48089N DIP-10322N 0.35 1 1 Y
DIP-48081N DIP-12035N 0.35 1 1 Y
DIP-48071N DIP-48274N 0.35 1 1 Y
DIP-48055N DIP-9742N 0.35 1 1 Y
DIP-48055N DIP-9034N 0.35 1 1 Y
DIP-48055N DIP-48007N 0.35 1 1 Y
DIP-48055N DIP-12716N 0.35 1 1 Y
DIP-48054N DIP-9456N 0.35 1 1 Y
DIP-48054N DIP-9430N 0.35 1 1 Y
DIP-48051N DIP-47850N 0.35 1 1 Y
DIP-48048N DIP-47859N 0.35 1 1 Y
DIP-48048N DIP-35943N 0.35 1 1 Y
DIP-48048N DIP-10314N 0.35 1 1 Y
DIP-48043N DIP-48001N 0.35 1 1 Y
DIP-48043N DIP-12775N 0.35 1 1 Y
DIP-48040N DIP-10520N 0.35 1 1 Y
DIP-48036N DIP-47843N 0.35 1 1 Y
DIP-48032N DIP-9150N 0.35 1 1 Y
DIP-48032N DIP-10446N 0.35 1 1 Y
DIP-48030N DIP-9750N 0.35 1 1 Y
DIP-48030N DIP-9498N 0.35 1 1 Y
DIP-48030N DIP-36027N 0.35 1 1 Y
DIP-48030N DIP-35832N 0.35 1 1 Y
DIP-48030N DIP-12200N 0.35 1 1 Y
DIP-48030N DIP-11086N 0.35 1 1 Y
DIP-48025N DIP-12010N 0.35 1 1 Y
DIP-48019N DIP-9274N 0.35 1 1 Y
DIP-48019N DIP-48236N 0.35 1 1 Y
DIP-48015N DIP-47838N 0.35 1 1 Y
DIP-48015N DIP-10787N 0.35 1 1 Y
DIP-48014N DIP-9624N 0.35 1 1 Y
DIP-48014N DIP-31854N 0.35 1 1 Y
DIP-48007N DIP-48048N 0.35 1 1 Y
DIP-48007N DIP-11585N 0.35 1 1 Y
DIP-48007N DIP-10731N 0.35 1 1 Y
DIP-48006N DIP-9835N 0.35 1 1 Y
DIP-48006N DIP-48196N 0.35 1 1 Y
DIP-48006N DIP-11119N 0.35 1 1 Y
DIP-48001N DIP-48151N 0.35 1 1 Y
DIP-48001N DIP-11465N 0.35 1 1 Y
DIP-47998N DIP-12035N 0.35 1 1 Y
DIP-47994N DIP-48151N 0.35 1 1 Y
DIP-47994N DIP-11465N 0.35 1 1 Y
DIP-47981N DIP-47838N 0.35 1 1 Y
DIP-47981N DIP-10787N 0.35 1 1 Y
DIP-47969N DIP-9726N 0.35 1 1 Y
DIP-47969N DIP-36202N 0.35 1 1 Y
DIP-47969N DIP-11956N 0.35 1 1 Y
DIP-47969N DIP-10628N 0.35 1 1 Y
DIP-47966N DIP-12165N 0.35 1 1 Y
DIP-47944N DIP-10343N 0.35 1 1 Y
DIP-47940N DIP-9493N 0.35 1 1 Y
DIP-47940N DIP-47906N 0.35 1 1 Y
DIP-47940N DIP-12356N 0.35 1 1 Y
DIP-47940N DIP-10624N 0.35 1 1 Y
DIP-47935N DIP-11669N 0.35 1 1 Y
DIP-47917N DIP-12573N 0.35 1 1 Y
DIP-47907N DIP-47874N 0.35 1 1 Y
DIP-47907N DIP-12595N 0.35 1 1 Y
DIP-47874N DIP-31853N 0.35 1 1 Y
DIP-47874N DIP-10890N 0.35 1 1 Y
DIP-47870N DIP-9886N 0.35 1 1 Y
DIP-47870N DIP-48135N 0.35 1 1 Y
DIP-47870N DIP-11313N 0.35 1 1 Y
DIP-47869N DIP-10241N 0.35 1 1 Y
DIP-47865N DIP-48120N 0.35 1 1 Y
DIP-47865N DIP-35842N 0.35 1 1 Y
DIP-47864N DIP-31841N 0.35 1 1 Y
DIP-47864N DIP-11766N 0.35 1 1 Y
DIP-47861N DIP-9669N 0.35 1 1 Y
DIP-47850N DIP-10344N 0.35 1 1 Y
DIP-47846N DIP-9248N 0.35 1 1 Y
DIP-47843N DIP-11976N 0.35 1 1 Y
DIP-47842N DIP-31859N 0.35 1 1 Y
DIP-47842N DIP-28086N 0.35 1 1 Y
DIP-47842N DIP-10401N 0.35 1 1 Y
DIP-47832N DIP-35748N 0.35 1 1 Y
DIP-47829N DIP-9735N 0.35 1 1 Y
DIP-47828N DIP-36181N 0.35 1 1 Y
DIP-39402N DIP-35952N 0.35 1 1 Y
DIP-39402N DIP-10816N 0.35 1 1 Y
DIP-36232N DIP-46203N 0.35 1 1 Y
DIP-36232N DIP-10775N 0.35 1 1 Y
DIP-36232N DIP-10079N 0.35 1 1 Y
DIP-36229N DIP-35903N 0.35 1 1 Y
DIP-36229N DIP-10826N 0.35 1 1 Y
DIP-36217N DIP-9198N 0.35 1 1 Y
DIP-36216N DIP-6122N 0.35 1 1 Y
DIP-36216N DIP-47956N 0.35 1 1 Y
DIP-36216N DIP-11075N 0.35 1 1 Y
DIP-36215N DIP-48244N 0.35 1 1 Y
DIP-36215N DIP-35808N 0.35 1 1 Y
DIP-36215N DIP-12010N 0.35 1 1 Y
DIP-36215N DIP-10138N 0.35 1 1 Y
DIP-36215N DIP-10004N 0.35 1 1 Y
DIP-36214N DIP-9213N 0.35 1 1 Y
DIP-36214N DIP-48244N 0.35 1 1 Y
DIP-36214N DIP-12716N 0.35 1 1 Y
DIP-36214N DIP-12165N 0.35 1 1 Y
DIP-36214N DIP-10004N 0.35 1 1 Y
DIP-36213N DIP-9274N 0.35 1 1 Y
DIP-36213N DIP-48236N 0.35 1 1 Y
DIP-36213N DIP-11095N 0.35 1 1 Y
DIP-36212N DIP-6850N 0.35 1 1 Y
DIP-36212N DIP-6159N 0.35 1 1 Y
DIP-36212N DIP-35972N 0.35 1 1 Y
DIP-36212N DIP-11119N 0.35 1 1 Y
DIP-36212N DIP-10760N 0.35 1 1 Y
DIP-36211N DIP-9395N 0.35 1 1 Y
DIP-36211N DIP-36215N 0.35 1 1 Y
DIP-36211N DIP-10904N 0.35 1 1 Y
DIP-36211N DIP-10472N 0.35 1 1 Y
DIP-36211N DIP-10451N 0.35 1 1 Y
DIP-36207N DIP-9599N 0.35 1 1 Y
DIP-36207N DIP-9457N 0.35 1 1 Y
DIP-36207N DIP-31865N 0.35 1 1 Y
DIP-36205N DIP-47866N 0.35 1 1 Y
DIP-36205N DIP-12586N 0.35 1 1 Y
DIP-36204N DIP-9676N 0.35 1 1 Y
DIP-36204N DIP-9599N 0.35 1 1 Y
DIP-36204N DIP-35855N 0.35 1 1 Y
DIP-36204N DIP-31865N 0.35 1 1 Y
DIP-36204N DIP-10789N 0.35 1 1 Y
DIP-36202N DIP-726N 0.35 1 1 Y
DIP-36202N DIP-60620N 0.35 1 1 Y
DIP-36201N DIP-9511N 0.35 1 1 Y
DIP-36201N DIP-48234N 0.35 1 1 Y
DIP-36201N DIP-48216N 0.35 1 1 Y
DIP-36201N DIP-48081N 0.35 1 1 Y
DIP-36201N DIP-12951N 0.35 1 1 Y
DIP-36201N DIP-11592N 0.35 1 1 Y
DIP-36201N DIP-10783N 0.35 1 1 Y
DIP-36201N DIP-10547N 0.35 1 1 Y
DIP-36201N DIP-10057N 0.35 1 1 Y
DIP-36198N DIP-10640N 0.35 1 1 Y
DIP-36183N DIP-9801N 0.35 1 1 Y
DIP-36183N DIP-36204N 0.35 1 1 Y
DIP-36163N DIP-9511N 0.35 1 1 Y
DIP-36163N DIP-11110N 0.35 1 1 Y
DIP-36044N DIP-6876N 0.35 1 1 Y
DIP-36044N DIP-35748N 0.35 1 1 Y
DIP-36044N DIP-29140N 0.35 1 1 Y
DIP-36044N DIP-10553N 0.35 1 1 Y
DIP-36040N DIP-10209N 0.35 1 1 Y
DIP-36038N DIP-48264N 0.35 1 1 Y
DIP-36037N DIP-48264N 0.35 1 1 Y
DIP-36037N DIP-11110N 0.35 1 1 Y
DIP-36035N DIP-9027N 0.35 1 1 Y
DIP-36035N DIP-10508N 0.35 1 1 Y
DIP-35882N DIP-31864N 0.35 1 1 Y
DIP-35747N DIP-12035N 0.35 1 1 Y
DIP-35644N DIP-29848N 0.35 1 1 Y
DIP-35644N DIP-10903N 0.35 1 1 Y
DIP-35499N DIP-9670N 0.35 1 1 Y
DIP-341N DIP-48178N 0.35 1 1 Y
DIP-341N DIP-47991N 0.35 1 1 Y
DIP-341N DIP-35972N 0.35 1 1 Y
DIP-341N DIP-31853N 0.35 1 1 Y
DIP-341N DIP-10890N 0.35 1 1 Y
DIP-341N DIP-10760N 0.35 1 1 Y
DIP-341N DIP-10110N 0.35 1 1 Y
DIP-31876N DIP-9234N 0.35 1 1 Y
DIP-31869N DIP-6853N 0.35 1 1 Y
DIP-31869N DIP-36201N 0.35 1 1 Y
DIP-31865N DIP-9181N 0.35 1 1 Y
DIP-31865N DIP-10568N 0.35 1 1 Y
DIP-31864N DIP-12806N 0.35 1 1 Y
DIP-31864N DIP-12716N 0.35 1 1 Y
DIP-31861N DIP-11551N 0.35 1 1 Y
DIP-31859N DIP-11320N 0.35 1 1 Y
DIP-31856N DIP-48065N 0.35 1 1 Y
DIP-31856N DIP-11601N 0.35 1 1 Y
DIP-31853N DIP-9457N 0.35 1 1 Y
DIP-31853N DIP-9143N 0.35 1 1 Y
DIP-31849N DIP-47835N 0.35 1 1 Y
DIP-31849N DIP-12060N 0.35 1 1 Y
DIP-31844N DIP-9429N 0.35 1 1 Y
DIP-31844N DIP-9395N 0.35 1 1 Y
DIP-31844N DIP-9377N 0.35 1 1 Y
DIP-31844N DIP-9250N 0.35 1 1 Y
DIP-31844N DIP-36195N 0.35 1 1 Y
DIP-31844N DIP-10656N 0.35 1 1 Y
DIP-31841N DIP-9314N 0.35 1 1 Y
DIP-31841N DIP-35958N 0.35 1 1 Y
DIP-31841N DIP-12504N 0.35 1 1 Y
DIP-31841N DIP-10665N 0.35 1 1 Y
DIP-29377N DIP-35847N 0.35 1 1 Y
DIP-29377N DIP-10631N 0.35 1 1 Y
DIP-28085N DIP-36214N 0.35 1 1 Y
DIP-28085N DIP-12095N 0.35 1 1 Y
DIP-28085N DIP-12035N 0.35 1 1 Y
DIP-28085N DIP-11180N 0.35 1 1 Y
DIP-28085N DIP-10375N 0.35 1 1 Y
DIP-28078N DIP-9300N 0.35 1 1 Y
DIP-28078N DIP-47935N 0.35 1 1 Y
DIP-28077N DIP-9668N 0.35 1 1 Y
DIP-28077N DIP-9198N 0.35 1 1 Y
DIP-28077N DIP-48015N 0.35 1 1 Y
DIP-28077N DIP-35860N 0.35 1 1 Y
DIP-28077N DIP-12327N 0.35 1 1 Y
DIP-28077N DIP-11069N 0.35 1 1 Y
DIP-28077N DIP-10923N 0.35 1 1 Y
DIP-28077N DIP-10747N 0.35 1 1 Y
DIP-28077N DIP-10460N 0.35 1 1 Y
DIP-28077N DIP-10007N 0.35 1 1 Y
DIP-28071N DIP-28063N 0.35 1 1 Y
DIP-28063N DIP-48115N 0.35 1 1 Y
DIP-28063N DIP-11045N 0.35 1 1 Y
DIP-28054N DIP-10516N 0.35 1 1 Y
DIP-27650N DIP-9835N 0.35 1 1 Y
DIP-27650N DIP-9733N 0.35 1 1 Y
DIP-27650N DIP-48196N 0.35 1 1 Y
DIP-27650N DIP-11119N 0.35 1 1 Y
DIP-12951N DIP-9142N 0.35 1 1 Y
DIP-12951N DIP-47838N 0.35 1 1 Y
DIP-12951N DIP-10787N 0.35 1 1 Y
DIP-12602N DIP-46203N 0.35 1 1 Y
DIP-12602N DIP-10775N 0.35 1 1 Y
DIP-12602N DIP-10079N 0.35 1 1 Y
DIP-12595N DIP-31853N 0.35 1 1 Y
DIP-12595N DIP-10890N 0.35 1 1 Y
DIP-12586N DIP-6851N 0.35 1 1 Y
DIP-12573N DIP-10318N 0.35 1 1 Y
DIP-12552N DIP-9107N 0.35 1 1 Y
DIP-12552N DIP-29874N 0.35 1 1 Y
DIP-12549N DIP-35945N 0.35 1 1 Y
DIP-12549N DIP-10625N 0.35 1 1 Y
DIP-12499N DIP-11774N 0.35 1 1 Y
DIP-12440N DIP-12119N 0.35 1 1 Y
DIP-12414N DIP-9835N 0.35 1 1 Y
DIP-12414N DIP-11086N 0.35 1 1 Y
DIP-12377N DIP-12119N 0.35 1 1 Y
DIP-12368N DIP-9509N 0.35 1 1 Y
DIP-12368N DIP-48272N 0.35 1 1 Y
DIP-12368N DIP-12870N 0.35 1 1 Y
DIP-12355N DIP-12458N 0.35 1 1 Y
DIP-12343N DIP-9728N 0.35 1 1 Y
DIP-12343N DIP-9129N 0.35 1 1 Y
DIP-12343N DIP-48055N 0.35 1 1 Y
DIP-12343N DIP-48054N 0.35 1 1 Y
DIP-12343N DIP-35840N 0.35 1 1 Y
DIP-12343N DIP-12010N 0.35 1 1 Y
DIP-12343N DIP-11956N 0.35 1 1 Y
DIP-12343N DIP-11167N 0.35 1 1 Y
DIP-12343N DIP-10165N 0.35 1 1 Y
DIP-12328N DIP-11558N 0.35 1 1 Y
DIP-12327N DIP-9126N 0.35 1 1 Y
DIP-12326N DIP-9599N 0.35 1 1 Y
DIP-12326N DIP-31865N 0.35 1 1 Y
DIP-12322N DIP-12495N 0.35 1 1 Y
DIP-12284N DIP-47865N 0.35 1 1 Y
DIP-12284N DIP-35887N 0.35 1 1 Y
DIP-12284N DIP-10689N 0.35 1 1 Y
DIP-12276N DIP-10711N 0.35 1 1 Y
DIP-12276N DIP-10690N 0.35 1 1 Y
DIP-12263N DIP-10568N 0.35 1 1 Y
DIP-12194N DIP-36211N 0.35 1 1 Y
DIP-12194N DIP-10136N 0.35 1 1 Y
DIP-12187N DIP-35865N 0.35 1 1 Y
DIP-12187N DIP-35644N 0.35 1 1 Y
DIP-12187N DIP-12908N 0.35 1 1 Y
DIP-12187N DIP-12458N 0.35 1 1 Y
DIP-12187N DIP-10789N 0.35 1 1 Y
DIP-12187N DIP-10696N 0.35 1 1 Y
DIP-12187N DIP-1036N 0.35 1 1 Y
DIP-12176N DIP-10055N 0.35 1 1 Y
DIP-12167N DIP-35847N 0.35 1 1 Y
DIP-12167N DIP-10193N 0.35 1 1 Y
DIP-11774N DIP-36202N 0.35 1 1 Y
DIP-11613N DIP-31830N 0.35 1 1 Y
DIP-11613N DIP-10921N 0.35 1 1 Y
DIP-11613N DIP-10629N 0.35 1 1 Y
DIP-11596N DIP-36020N 0.35 1 1 Y
DIP-11596N DIP-10981N 0.35 1 1 Y
DIP-11596N DIP-10268N 0.35 1 1 Y
DIP-11551N DIP-9948N 0.35 1 1 Y
DIP-11551N DIP-9328N 0.35 1 1 Y
DIP-11551N DIP-10092N 0.35 1 1 Y
DIP-11548N DIP-11072N 0.35 1 1 Y
DIP-11512N DIP-9702N 0.35 1 1 Y
DIP-11512N DIP-47950N 0.35 1 1 Y
DIP-11512N DIP-10318N 0.35 1 1 Y
DIP-11486N DIP-31862N 0.35 1 1 Y
DIP-11434N DIP-9461N 0.35 1 1 Y
DIP-11434N DIP-48149N 0.35 1 1 Y
DIP-11434N DIP-36038N 0.35 1 1 Y
DIP-11434N DIP-11410N 0.35 1 1 Y
DIP-11434N DIP-10777N 0.35 1 1 Y
DIP-11410N DIP-6052N 0.35 1 1 Y
DIP-11410N DIP-47952N 0.35 1 1 Y
DIP-11410N DIP-10793N 0.35 1 1 Y
DIP-11397N DIP-35806N 0.35 1 1 Y
DIP-11397N DIP-10788N 0.35 1 1 Y
DIP-11358N DIP-36212N 0.35 1 1 Y
DIP-11358N DIP-10137N 0.35 1 1 Y
DIP-11350N DIP-9994N 0.35 1 1 Y
DIP-11347N DIP-9669N 0.35 1 1 Y
DIP-11347N DIP-9110N 0.35 1 1 Y
DIP-11347N DIP-614N 0.35 1 1 Y
DIP-11347N DIP-36037N 0.35 1 1 Y
DIP-11320N DIP-35931N 0.35 1 1 Y
DIP-11320N DIP-10617N 0.35 1 1 Y
DIP-11313N DIP-36178N 0.35 1 1 Y
DIP-11313N DIP-10644N 0.35 1 1 Y
DIP-11288N DIP-9775N 0.35 1 1 Y
DIP-11277N DIP-10483N 0.35 1 1 Y
DIP-11167N DIP-9154N 0.35 1 1 Y
DIP-11167N DIP-11026N 0.35 1 1 Y
DIP-11157N DIP-9248N 0.35 1 1 Y
DIP-11157N DIP-35860N 0.35 1 1 Y
DIP-11157N DIP-29848N 0.35 1 1 Y
DIP-11157N DIP-10903N 0.35 1 1 Y
DIP-11157N DIP-10747N 0.35 1 1 Y
DIP-11119N DIP-47870N 0.35 1 1 Y
DIP-11119N DIP-10815N 0.35 1 1 Y
DIP-11086N DIP-9875N 0.35 1 1 Y
DIP-11086N DIP-12371N 0.35 1 1 Y
DIP-11079N DIP-48051N 0.35 1 1 Y
DIP-11079N DIP-47862N 0.35 1 1 Y
DIP-11079N DIP-39402N 0.35 1 1 Y
DIP-11079N DIP-12167N 0.35 1 1 Y
DIP-11079N DIP-11696N 0.35 1 1 Y
DIP-11079N DIP-10567N 0.35 1 1 Y
DIP-11079N DIP-10560N 0.35 1 1 Y
DIP-11079N DIP-10353N 0.35 1 1 Y
DIP-11075N DIP-10209N 0.35 1 1 Y
DIP-11069N DIP-9373N 0.35 1 1 Y
DIP-11059N DIP-36012N 0.35 1 1 Y
DIP-11059N DIP-12604N 0.35 1 1 Y
DIP-11059N DIP-10919N 0.35 1 1 Y
DIP-11058N DIP-11350N 0.35 1 1 Y
DIP-11058N DIP-10500N 0.35 1 1 Y
DIP-11045N DIP-9147N 0.35 1 1 Y
DIP-11045N DIP-6855N 0.35 1 1 Y
DIP-11045N DIP-35902N 0.35 1 1 Y
DIP-11045N DIP-10809N 0.35 1 1 Y
DIP-11031N DIP-9216N 0.35 1 1 Y
DIP-11024N DIP-9825N 0.35 1 1 Y
DIP-11019N DIP-47835N 0.35 1 1 Y
DIP-11019N DIP-12060N 0.35 1 1 Y
DIP-11016N DIP-10302N 0.35 1 1 Y
DIP-10983N DIP-35984N 0.35 1 1 Y
DIP-10939N DIP-12830N 0.35 1 1 Y
DIP-10939N DIP-10920N 0.35 1 1 Y
DIP-10936N DIP-12095N 0.35 1 1 Y
DIP-10923N DIP-9977N 0.35 1 1 Y
DIP-10921N DIP-11180N 0.35 1 1 Y
DIP-10921N DIP-10697N 0.35 1 1 Y
DIP-10920N DIP-9155N 0.35 1 1 Y
DIP-10920N DIP-9110N 0.35 1 1 Y
DIP-10920N DIP-48271N 0.35 1 1 Y
DIP-10920N DIP-10917N 0.35 1 1 Y
DIP-10904N DIP-36212N 0.35 1 1 Y
DIP-10904N DIP-10137N 0.35 1 1 Y
DIP-10890N DIP-9457N 0.35 1 1 Y
DIP-10890N DIP-9143N 0.35 1 1 Y
DIP-10885N DIP-9198N 0.35 1 1 Y
DIP-10878N DIP-9887N 0.35 1 1 Y
DIP-10851N DIP-6846N 0.35 1 1 Y
DIP-10851N DIP-48161N 0.35 1 1 Y
DIP-10851N DIP-35882N 0.35 1 1 Y
DIP-10851N DIP-10749N 0.35 1 1 Y
DIP-10849N DIP-9339N 0.35 1 1 Y
DIP-10849N DIP-47938N 0.35 1 1 Y
DIP-10849N DIP-10532N 0.35 1 1 Y
DIP-10848N DIP-9129N 0.35 1 1 Y
DIP-10848N DIP-48055N 0.35 1 1 Y
DIP-10848N DIP-12136N 0.35 1 1 Y
DIP-10847N DIP-11585N 0.35 1 1 Y
DIP-10836N DIP-48190N 0.35 1 1 Y
DIP-10836N DIP-10461N 0.35 1 1 Y
DIP-10816N DIP-9599N 0.35 1 1 Y
DIP-10816N DIP-6853N 0.35 1 1 Y
DIP-10816N DIP-36201N 0.35 1 1 Y
DIP-10816N DIP-36044N 0.35 1 1 Y
DIP-10816N DIP-31865N 0.35 1 1 Y
DIP-10815N DIP-9886N 0.35 1 1 Y
DIP-10815N DIP-48135N 0.35 1 1 Y
DIP-10815N DIP-11313N 0.35 1 1 Y
DIP-10807N DIP-9886N 0.35 1 1 Y
DIP-1079N DIP-48065N 0.35 1 1 Y
DIP-1079N DIP-11601N 0.35 1 1 Y
DIP-10794N DIP-9036N 0.35 1 1 Y
DIP-10794N DIP-35878N 0.35 1 1 Y
DIP-10792N DIP-9735N 0.35 1 1 Y
DIP-10791N DIP-11551N 0.35 1 1 Y
DIP-10789N DIP-10465N 0.35 1 1 Y
DIP-10789N DIP-10209N 0.35 1 1 Y
DIP-10785N DIP-9129N 0.35 1 1 Y
DIP-10785N DIP-6870N 0.35 1 1 Y
DIP-10785N DIP-48055N 0.35 1 1 Y
DIP-10785N DIP-11981N 0.35 1 1 Y
DIP-10785N DIP-10268N 0.35 1 1 Y
DIP-10783N DIP-9733N 0.35 1 1 Y
DIP-10783N DIP-9725N 0.35 1 1 Y
DIP-10783N DIP-9129N 0.35 1 1 Y
DIP-10783N DIP-48055N 0.35 1 1 Y
DIP-10783N DIP-36205N 0.35 1 1 Y
DIP-10780N DIP-10618N 0.35 1 1 Y
DIP-10761N DIP-9248N 0.35 1 1 Y
DIP-10760N DIP-48054N 0.35 1 1 Y
DIP-10749N DIP-11976N 0.35 1 1 Y
DIP-10747N DIP-36209N 0.35 1 1 Y
DIP-10745N DIP-9949N 0.35 1 1 Y
DIP-10745N DIP-29797N 0.35 1 1 Y
DIP-10743N DIP-12035N 0.35 1 1 Y
DIP-10737N DIP-48228N 0.35 1 1 Y
DIP-10737N DIP-10241N 0.35 1 1 Y
DIP-10731N DIP-10314N 0.35 1 1 Y
DIP-10729N DIP-31841N 0.35 1 1 Y
DIP-10729N DIP-11766N 0.35 1 1 Y
DIP-10711N DIP-35784N 0.35 1 1 Y
DIP-10711N DIP-12499N 0.35 1 1 Y
DIP-10711N DIP-10242N 0.35 1 1 Y
DIP-10708N DIP-48142N 0.35 1 1 Y
DIP-10708N DIP-48025N 0.35 1 1 Y
DIP-10708N DIP-12502N 0.35 1 1 Y
DIP-10708N DIP-10339N 0.35 1 1 Y
DIP-10697N DIP-9074N 0.35 1 1 Y
DIP-10629N DIP-10890N 0.35 1 1 Y
DIP-10568N DIP-48085N 0.35 1 1 Y
DIP-10441N DIP-28086N 0.35 1 1 Y
DIP-10344N DIP-10743N 0.35 1 1 Y
DIP-10164N DIP-9377N 0.35 1 1 Y
DIP-10164N DIP-6870N 0.35 1 1 Y
DIP-10164N DIP-35799N 0.35 1 1 Y
DIP-10164N DIP-10785N 0.35 1 1 Y
DIP-10164N DIP-10297N 0.35 1 1 Y
DIP-10144N DIP-10344N 0.35 1 1 Y
DIP-10140N DIP-48048N 0.35 1 1 Y
DIP-10140N DIP-360N 0.35 1 1 Y
DIP-10140N DIP-10731N 0.35 1 1 Y
DIP-10138N DIP-10066N 0.35 1 1 Y
DIP-10137N DIP-6850N 0.35 1 1 Y
DIP-10137N DIP-6159N 0.35 1 1 Y
DIP-10137N DIP-35972N 0.35 1 1 Y
DIP-10137N DIP-11119N 0.35 1 1 Y
DIP-10137N DIP-10760N 0.35 1 1 Y
DIP-10136N DIP-9395N 0.35 1 1 Y
DIP-10136N DIP-36215N 0.35 1 1 Y
DIP-10136N DIP-10904N 0.35 1 1 Y
DIP-10136N DIP-10472N 0.35 1 1 Y
DIP-10136N DIP-10451N 0.35 1 1 Y
DIP-10128N DIP-6871N 0.35 1 1 Y
DIP-10128N DIP-48008N 0.35 1 1 Y
DIP-10128N DIP-48007N 0.35 1 1 Y
DIP-10128N DIP-36012N 0.35 1 1 Y
DIP-10128N DIP-10268N 0.35 1 1 Y
DIP-10122N DIP-47854N 0.35 1 1 Y
DIP-10122N DIP-31853N 0.35 1 1 Y
DIP-10122N DIP-10890N 0.35 1 1 Y
DIP-10122N DIP-10183N 0.35 1 1 Y
DIP-10110N DIP-11669N 0.35 1 1 Y
DIP-10092N DIP-9461N 0.35 1 1 Y
DIP-10092N DIP-48244N 0.35 1 1 Y
DIP-10092N DIP-36038N 0.35 1 1 Y
DIP-10092N DIP-28077N 0.35 1 1 Y
DIP-10092N DIP-10004N 0.35 1 1 Y
DIP-10067N DIP-9701N 0.35 1 1 Y
DIP-10067N DIP-47843N 0.35 1 1 Y
DIP-10066N DIP-9109N 0.35 1 1 Y
DIP-10066N DIP-10241N 0.35 1 1 Y
DIP-10063N DIP-46478N 0.35 1 1 Y
DIP-10057N DIP-11800N 0.35 1 1 Y
DIP-10056N DIP-6869N 0.35 1 1 Y
DIP-10055N DIP-10408N 0.35 1 1 Y
DIP-10054N DIP-9750N 0.35 1 1 Y
DIP-10054N DIP-9498N 0.35 1 1 Y
DIP-10054N DIP-36027N 0.35 1 1 Y
DIP-10054N DIP-35832N 0.35 1 1 Y
DIP-10054N DIP-12200N 0.35 1 1 Y
DIP-10054N DIP-11086N 0.35 1 1 Y
DIP-10024N DIP-9870N 0.35 1 1 Y
DIP-10022N DIP-9110N 0.35 1 1 Y
DIP-10019N DIP-9219N 0.35 1 1 Y
DIP-10007N DIP-47838N 0.35 1 1 Y
DIP-10007N DIP-10787N 0.35 1 1 Y
DIP-10004N DIP-48228N 0.35 1 1 Y
DIP-10004N DIP-47897N 0.35 1 1 Y
DIP-10004N DIP-10847N 0.35 1 1 Y
DIP-10001N DIP-10330N 0.35 1 1 Y
DIP-10001N DIP-10019N 0.35 1 1 Y
DIP-9998N DIP-47889N 0.34 1 1 Y
DIP-9998N DIP-10920N 0.34 1 1 Y
DIP-9998N DIP-10794N 0.34 1 1 Y
DIP-9994N DIP-9437N 0.34 1 1 Y
DIP-9994N DIP-9219N 0.34 1 1 Y
DIP-9994N DIP-35887N 0.34 1 1 Y
DIP-9994N DIP-12010N 0.34 1 1 Y
DIP-9994N DIP-10868N 0.34 1 1 Y
DIP-9979N DIP-9852N 0.34 1 1 Y
DIP-9979N DIP-35806N 0.34 1 1 Y
DIP-9979N DIP-29848N 0.34 1 1 Y
DIP-9979N DIP-11696N 0.34 1 1 Y
DIP-9979N DIP-10903N 0.34 1 1 Y
DIP-9979N DIP-10788N 0.34 1 1 Y
DIP-9977N DIP-10334N 0.34 1 1 Y
DIP-9960N DIP-9655N 0.34 1 1 Y
DIP-9949N DIP-11915N 0.34 1 1 Y
DIP-9949N DIP-10219N 0.34 1 1 Y
DIP-9932N DIP-6854N 0.34 1 1 Y
DIP-9932N DIP-10939N 0.34 1 1 Y
DIP-9913N DIP-47862N 0.34 1 1 Y
DIP-9913N DIP-11981N 0.34 1 1 Y
DIP-9913N DIP-11921N 0.34 1 1 Y
DIP-9913N DIP-10666N 0.34 1 1 Y
DIP-9913N DIP-10567N 0.34 1 1 Y
DIP-9907N DIP-6853N 0.34 1 1 Y
DIP-9907N DIP-36201N 0.34 1 1 Y
DIP-9907N DIP-35908N 0.34 1 1 Y
DIP-9901N DIP-9213N 0.34 1 1 Y
DIP-9901N DIP-12165N 0.34 1 1 Y
DIP-9901N DIP-12010N 0.34 1 1 Y
DIP-9901N DIP-10021N 0.34 1 1 Y
DIP-9899N DIP-48106N 0.34 1 1 Y
DIP-9899N DIP-48030N 0.34 1 1 Y
DIP-9899N DIP-10054N 0.34 1 1 Y
DIP-9891N DIP-35907N 0.34 1 1 Y
DIP-9887N DIP-9807N 0.34 1 1 Y
DIP-9887N DIP-9154N 0.34 1 1 Y
DIP-9887N DIP-48246N 0.34 1 1 Y
DIP-9887N DIP-48244N 0.34 1 1 Y
DIP-9887N DIP-10681N 0.34 1 1 Y
DIP-9887N DIP-10164N 0.34 1 1 Y
DIP-9887N DIP-10004N 0.34 1 1 Y
DIP-9886N DIP-46203N 0.34 1 1 Y
DIP-9886N DIP-10775N 0.34 1 1 Y
DIP-9878N DIP-11804N 0.34 1 1 Y
DIP-9870N DIP-10240N 0.34 1 1 Y
DIP-9863N DIP-48054N 0.34 1 1 Y
DIP-9863N DIP-10500N 0.34 1 1 Y
DIP-9863N DIP-10165N 0.34 1 1 Y
DIP-9862N DIP-9776N 0.34 1 1 Y
DIP-9862N DIP-9679N 0.34 1 1 Y
DIP-9862N DIP-36211N 0.34 1 1 Y
DIP-9862N DIP-31844N 0.34 1 1 Y
DIP-9862N DIP-28085N 0.34 1 1 Y
DIP-9862N DIP-10849N 0.34 1 1 Y
DIP-9862N DIP-10656N 0.34 1 1 Y
DIP-9862N DIP-10465N 0.34 1 1 Y
DIP-9862N DIP-10136N 0.34 1 1 Y
DIP-9854N DIP-48183N 0.34 1 1 Y
DIP-9854N DIP-10057N 0.34 1 1 Y
DIP-9852N DIP-9998N 0.34 1 1 Y
DIP-9852N DIP-9734N 0.34 1 1 Y
DIP-9852N DIP-9333N 0.34 1 1 Y
DIP-9852N DIP-9110N 0.34 1 1 Y
DIP-9852N DIP-35794N 0.34 1 1 Y
DIP-9852N DIP-31862N 0.34 1 1 Y
DIP-9852N DIP-31856N 0.34 1 1 Y
DIP-9852N DIP-1079N 0.34 1 1 Y
DIP-9852N DIP-10780N 0.34 1 1 Y
DIP-9841N DIP-35839N 0.34 1 1 Y
DIP-9840N DIP-9979N 0.34 1 1 Y
DIP-9840N DIP-48019N 0.34 1 1 Y
DIP-9834N DIP-9681N 0.34 1 1 Y
DIP-9834N DIP-9056N 0.34 1 1 Y
DIP-9834N DIP-35834N 0.34 1 1 Y
DIP-9828N DIP-9273N 0.34 1 1 Y
DIP-9825N DIP-9736N 0.34 1 1 Y
DIP-9825N DIP-9457N 0.34 1 1 Y
DIP-9825N DIP-35950N 0.34 1 1 Y
DIP-9822N DIP-9078N 0.34 1 1 Y
DIP-9822N DIP-48161N 0.34 1 1 Y
DIP-9822N DIP-10921N 0.34 1 1 Y
DIP-9819N DIP-9520N 0.34 1 1 Y
DIP-9819N DIP-9219N 0.34 1 1 Y
DIP-9819N DIP-9035N 0.34 1 1 Y
DIP-9819N DIP-35908N 0.34 1 1 Y
DIP-9810N DIP-10836N 0.34 1 1 Y
DIP-9807N DIP-9027N 0.34 1 1 Y
DIP-9801N DIP-9435N 0.34 1 1 Y
DIP-9798N DIP-10433N 0.34 1 1 Y
DIP-9795N DIP-10408N 0.34 1 1 Y
DIP-9791N DIP-9678N 0.34 1 1 Y
DIP-9791N DIP-47922N 0.34 1 1 Y
DIP-9787N DIP-9835N 0.34 1 1 Y
DIP-9787N DIP-9598N 0.34 1 1 Y
DIP-9787N DIP-36215N 0.34 1 1 Y
DIP-9787N DIP-10451N 0.34 1 1 Y
DIP-9786N DIP-28077N 0.34 1 1 Y
DIP-9786N DIP-10334N 0.34 1 1 Y
DIP-9776N DIP-9731N 0.34 1 1 Y
DIP-9776N DIP-6070N 0.34 1 1 Y
DIP-9776N DIP-39402N 0.34 1 1 Y
DIP-9776N DIP-35907N 0.34 1 1 Y
DIP-9776N DIP-35901N 0.34 1 1 Y
DIP-9776N DIP-11110N 0.34 1 1 Y
DIP-9776N DIP-10560N 0.34 1 1 Y
DIP-9775N DIP-48195N 0.34 1 1 Y
DIP-9750N DIP-6876N 0.34 1 1 Y
DIP-9750N DIP-35748N 0.34 1 1 Y
DIP-9750N DIP-35412N 0.34 1 1 Y
DIP-9750N DIP-1026N 0.34 1 1 Y
DIP-9749N DIP-9323N 0.34 1 1 Y
DIP-9749N DIP-10490N 0.34 1 1 Y
DIP-9742N DIP-12377N 0.34 1 1 Y
DIP-9742N DIP-12355N 0.34 1 1 Y
DIP-9740N DIP-48161N 0.34 1 1 Y
DIP-9740N DIP-10640N 0.34 1 1 Y
DIP-9735N DIP-9070N 0.34 1 1 Y
DIP-9735N DIP-48183N 0.34 1 1 Y
DIP-9735N DIP-48095N 0.34 1 1 Y
DIP-9735N DIP-48043N 0.34 1 1 Y
DIP-9734N DIP-11981N 0.34 1 1 Y
DIP-9734N DIP-10573N 0.34 1 1 Y
DIP-9733N DIP-9725N 0.34 1 1 Y
DIP-9733N DIP-9599N 0.34 1 1 Y
DIP-9733N DIP-47969N 0.34 1 1 Y
DIP-9733N DIP-31865N 0.34 1 1 Y
DIP-9733N DIP-10509N 0.34 1 1 Y
DIP-9733N DIP-10164N 0.34 1 1 Y
DIP-9733N DIP-10119N 0.34 1 1 Y
DIP-9731N DIP-6850N 0.34 1 1 Y
DIP-9731N DIP-48015N 0.34 1 1 Y
DIP-9731N DIP-10007N 0.34 1 1 Y
DIP-9728N DIP-9949N 0.34 1 1 Y
DIP-9728N DIP-29797N 0.34 1 1 Y
DIP-9726N DIP-12328N 0.34 1 1 Y
DIP-9725N DIP-35943N 0.34 1 1 Y
DIP-9725N DIP-35855N 0.34 1 1 Y
DIP-9725N DIP-10789N 0.34 1 1 Y
DIP-9725N DIP-10314N 0.34 1 1 Y
DIP-9717N DIP-31869N 0.34 1 1 Y
DIP-9717N DIP-12377N 0.34 1 1 Y
DIP-9717N DIP-11647N 0.34 1 1 Y
DIP-9712N DIP-11071N 0.34 1 1 Y
DIP-9701N DIP-11585N 0.34 1 1 Y
DIP-9701N DIP-10675N 0.34 1 1 Y
DIP-9690N DIP-47889N 0.34 1 1 Y
DIP-9690N DIP-341N 0.34 1 1 Y
DIP-9690N DIP-10794N 0.34 1 1 Y
DIP-9377N DIP-11669N 0.34 1 1 Y
DIP-9362N DIP-11936N 0.34 1 1 Y
DIP-9339N DIP-9150N 0.34 1 1 Y
DIP-9337N DIP-9853N 0.34 1 1 Y
DIP-9337N DIP-585N 0.34 1 1 Y
DIP-9337N DIP-36213N 0.34 1 1 Y
DIP-9337N DIP-36207N 0.34 1 1 Y
DIP-9337N DIP-35842N 0.34 1 1 Y
DIP-9335N DIP-9669N 0.34 1 1 Y
DIP-9334N DIP-9853N 0.34 1 1 Y
DIP-9334N DIP-36207N 0.34 1 1 Y
DIP-9328N DIP-9167N 0.34 1 1 Y
DIP-9328N DIP-47917N 0.34 1 1 Y
DIP-9328N DIP-35806N 0.34 1 1 Y
DIP-9328N DIP-10788N 0.34 1 1 Y
DIP-9328N DIP-10334N 0.34 1 1 Y
DIP-9324N DIP-10708N 0.34 1 1 Y
DIP-9318N DIP-9729N 0.34 1 1 Y
DIP-9318N DIP-48001N 0.34 1 1 Y
DIP-9318N DIP-35871N 0.34 1 1 Y
DIP-9318N DIP-11893N 0.34 1 1 Y
DIP-9314N DIP-35842N 0.34 1 1 Y
DIP-9201N DIP-36211N 0.34 1 1 Y
DIP-9201N DIP-10136N 0.34 1 1 Y
DIP-9182N DIP-9520N 0.34 1 1 Y
DIP-9182N DIP-9155N 0.34 1 1 Y
DIP-9182N DIP-48271N 0.34 1 1 Y
DIP-9182N DIP-11915N 0.34 1 1 Y
DIP-9181N DIP-12716N 0.34 1 1 Y
DIP-9179N DIP-9740N 0.34 1 1 Y
DIP-9179N DIP-9395N 0.34 1 1 Y
DIP-9177N DIP-9318N 0.34 1 1 Y
DIP-9155N DIP-36211N 0.34 1 1 Y
DIP-9155N DIP-10136N 0.34 1 1 Y
DIP-9154N DIP-48244N 0.34 1 1 Y
DIP-9154N DIP-11953N 0.34 1 1 Y
DIP-9154N DIP-10004N 0.34 1 1 Y
DIP-9154N DIP-10001N 0.34 1 1 Y
DIP-9150N DIP-9791N 0.34 1 1 Y
DIP-9147N DIP-10295N 0.34 1 1 Y
DIP-9142N DIP-9701N 0.34 1 1 Y
DIP-9142N DIP-9624N 0.34 1 1 Y
DIP-9142N DIP-47843N 0.34 1 1 Y
DIP-9142N DIP-31854N 0.34 1 1 Y
DIP-9126N DIP-9373N 0.34 1 1 Y
DIP-9122N DIP-10479N 0.34 1 1 Y
DIP-9119N DIP-9671N 0.34 1 1 Y
DIP-9110N DIP-39402N 0.34 1 1 Y
DIP-9110N DIP-35841N 0.34 1 1 Y
DIP-9110N DIP-11608N 0.34 1 1 Y
DIP-9110N DIP-10560N 0.34 1 1 Y
DIP-9110N DIP-10464N 0.34 1 1 Y
DIP-9109N DIP-9243N 0.34 1 1 Y
DIP-9107N DIP-48106N 0.34 1 1 Y
DIP-9107N DIP-12450N 0.34 1 1 Y
DIP-9107N DIP-11308N 0.34 1 1 Y
DIP-9107N DIP-11094N 0.34 1 1 Y
DIP-9097N DIP-9676N 0.34 1 1 Y
DIP-9097N DIP-35842N 0.34 1 1 Y
DIP-9097N DIP-11127N 0.34 1 1 Y
DIP-9097N DIP-10603N 0.34 1 1 Y
DIP-9093N DIP-9669N 0.34 1 1 Y
DIP-9093N DIP-35907N 0.34 1 1 Y
DIP-9093N DIP-11355N 0.34 1 1 Y
DIP-9093N DIP-10568N 0.34 1 1 Y
DIP-9077N DIP-9456N 0.34 1 1 Y
DIP-9069N DIP-9485N 0.34 1 1 Y
DIP-9069N DIP-10508N 0.34 1 1 Y
DIP-9064N DIP-9323N 0.34 1 1 Y
DIP-9064N DIP-12552N 0.34 1 1 Y
DIP-9064N DIP-11119N 0.34 1 1 Y
DIP-9056N DIP-9822N 0.34 1 1 Y
DIP-9040N DIP-9713N 0.34 1 1 Y
DIP-9040N DIP-12113N 0.34 1 1 Y
DIP-9036N DIP-46203N 0.34 1 1 Y
DIP-9036N DIP-10775N 0.34 1 1 Y
DIP-9035N DIP-12326N 0.34 1 1 Y
DIP-9035N DIP-10740N 0.34 1 1 Y
DIP-9034N DIP-60620N 0.34 1 1 Y
DIP-9034N DIP-585N 0.34 1 1 Y
DIP-9034N DIP-36213N 0.34 1 1 Y
DIP-9034N DIP-10885N 0.34 1 1 Y
DIP-9033N DIP-12951N 0.34 1 1 Y
DIP-9033N DIP-10057N 0.34 1 1 Y
DIP-9027N DIP-9852N 0.34 1 1 Y
DIP-726N DIP-9669N 0.34 1 1 Y
DIP-726N DIP-48229N 0.34 1 1 Y
DIP-726N DIP-48161N 0.34 1 1 Y
DIP-6881N DIP-12165N 0.34 1 1 Y
DIP-6876N DIP-9710N 0.34 1 1 Y
DIP-6871N DIP-9109N 0.34 1 1 Y
DIP-6871N DIP-11288N 0.34 1 1 Y
DIP-6870N DIP-10906N 0.34 1 1 Y
DIP-6869N DIP-46203N 0.34 1 1 Y
DIP-6869N DIP-10775N 0.34 1 1 Y
DIP-6867N DIP-9069N 0.34 1 1 Y
DIP-6867N DIP-11071N 0.34 1 1 Y
DIP-6865N DIP-6870N 0.34 1 1 Y
DIP-6865N DIP-47864N 0.34 1 1 Y
DIP-6865N DIP-10729N 0.34 1 1 Y
DIP-6860N DIP-10904N 0.34 1 1 Y
DIP-6856N DIP-9786N 0.34 1 1 Y
DIP-6856N DIP-9682N 0.34 1 1 Y
DIP-6856N DIP-9097N 0.34 1 1 Y
DIP-6855N DIP-9854N 0.34 1 1 Y
DIP-6855N DIP-47861N 0.34 1 1 Y
DIP-6854N DIP-35941N 0.34 1 1 Y
DIP-6854N DIP-11915N 0.34 1 1 Y
DIP-6854N DIP-10316N 0.34 1 1 Y
DIP-6853N DIP-9834N 0.34 1 1 Y
DIP-6853N DIP-6159N 0.34 1 1 Y
DIP-6853N DIP-12035N 0.34 1 1 Y
DIP-6853N DIP-10124N 0.34 1 1 Y
DIP-6848N DIP-35840N 0.34 1 1 Y
DIP-6848N DIP-11167N 0.34 1 1 Y
DIP-6846N DIP-9841N 0.34 1 1 Y
DIP-6846N DIP-48148N 0.34 1 1 Y
DIP-6846N DIP-12870N 0.34 1 1 Y
DIP-6846N DIP-11893N 0.34 1 1 Y
DIP-614N DIP-48216N 0.34 1 1 Y
DIP-6070N DIP-9776N 0.34 1 1 Y
DIP-6070N DIP-31844N 0.34 1 1 Y
DIP-6070N DIP-11355N 0.34 1 1 Y
DIP-60620N DIP-9598N 0.34 1 1 Y
DIP-60620N DIP-35918N 0.34 1 1 Y
DIP-60620N DIP-10385N 0.34 1 1 Y
DIP-6052N DIP-9668N 0.34 1 1 Y
DIP-585N DIP-9457N 0.34 1 1 Y
DIP-585N DIP-48073N 0.34 1 1 Y
DIP-585N DIP-10395N 0.34 1 1 Y
DIP-48149N DIP-9110N 0.34 1 1 Y
DIP-48149N DIP-48025N 0.34 1 1 Y
DIP-48149N DIP-36181N 0.34 1 1 Y
DIP-48149N DIP-11059N 0.34 1 1 Y
DIP-48149N DIP-10508N 0.34 1 1 Y
DIP-48149N DIP-10339N 0.34 1 1 Y
DIP-48149N DIP-10330N 0.34 1 1 Y
DIP-48148N DIP-35839N 0.34 1 1 Y
DIP-48142N DIP-35943N 0.34 1 1 Y
DIP-48142N DIP-10314N 0.34 1 1 Y
DIP-48135N DIP-48244N 0.34 1 1 Y
DIP-48135N DIP-10004N 0.34 1 1 Y
DIP-48121N DIP-9252N 0.34 1 1 Y
DIP-48121N DIP-9238N 0.34 1 1 Y
DIP-48121N DIP-59619N 0.34 1 1 Y
DIP-48121N DIP-48089N 0.34 1 1 Y
DIP-48121N DIP-48046N 0.34 1 1 Y
DIP-48120N DIP-47941N 0.34 1 1 Y
DIP-48120N DIP-10757N 0.34 1 1 Y
DIP-48119N DIP-9598N 0.34 1 1 Y
DIP-48119N DIP-10446N 0.34 1 1 Y
DIP-48109N DIP-47994N 0.34 1 1 Y
DIP-48109N DIP-11058N 0.34 1 1 Y
DIP-48089N DIP-11300N 0.34 1 1 Y
DIP-48081N DIP-31854N 0.34 1 1 Y
DIP-48081N DIP-10021N 0.34 1 1 Y
DIP-48078N DIP-59302N 0.34 1 1 Y
DIP-48078N DIP-11308N 0.34 1 1 Y
DIP-48078N DIP-10846N 0.34 1 1 Y
DIP-48076N DIP-11086N 0.34 1 1 Y
DIP-48074N DIP-35785N 0.34 1 1 Y
DIP-48074N DIP-10322N 0.34 1 1 Y
DIP-48071N DIP-12675N 0.34 1 1 Y
DIP-48054N DIP-48195N 0.34 1 1 Y
DIP-48054N DIP-47994N 0.34 1 1 Y
DIP-48054N DIP-47962N 0.34 1 1 Y
DIP-48054N DIP-12850N 0.34 1 1 Y
DIP-48054N DIP-11434N 0.34 1 1 Y
DIP-48048N DIP-9932N 0.34 1 1 Y
DIP-48048N DIP-31841N 0.34 1 1 Y
DIP-48048N DIP-11766N 0.34 1 1 Y
DIP-48043N DIP-48256N 0.34 1 1 Y
DIP-48040N DIP-9701N 0.34 1 1 Y
DIP-48040N DIP-47843N 0.34 1 1 Y
DIP-48038N DIP-48121N 0.34 1 1 Y
DIP-48032N DIP-35887N 0.34 1 1 Y
DIP-48030N DIP-9461N 0.34 1 1 Y
DIP-48030N DIP-48161N 0.34 1 1 Y
DIP-48030N DIP-36038N 0.34 1 1 Y
DIP-48025N DIP-48274N 0.34 1 1 Y
DIP-48025N DIP-12276N 0.34 1 1 Y
DIP-48019N DIP-35806N 0.34 1 1 Y
DIP-48019N DIP-29848N 0.34 1 1 Y
DIP-48019N DIP-11696N 0.34 1 1 Y
DIP-48019N DIP-10903N 0.34 1 1 Y
DIP-48019N DIP-10788N 0.34 1 1 Y
DIP-48015N DIP-48151N 0.34 1 1 Y
DIP-48015N DIP-11465N 0.34 1 1 Y
DIP-48008N DIP-9109N 0.34 1 1 Y
DIP-48008N DIP-11288N 0.34 1 1 Y
DIP-48007N DIP-60620N 0.34 1 1 Y
DIP-48007N DIP-585N 0.34 1 1 Y
DIP-48007N DIP-36213N 0.34 1 1 Y
DIP-48007N DIP-10885N 0.34 1 1 Y
DIP-48006N DIP-9798N 0.34 1 1 Y
DIP-48006N DIP-48001N 0.34 1 1 Y
DIP-48001N DIP-9669N 0.34 1 1 Y
DIP-48001N DIP-12716N 0.34 1 1 Y
DIP-47994N DIP-9552N 0.34 1 1 Y
DIP-47994N DIP-6846N 0.34 1 1 Y
DIP-47994N DIP-29379N 0.34 1 1 Y
DIP-47991N DIP-9598N 0.34 1 1 Y
DIP-47988N DIP-11976N 0.34 1 1 Y
DIP-47988N DIP-10847N 0.34 1 1 Y
DIP-47981N DIP-9891N 0.34 1 1 Y
DIP-47977N DIP-9252N 0.34 1 1 Y
DIP-47977N DIP-48161N 0.34 1 1 Y
DIP-47977N DIP-48046N 0.34 1 1 Y
DIP-47977N DIP-11613N 0.34 1 1 Y
DIP-47976N DIP-10408N 0.34 1 1 Y
DIP-47969N DIP-48063N 0.34 1 1 Y
DIP-47969N DIP-47870N 0.34 1 1 Y
DIP-47969N DIP-11355N 0.34 1 1 Y
DIP-47969N DIP-10815N 0.34 1 1 Y
DIP-47969N DIP-10124N 0.34 1 1 Y
DIP-47966N DIP-47854N 0.34 1 1 Y
DIP-47966N DIP-10183N 0.34 1 1 Y
DIP-47944N DIP-9681N 0.34 1 1 Y
DIP-47940N DIP-9948N 0.34 1 1 Y
DIP-47940N DIP-9559N 0.34 1 1 Y
DIP-47940N DIP-48014N 0.34 1 1 Y
DIP-47935N DIP-9960N 0.34 1 1 Y
DIP-47935N DIP-48001N 0.34 1 1 Y
DIP-47935N DIP-10851N 0.34 1 1 Y
DIP-47935N DIP-10666N 0.34 1 1 Y
DIP-47897N DIP-9070N 0.34 1 1 Y
DIP-47897N DIP-48095N 0.34 1 1 Y
DIP-47897N DIP-36178N 0.34 1 1 Y
DIP-47890N DIP-9682N 0.34 1 1 Y
DIP-47890N DIP-9097N 0.34 1 1 Y
DIP-47881N DIP-9655N 0.34 1 1 Y
DIP-47874N DIP-12035N 0.34 1 1 Y
DIP-47870N DIP-9328N 0.34 1 1 Y
DIP-47870N DIP-47862N 0.34 1 1 Y
DIP-47870N DIP-10567N 0.34 1 1 Y
DIP-47870N DIP-10001N 0.34 1 1 Y
DIP-47865N DIP-35902N 0.34 1 1 Y
DIP-47865N DIP-10809N 0.34 1 1 Y
DIP-47864N DIP-9726N 0.34 1 1 Y
DIP-47864N DIP-36202N 0.34 1 1 Y
DIP-47864N DIP-28063N 0.34 1 1 Y
DIP-47862N DIP-36232N 0.34 1 1 Y
DIP-47862N DIP-12602N 0.34 1 1 Y
DIP-47862N DIP-11548N 0.34 1 1 Y
DIP-47861N DIP-48183N 0.34 1 1 Y
DIP-47861N DIP-10057N 0.34 1 1 Y
DIP-47849N DIP-11278N 0.34 1 1 Y
DIP-47849N DIP-10408N 0.34 1 1 Y
DIP-47846N DIP-9509N 0.34 1 1 Y
DIP-47846N DIP-48272N 0.34 1 1 Y
DIP-47846N DIP-47859N 0.34 1 1 Y
DIP-47843N DIP-11585N 0.34 1 1 Y
DIP-47843N DIP-10675N 0.34 1 1 Y
DIP-47842N DIP-9035N 0.34 1 1 Y
DIP-47842N DIP-585N 0.34 1 1 Y
DIP-47842N DIP-36213N 0.34 1 1 Y
DIP-47842N DIP-35794N 0.34 1 1 Y
DIP-47842N DIP-10780N 0.34 1 1 Y
DIP-47838N DIP-47859N 0.34 1 1 Y
DIP-47837N DIP-48274N 0.34 1 1 Y
DIP-47837N DIP-12276N 0.34 1 1 Y
DIP-47837N DIP-11501N 0.34 1 1 Y
DIP-47834N DIP-9853N 0.34 1 1 Y
DIP-47834N DIP-585N 0.34 1 1 Y
DIP-47834N DIP-36213N 0.34 1 1 Y
DIP-47834N DIP-36207N 0.34 1 1 Y
DIP-47834N DIP-35842N 0.34 1 1 Y
DIP-47834N DIP-31844N 0.34 1 1 Y
DIP-47832N DIP-29378N 0.34 1 1 Y
DIP-47831N DIP-9509N 0.34 1 1 Y
DIP-47831N DIP-48272N 0.34 1 1 Y
DIP-47831N DIP-35865N 0.34 1 1 Y
DIP-47831N DIP-28077N 0.34 1 1 Y
DIP-47831N DIP-12908N 0.34 1 1 Y
DIP-46478N DIP-9729N 0.34 1 1 Y
DIP-46478N DIP-35871N 0.34 1 1 Y
DIP-46478N DIP-12327N 0.34 1 1 Y
DIP-46478N DIP-12010N 0.34 1 1 Y
DIP-46203N DIP-9750N 0.34 1 1 Y
DIP-46203N DIP-35832N 0.34 1 1 Y
DIP-46203N DIP-11083N 0.34 1 1 Y
DIP-36229N DIP-10318N 0.34 1 1 Y
DIP-36227N DIP-6853N 0.34 1 1 Y
DIP-36227N DIP-36201N 0.34 1 1 Y
DIP-36227N DIP-35860N 0.34 1 1 Y
DIP-36227N DIP-10747N 0.34 1 1 Y
DIP-36219N DIP-47837N 0.34 1 1 Y
DIP-36219N DIP-10750N 0.34 1 1 Y
DIP-36216N DIP-9252N 0.34 1 1 Y
DIP-36216N DIP-9182N 0.34 1 1 Y
DIP-36216N DIP-48046N 0.34 1 1 Y
DIP-36216N DIP-11278N 0.34 1 1 Y
DIP-36216N DIP-10446N 0.34 1 1 Y
DIP-36214N DIP-39402N 0.34 1 1 Y
DIP-36214N DIP-10640N 0.34 1 1 Y
DIP-36214N DIP-10560N 0.34 1 1 Y
DIP-36213N DIP-9457N 0.34 1 1 Y
DIP-36213N DIP-48073N 0.34 1 1 Y
DIP-36213N DIP-10395N 0.34 1 1 Y
DIP-36212N DIP-9179N 0.34 1 1 Y
DIP-36212N DIP-10006N 0.34 1 1 Y
DIP-36211N DIP-9456N 0.34 1 1 Y
DIP-36211N DIP-48151N 0.34 1 1 Y
DIP-36211N DIP-36044N 0.34 1 1 Y
DIP-36211N DIP-11465N 0.34 1 1 Y
DIP-36209N DIP-11804N 0.34 1 1 Y
DIP-36205N DIP-9948N 0.34 1 1 Y
DIP-36205N DIP-9932N 0.34 1 1 Y
DIP-36205N DIP-48014N 0.34 1 1 Y
DIP-36204N DIP-9435N 0.34 1 1 Y
DIP-36202N DIP-12328N 0.34 1 1 Y
DIP-36201N DIP-9834N 0.34 1 1 Y
DIP-36201N DIP-9182N 0.34 1 1 Y
DIP-36201N DIP-6159N 0.34 1 1 Y
DIP-36201N DIP-12035N 0.34 1 1 Y
DIP-36201N DIP-10408N 0.34 1 1 Y
DIP-36201N DIP-10124N 0.34 1 1 Y
DIP-36200N DIP-31869N 0.34 1 1 Y
DIP-36200N DIP-12377N 0.34 1 1 Y
DIP-36200N DIP-11647N 0.34 1 1 Y
DIP-36196N DIP-9509N 0.34 1 1 Y
DIP-36196N DIP-48272N 0.34 1 1 Y
DIP-36183N DIP-9669N 0.34 1 1 Y
DIP-36178N DIP-9791N 0.34 1 1 Y
DIP-36163N DIP-9323N 0.34 1 1 Y
DIP-36163N DIP-6855N 0.34 1 1 Y
DIP-36163N DIP-47862N 0.34 1 1 Y
DIP-36163N DIP-29140N 0.34 1 1 Y
DIP-36163N DIP-11322N 0.34 1 1 Y
DIP-36163N DIP-10567N 0.34 1 1 Y
DIP-36163N DIP-10553N 0.34 1 1 Y
DIP-360N DIP-6168N 0.34 1 1 Y
DIP-36038N DIP-9110N 0.34 1 1 Y
DIP-36038N DIP-48120N 0.34 1 1 Y
DIP-36037N DIP-48216N 0.34 1 1 Y
DIP-35799N DIP-29378N 0.34 1 1 Y
DIP-35791N DIP-35855N 0.34 1 1 Y
DIP-35644N DIP-36204N 0.34 1 1 Y
DIP-35644N DIP-11058N 0.34 1 1 Y
DIP-35644N DIP-10344N 0.34 1 1 Y
DIP-35499N DIP-10479N 0.34 1 1 Y
DIP-35412N DIP-10270N 0.34 1 1 Y
DIP-35089N DIP-9776N 0.34 1 1 Y
DIP-35089N DIP-31844N 0.34 1 1 Y
DIP-35089N DIP-11355N 0.34 1 1 Y
DIP-341N DIP-9544N 0.34 1 1 Y
DIP-341N DIP-614N 0.34 1 1 Y
DIP-341N DIP-48264N 0.34 1 1 Y
DIP-341N DIP-48087N 0.34 1 1 Y
DIP-341N DIP-36037N 0.34 1 1 Y
DIP-341N DIP-36011N 0.34 1 1 Y
DIP-341N DIP-10740N 0.34 1 1 Y
DIP-341N DIP-10334N 0.34 1 1 Y
DIP-31872N DIP-12888N 0.34 1 1 Y
DIP-31867N DIP-9983N 0.34 1 1 Y
DIP-31865N DIP-9726N 0.34 1 1 Y
DIP-31865N DIP-36202N 0.34 1 1 Y
DIP-31865N DIP-12716N 0.34 1 1 Y
DIP-31865N DIP-10126N 0.34 1 1 Y
DIP-31859N DIP-35860N 0.34 1 1 Y
DIP-31859N DIP-10747N 0.34 1 1 Y
DIP-31856N DIP-9179N 0.34 1 1 Y
DIP-31856N DIP-12119N 0.34 1 1 Y
DIP-31853N DIP-9598N 0.34 1 1 Y
DIP-31853N DIP-29868N 0.34 1 1 Y
DIP-31853N DIP-12035N 0.34 1 1 Y
DIP-31853N DIP-10232N 0.34 1 1 Y
DIP-31853N DIP-10088N 0.34 1 1 Y
DIP-31849N DIP-9348N 0.34 1 1 Y
DIP-31848N DIP-10904N 0.34 1 1 Y
DIP-31844N DIP-9731N 0.34 1 1 Y
DIP-31844N DIP-6070N 0.34 1 1 Y
DIP-31844N DIP-39402N 0.34 1 1 Y
DIP-31844N DIP-35907N 0.34 1 1 Y
DIP-31844N DIP-35901N 0.34 1 1 Y
DIP-31844N DIP-35089N 0.34 1 1 Y
DIP-31844N DIP-11110N 0.34 1 1 Y
DIP-31844N DIP-10560N 0.34 1 1 Y
DIP-31841N DIP-9070N 0.34 1 1 Y
DIP-31841N DIP-48196N 0.34 1 1 Y
DIP-31841N DIP-48095N 0.34 1 1 Y
DIP-31841N DIP-35794N 0.34 1 1 Y
DIP-31841N DIP-10780N 0.34 1 1 Y
DIP-29874N DIP-48106N 0.34 1 1 Y
DIP-29874N DIP-12450N 0.34 1 1 Y
DIP-29874N DIP-11308N 0.34 1 1 Y
DIP-29874N DIP-11094N 0.34 1 1 Y
DIP-29848N DIP-9712N 0.34 1 1 Y
DIP-29848N DIP-9564N 0.34 1 1 Y
DIP-29848N DIP-556N 0.34 1 1 Y
DIP-29848N DIP-48054N 0.34 1 1 Y
DIP-29848N DIP-47952N 0.34 1 1 Y
DIP-29848N DIP-47862N 0.34 1 1 Y
DIP-29848N DIP-10793N 0.34 1 1 Y
DIP-29848N DIP-10567N 0.34 1 1 Y
DIP-29848N DIP-10165N 0.34 1 1 Y
DIP-29827N DIP-12117N 0.34 1 1 Y
DIP-29827N DIP-11083N 0.34 1 1 Y
DIP-29797N DIP-11915N 0.34 1 1 Y
DIP-29797N DIP-10219N 0.34 1 1 Y
DIP-29379N DIP-48259N 0.34 1 1 Y
DIP-29377N DIP-11956N 0.34 1 1 Y
DIP-29377N DIP-10738N 0.34 1 1 Y
DIP-2913N DIP-9509N 0.34 1 1 Y
DIP-2913N DIP-48272N 0.34 1 1 Y
DIP-28106N DIP-9891N 0.34 1 1 Y
DIP-28106N DIP-35952N 0.34 1 1 Y
DIP-28106N DIP-10816N 0.34 1 1 Y
DIP-28085N DIP-9333N 0.34 1 1 Y
DIP-28085N DIP-6878N 0.34 1 1 Y
DIP-28085N DIP-31862N 0.34 1 1 Y
DIP-28085N DIP-11058N 0.34 1 1 Y
DIP-28078N DIP-9618N 0.34 1 1 Y
DIP-28078N DIP-48119N 0.34 1 1 Y
DIP-28077N DIP-9323N 0.34 1 1 Y
DIP-28077N DIP-48249N 0.34 1 1 Y
DIP-28077N DIP-48183N 0.34 1 1 Y
DIP-28077N DIP-12675N 0.34 1 1 Y
DIP-28077N DIP-11608N 0.34 1 1 Y
DIP-28077N DIP-11067N 0.34 1 1 Y
DIP-28077N DIP-10573N 0.34 1 1 Y
DIP-28077N DIP-10187N 0.34 1 1 Y
DIP-28071N DIP-35784N 0.34 1 1 Y
DIP-28071N DIP-11936N 0.34 1 1 Y
DIP-28071N DIP-10242N 0.34 1 1 Y
DIP-28063N DIP-29140N 0.34 1 1 Y
DIP-28063N DIP-10553N 0.34 1 1 Y
DIP-28054N DIP-48121N 0.34 1 1 Y
DIP-27650N DIP-9798N 0.34 1 1 Y
DIP-27650N DIP-48001N 0.34 1 1 Y
DIP-12954N DIP-10211N 0.34 1 1 Y
DIP-12951N DIP-10783N 0.34 1 1 Y
DIP-12675N DIP-39402N 0.34 1 1 Y
DIP-12675N DIP-10560N 0.34 1 1 Y
DIP-12656N DIP-9252N 0.34 1 1 Y
DIP-12656N DIP-48046N 0.34 1 1 Y
DIP-12630N DIP-6851N 0.34 1 1 Y
DIP-12630N DIP-36212N 0.34 1 1 Y
DIP-12630N DIP-10137N 0.34 1 1 Y
DIP-12604N DIP-11180N 0.34 1 1 Y
DIP-12595N DIP-12035N 0.34 1 1 Y
DIP-12513N DIP-9671N 0.34 1 1 Y
DIP-12506N DIP-10456N 0.34 1 1 Y
DIP-12504N DIP-11086N 0.34 1 1 Y
DIP-12502N DIP-35943N 0.34 1 1 Y
DIP-12502N DIP-10314N 0.34 1 1 Y
DIP-12499N DIP-9712N 0.34 1 1 Y
DIP-12440N DIP-10079N 0.34 1 1 Y
DIP-12414N DIP-11322N 0.34 1 1 Y
DIP-12371N DIP-48244N 0.34 1 1 Y
DIP-12371N DIP-10079N 0.34 1 1 Y
DIP-12371N DIP-10004N 0.34 1 1 Y
DIP-12355N DIP-28077N 0.34 1 1 Y
DIP-12343N DIP-9655N 0.34 1 1 Y
DIP-12343N DIP-35992N 0.34 1 1 Y
DIP-12343N DIP-10298N 0.34 1 1 Y
DIP-12328N DIP-12167N 0.34 1 1 Y
DIP-12326N DIP-31853N 0.34 1 1 Y
DIP-12326N DIP-10890N 0.34 1 1 Y
DIP-12326N DIP-10434N 0.34 1 1 Y
DIP-12295N DIP-11953N 0.34 1 1 Y
DIP-12295N DIP-10836N 0.34 1 1 Y
DIP-12284N DIP-28086N 0.34 1 1 Y
DIP-12284N DIP-10119N 0.34 1 1 Y
DIP-12276N DIP-48249N 0.34 1 1 Y
DIP-12276N DIP-35805N 0.34 1 1 Y
DIP-12276N DIP-11067N 0.34 1 1 Y
DIP-12276N DIP-10790N 0.34 1 1 Y
DIP-12263N DIP-11853N 0.34 1 1 Y
DIP-12200N DIP-12786N 0.34 1 1 Y
DIP-12200N DIP-10783N 0.34 1 1 Y
DIP-12194N DIP-513N 0.34 1 1 Y
DIP-12187N DIP-47897N 0.34 1 1 Y
DIP-12167N DIP-9217N 0.34 1 1 Y
DIP-12167N DIP-12870N 0.34 1 1 Y
DIP-12165N DIP-585N 0.34 1 1 Y
DIP-12165N DIP-36213N 0.34 1 1 Y
DIP-12136N DIP-9484N 0.34 1 1 Y
DIP-12136N DIP-31853N 0.34 1 1 Y
DIP-12136N DIP-11592N 0.34 1 1 Y
DIP-12136N DIP-10890N 0.34 1 1 Y
DIP-11614N DIP-12830N 0.34 1 1 Y
DIP-11608N DIP-11783N 0.34 1 1 Y
DIP-11608N DIP-11095N 0.34 1 1 Y
DIP-11596N DIP-36216N 0.34 1 1 Y
DIP-11596N DIP-10459N 0.34 1 1 Y
DIP-11551N DIP-6870N 0.34 1 1 Y
DIP-11551N DIP-6860N 0.34 1 1 Y
DIP-11551N DIP-35805N 0.34 1 1 Y
DIP-11551N DIP-31848N 0.34 1 1 Y
DIP-11551N DIP-10790N 0.34 1 1 Y
DIP-11512N DIP-10532N 0.34 1 1 Y
DIP-11512N DIP-10244N 0.34 1 1 Y
DIP-11468N DIP-12830N 0.34 1 1 Y
DIP-11414N DIP-9879N 0.34 1 1 Y
DIP-11410N DIP-9110N 0.34 1 1 Y
DIP-11410N DIP-48025N 0.34 1 1 Y
DIP-11410N DIP-36181N 0.34 1 1 Y
DIP-11410N DIP-10508N 0.34 1 1 Y
DIP-11410N DIP-10339N 0.34 1 1 Y
DIP-11410N DIP-10330N 0.34 1 1 Y
DIP-11355N DIP-9033N 0.34 1 1 Y
DIP-11355N DIP-48149N 0.34 1 1 Y
DIP-11355N DIP-35897N 0.34 1 1 Y
DIP-11355N DIP-11410N 0.34 1 1 Y
DIP-11350N DIP-9731N 0.34 1 1 Y
DIP-11350N DIP-48264N 0.34 1 1 Y
DIP-11350N DIP-35901N 0.34 1 1 Y
DIP-11347N DIP-9733N 0.34 1 1 Y
DIP-11320N DIP-48161N 0.34 1 1 Y
DIP-11320N DIP-48100N 0.34 1 1 Y
DIP-11320N DIP-29827N 0.34 1 1 Y
DIP-11320N DIP-10263N 0.34 1 1 Y
DIP-11313N DIP-48244N 0.34 1 1 Y
DIP-11313N DIP-10004N 0.34 1 1 Y
DIP-11288N DIP-12327N 0.34 1 1 Y
DIP-11288N DIP-11350N 0.34 1 1 Y
DIP-11185N DIP-12573N 0.34 1 1 Y
DIP-11180N DIP-9854N 0.34 1 1 Y
DIP-11180N DIP-48151N 0.34 1 1 Y
DIP-11180N DIP-47861N 0.34 1 1 Y
DIP-11180N DIP-35854N 0.34 1 1 Y
DIP-11180N DIP-12048N 0.34 1 1 Y
DIP-11180N DIP-11465N 0.34 1 1 Y
DIP-11180N DIP-11069N 0.34 1 1 Y
DIP-11167N DIP-46203N 0.34 1 1 Y
DIP-11167N DIP-31853N 0.34 1 1 Y
DIP-11167N DIP-11548N 0.34 1 1 Y
DIP-11167N DIP-10890N 0.34 1 1 Y
DIP-11167N DIP-10775N 0.34 1 1 Y
DIP-11127N DIP-35958N 0.34 1 1 Y
DIP-11127N DIP-10665N 0.34 1 1 Y
DIP-11124N DIP-9835N 0.34 1 1 Y
DIP-11124N DIP-10690N 0.34 1 1 Y
DIP-11119N DIP-48030N 0.34 1 1 Y
DIP-11119N DIP-10054N 0.34 1 1 Y
DIP-11086N DIP-10847N 0.34 1 1 Y
DIP-11079N DIP-46203N 0.34 1 1 Y
DIP-11079N DIP-11915N 0.34 1 1 Y
DIP-11079N DIP-10775N 0.34 1 1 Y
DIP-11075N DIP-36232N 0.34 1 1 Y
DIP-11075N DIP-12602N 0.34 1 1 Y
DIP-11067N DIP-10574N 0.34 1 1 Y
DIP-11067N DIP-10343N 0.34 1 1 Y
DIP-11063N DIP-6853N 0.34 1 1 Y
DIP-11063N DIP-36201N 0.34 1 1 Y
DIP-11063N DIP-35860N 0.34 1 1 Y
DIP-11063N DIP-10747N 0.34 1 1 Y
DIP-11059N DIP-9733N 0.34 1 1 Y
DIP-11059N DIP-9669N 0.34 1 1 Y
DIP-11059N DIP-9618N 0.34 1 1 Y
DIP-11059N DIP-48119N 0.34 1 1 Y
DIP-11059N DIP-47870N 0.34 1 1 Y
DIP-11059N DIP-36205N 0.34 1 1 Y
DIP-11059N DIP-35839N 0.34 1 1 Y
DIP-11059N DIP-11804N 0.34 1 1 Y
DIP-11059N DIP-11320N 0.34 1 1 Y
DIP-11059N DIP-11109N 0.34 1 1 Y
DIP-11059N DIP-10815N 0.34 1 1 Y
DIP-11058N DIP-9863N 0.34 1 1 Y
DIP-11058N DIP-9337N 0.34 1 1 Y
DIP-11058N DIP-9110N 0.34 1 1 Y
DIP-11058N DIP-6864N 0.34 1 1 Y
DIP-11058N DIP-47838N 0.34 1 1 Y
DIP-11058N DIP-47834N 0.34 1 1 Y
DIP-11058N DIP-31861N 0.34 1 1 Y
DIP-11058N DIP-28077N 0.34 1 1 Y
DIP-11058N DIP-28071N 0.34 1 1 Y
DIP-11058N DIP-10787N 0.34 1 1 Y
DIP-11034N DIP-9682N 0.34 1 1 Y
DIP-11031N DIP-9515N 0.34 1 1 Y
DIP-11031N DIP-9435N 0.34 1 1 Y
DIP-11031N DIP-9339N 0.34 1 1 Y
DIP-11031N DIP-47938N 0.34 1 1 Y
DIP-11031N DIP-35805N 0.34 1 1 Y
DIP-11031N DIP-11769N 0.34 1 1 Y
DIP-11031N DIP-10790N 0.34 1 1 Y
DIP-11026N DIP-9198N 0.34 1 1 Y
DIP-11026N DIP-35902N 0.34 1 1 Y
DIP-11026N DIP-10809N 0.34 1 1 Y
DIP-11019N DIP-9348N 0.34 1 1 Y
DIP-10983N DIP-9035N 0.34 1 1 Y
DIP-10983N DIP-47849N 0.34 1 1 Y
DIP-10983N DIP-31841N 0.34 1 1 Y
DIP-10983N DIP-11766N 0.34 1 1 Y
DIP-10983N DIP-10783N 0.34 1 1 Y
DIP-10983N DIP-10003N 0.34 1 1 Y
DIP-10981N DIP-28086N 0.34 1 1 Y
DIP-10939N DIP-9624N 0.34 1 1 Y
DIP-10939N DIP-48054N 0.34 1 1 Y
DIP-10939N DIP-31854N 0.34 1 1 Y
DIP-10939N DIP-10165N 0.34 1 1 Y
DIP-10923N DIP-9599N 0.34 1 1 Y
DIP-10923N DIP-31865N 0.34 1 1 Y
DIP-10921N DIP-9129N 0.34 1 1 Y
DIP-10921N DIP-48055N 0.34 1 1 Y
DIP-10921N DIP-47854N 0.34 1 1 Y
DIP-10921N DIP-10711N 0.34 1 1 Y
DIP-10921N DIP-10183N 0.34 1 1 Y
DIP-10920N DIP-6878N 0.34 1 1 Y
DIP-10920N DIP-10849N 0.34 1 1 Y
DIP-10920N DIP-10508N 0.34 1 1 Y
DIP-10906N DIP-31870N 0.34 1 1 Y
DIP-10906N DIP-10326N 0.34 1 1 Y
DIP-10904N DIP-36044N 0.34 1 1 Y
DIP-10904N DIP-11108N 0.34 1 1 Y
DIP-10904N DIP-10110N 0.34 1 1 Y
DIP-10903N DIP-9712N 0.34 1 1 Y
DIP-10903N DIP-9564N 0.34 1 1 Y
DIP-10903N DIP-556N 0.34 1 1 Y
DIP-10903N DIP-48054N 0.34 1 1 Y
DIP-10903N DIP-47952N 0.34 1 1 Y
DIP-10903N DIP-47862N 0.34 1 1 Y
DIP-10903N DIP-10793N 0.34 1 1 Y
DIP-10903N DIP-10165N 0.34 1 1 Y
DIP-10890N DIP-9598N 0.34 1 1 Y
DIP-10890N DIP-12035N 0.34 1 1 Y
DIP-10890N DIP-10232N 0.34 1 1 Y
DIP-10890N DIP-10088N 0.34 1 1 Y
DIP-10878N DIP-6867N 0.34 1 1 Y
DIP-10851N DIP-9819N 0.34 1 1 Y
DIP-10848N DIP-9377N 0.34 1 1 Y
DIP-10848N DIP-10293N 0.34 1 1 Y
DIP-10847N DIP-9470N 0.34 1 1 Y
DIP-10847N DIP-48043N 0.34 1 1 Y
DIP-10847N DIP-47940N 0.34 1 1 Y
DIP-10847N DIP-11936N 0.34 1 1 Y
DIP-10847N DIP-11551N 0.34 1 1 Y
DIP-10838N DIP-10483N 0.34 1 1 Y
DIP-10836N DIP-9979N 0.34 1 1 Y
DIP-10836N DIP-9198N 0.34 1 1 Y
DIP-10836N DIP-6853N 0.34 1 1 Y
DIP-10836N DIP-48019N 0.34 1 1 Y
DIP-10836N DIP-36201N 0.34 1 1 Y
DIP-10824N DIP-12235N 0.34 1 1 Y
DIP-10816N DIP-9949N 0.34 1 1 Y
DIP-10816N DIP-29797N 0.34 1 1 Y
DIP-10815N DIP-9328N 0.34 1 1 Y
DIP-10815N DIP-47862N 0.34 1 1 Y
DIP-10815N DIP-10567N 0.34 1 1 Y
DIP-10815N DIP-10001N 0.34 1 1 Y
DIP-10809N DIP-9841N 0.34 1 1 Y
DIP-10809N DIP-48148N 0.34 1 1 Y
DIP-10809N DIP-10666N 0.34 1 1 Y
DIP-10807N DIP-9399N 0.34 1 1 Y
DIP-10804N DIP-12326N 0.34 1 1 Y
DIP-1079N DIP-9179N 0.34 1 1 Y
DIP-1079N DIP-12119N 0.34 1 1 Y
DIP-10791N DIP-10640N 0.34 1 1 Y
DIP-10789N DIP-9822N 0.34 1 1 Y
DIP-10789N DIP-9216N 0.34 1 1 Y
DIP-10789N DIP-48054N 0.34 1 1 Y
DIP-10789N DIP-47835N 0.34 1 1 Y
DIP-10789N DIP-12060N 0.34 1 1 Y
DIP-10789N DIP-11551N 0.34 1 1 Y
DIP-10789N DIP-10165N 0.34 1 1 Y
DIP-10789N DIP-10008N 0.34 1 1 Y
DIP-10788N DIP-9556N 0.34 1 1 Y
DIP-10788N DIP-9132N 0.34 1 1 Y
DIP-10788N DIP-48255N 0.34 1 1 Y
DIP-10788N DIP-36035N 0.34 1 1 Y
DIP-10788N DIP-12096N 0.34 1 1 Y
DIP-10787N DIP-47859N 0.34 1 1 Y
DIP-10785N DIP-9949N 0.34 1 1 Y
DIP-10785N DIP-36227N 0.34 1 1 Y
DIP-10785N DIP-29797N 0.34 1 1 Y
DIP-10785N DIP-11063N 0.34 1 1 Y
DIP-10785N DIP-10910N 0.34 1 1 Y
DIP-10785N DIP-10579N 0.34 1 1 Y
DIP-10783N DIP-9852N 0.34 1 1 Y
DIP-10783N DIP-9736N 0.34 1 1 Y
DIP-10783N DIP-9544N 0.34 1 1 Y
DIP-10783N DIP-9181N 0.34 1 1 Y
DIP-10783N DIP-614N 0.34 1 1 Y
DIP-10783N DIP-48087N 0.34 1 1 Y
DIP-10783N DIP-47864N 0.34 1 1 Y
DIP-10783N DIP-36037N 0.34 1 1 Y
DIP-10783N DIP-35950N 0.34 1 1 Y
DIP-10783N DIP-35791N 0.34 1 1 Y
DIP-10783N DIP-10745N 0.34 1 1 Y
DIP-10783N DIP-10729N 0.34 1 1 Y
DIP-10783N DIP-10126N 0.34 1 1 Y
DIP-10775N DIP-9750N 0.34 1 1 Y
DIP-10775N DIP-35832N 0.34 1 1 Y
DIP-10775N DIP-11083N 0.34 1 1 Y
DIP-10761N DIP-48272N 0.34 1 1 Y
DIP-10761N DIP-47859N 0.34 1 1 Y
DIP-10760N DIP-9726N 0.34 1 1 Y
DIP-10760N DIP-6854N 0.34 1 1 Y
DIP-10760N DIP-36202N 0.34 1 1 Y
DIP-10750N DIP-48274N 0.34 1 1 Y
DIP-10750N DIP-12276N 0.34 1 1 Y
DIP-10750N DIP-11501N 0.34 1 1 Y
DIP-10747N DIP-9109N 0.34 1 1 Y
DIP-10747N DIP-9036N 0.34 1 1 Y
DIP-10747N DIP-35878N 0.34 1 1 Y
DIP-10745N DIP-9213N 0.34 1 1 Y
DIP-10745N DIP-585N 0.34 1 1 Y
DIP-10745N DIP-12951N 0.34 1 1 Y
DIP-10745N DIP-10689N 0.34 1 1 Y
DIP-10731N DIP-9932N 0.34 1 1 Y
DIP-10731N DIP-11766N 0.34 1 1 Y
DIP-10729N DIP-9726N 0.34 1 1 Y
DIP-10729N DIP-36202N 0.34 1 1 Y
DIP-10729N DIP-28063N 0.34 1 1 Y
DIP-10725N DIP-36178N 0.34 1 1 Y
DIP-10725N DIP-10644N 0.34 1 1 Y
DIP-10711N DIP-11848N 0.34 1 1 Y
DIP-10708N DIP-10535N 0.34 1 1 Y
DIP-10697N DIP-9147N 0.34 1 1 Y
DIP-10696N DIP-36204N 0.34 1 1 Y
DIP-10696N DIP-11058N 0.34 1 1 Y
DIP-10696N DIP-10344N 0.34 1 1 Y
DIP-10524N DIP-10057N 0.34 1 1 Y
DIP-10164N DIP-9801N 0.34 1 1 Y
DIP-10164N DIP-9457N 0.34 1 1 Y
DIP-10164N DIP-9147N 0.34 1 1 Y
DIP-10164N DIP-48228N 0.34 1 1 Y
DIP-10164N DIP-36204N 0.34 1 1 Y
DIP-10140N DIP-36212N 0.34 1 1 Y
DIP-10140N DIP-10137N 0.34 1 1 Y
DIP-10138N DIP-35952N 0.34 1 1 Y
DIP-10138N DIP-10816N 0.34 1 1 Y
DIP-10138N DIP-10708N 0.34 1 1 Y
DIP-10137N DIP-9179N 0.34 1 1 Y
DIP-10136N DIP-9456N 0.34 1 1 Y
DIP-10136N DIP-48151N 0.34 1 1 Y
DIP-10136N DIP-36044N 0.34 1 1 Y
DIP-10136N DIP-11465N 0.34 1 1 Y
DIP-10126N DIP-9854N 0.34 1 1 Y
DIP-10126N DIP-9457N 0.34 1 1 Y
DIP-10126N DIP-47861N 0.34 1 1 Y
DIP-10126N DIP-35952N 0.34 1 1 Y
DIP-10126N DIP-10816N 0.34 1 1 Y
DIP-10122N DIP-9834N 0.34 1 1 Y
DIP-10122N DIP-6876N 0.34 1 1 Y
DIP-10122N DIP-35748N 0.34 1 1 Y
DIP-10119N DIP-10151N 0.34 1 1 Y
DIP-10092N DIP-9624N 0.34 1 1 Y
DIP-10092N DIP-6869N 0.34 1 1 Y
DIP-10092N DIP-31854N 0.34 1 1 Y
DIP-10092N DIP-10408N 0.34 1 1 Y
DIP-10092N DIP-10151N 0.34 1 1 Y
DIP-10079N DIP-10124N 0.34 1 1 Y
DIP-10072N DIP-11936N 0.34 1 1 Y
DIP-10072N DIP-10641N 0.34 1 1 Y
DIP-10057N DIP-9786N 0.34 1 1 Y
DIP-10057N DIP-36215N 0.34 1 1 Y
DIP-10057N DIP-35887N 0.34 1 1 Y
DIP-10057N DIP-10451N 0.34 1 1 Y
DIP-10056N DIP-11232N 0.34 1 1 Y
DIP-10055N DIP-12849N 0.34 1 1 Y
DIP-10055N DIP-12573N 0.34 1 1 Y
DIP-10054N DIP-9461N 0.34 1 1 Y
DIP-10054N DIP-48161N 0.34 1 1 Y
DIP-10054N DIP-36038N 0.34 1 1 Y
DIP-10024N DIP-9198N 0.34 1 1 Y
DIP-10022N DIP-9887N 0.34 1 1 Y
DIP-10021N DIP-9712N 0.34 1 1 Y
DIP-10010N DIP-12050N 0.34 1 1 Y
DIP-10010N DIP-11953N 0.34 1 1 Y
DIP-10007N DIP-48151N 0.34 1 1 Y
DIP-10007N DIP-11465N 0.34 1 1 Y
DIP-10006N DIP-9878N 0.34 1 1 Y
DIP-10006N DIP-9485N 0.34 1 1 Y
DIP-10006N DIP-9456N 0.34 1 1 Y
DIP-10006N DIP-36209N 0.34 1 1 Y
DIP-10004N DIP-10777N 0.34 1 1 Y
DIP-10004N DIP-10738N 0.34 1 1 Y
DIP-10003N DIP-11278N 0.34 1 1 Y
DIP-10003N DIP-10408N 0.34 1 1 Y
DIP-10001N DIP-9493N 0.34 1 1 Y
DIP-10001N DIP-47906N 0.34 1 1 Y
DIP-10001N DIP-36044N 0.34 1 1 Y
DIP-10001N DIP-35855N 0.34 1 1 Y
DIP-10001N DIP-10789N 0.34 1 1 Y
DIP-9998N DIP-9511N 0.33 1 1 Y
DIP-9994N DIP-9878N 0.33 1 1 Y
DIP-9994N DIP-36209N 0.33 1 1 Y
DIP-9977N DIP-9902N 0.33 1 1 Y
DIP-9977N DIP-9655N 0.33 1 1 Y
DIP-9977N DIP-6878N 0.33 1 1 Y
DIP-9977N DIP-35806N 0.33 1 1 Y
DIP-9977N DIP-12853N 0.33 1 1 Y
DIP-9977N DIP-11585N 0.33 1 1 Y
DIP-9977N DIP-10788N 0.33 1 1 Y
DIP-9977N DIP-10508N 0.33 1 1 Y
DIP-9977N DIP-10376N 0.33 1 1 Y
DIP-9967N DIP-11548N 0.33 1 1 Y
DIP-9966N DIP-10574N 0.33 1 1 Y
DIP-9960N DIP-9668N 0.33 1 1 Y
DIP-9949N DIP-10425N 0.33 1 1 Y
DIP-9948N DIP-29868N 0.33 1 1 Y
DIP-9948N DIP-10088N 0.33 1 1 Y
DIP-9932N DIP-47837N 0.33 1 1 Y
DIP-9932N DIP-360N 0.33 1 1 Y
DIP-9932N DIP-10750N 0.33 1 1 Y
DIP-9913N DIP-6850N 0.33 1 1 Y
DIP-9913N DIP-48161N 0.33 1 1 Y
DIP-9907N DIP-9776N 0.33 1 1 Y
DIP-9907N DIP-9318N 0.33 1 1 Y
DIP-9907N DIP-31844N 0.33 1 1 Y
DIP-9902N DIP-47897N 0.33 1 1 Y
DIP-9901N DIP-9834N 0.33 1 1 Y
DIP-9901N DIP-10459N 0.33 1 1 Y
DIP-9899N DIP-9710N 0.33 1 1 Y
DIP-9899N DIP-9599N 0.33 1 1 Y
DIP-9899N DIP-9511N 0.33 1 1 Y
DIP-9899N DIP-48115N 0.33 1 1 Y
DIP-9899N DIP-47870N 0.33 1 1 Y
DIP-9899N DIP-36012N 0.33 1 1 Y
DIP-9899N DIP-31865N 0.33 1 1 Y
DIP-9899N DIP-29140N 0.33 1 1 Y
DIP-9899N DIP-11045N 0.33 1 1 Y
DIP-9899N DIP-10815N 0.33 1 1 Y
DIP-9899N DIP-10553N 0.33 1 1 Y
DIP-9891N DIP-47862N 0.33 1 1 Y
DIP-9891N DIP-11800N 0.33 1 1 Y
DIP-9891N DIP-10567N 0.33 1 1 Y
DIP-9887N DIP-9852N 0.33 1 1 Y
DIP-9887N DIP-35903N 0.33 1 1 Y
DIP-9887N DIP-35805N 0.33 1 1 Y
DIP-9887N DIP-35794N 0.33 1 1 Y
DIP-9887N DIP-11551N 0.33 1 1 Y
DIP-9887N DIP-10826N 0.33 1 1 Y
DIP-9887N DIP-10790N 0.33 1 1 Y
DIP-9887N DIP-10780N 0.33 1 1 Y
DIP-9886N DIP-12355N 0.33 1 1 Y
DIP-9886N DIP-10268N 0.33 1 1 Y
DIP-9879N DIP-9801N 0.33 1 1 Y
DIP-9879N DIP-36204N 0.33 1 1 Y
DIP-9878N DIP-9776N 0.33 1 1 Y
DIP-9878N DIP-9382N 0.33 1 1 Y
DIP-9878N DIP-36170N 0.33 1 1 Y
DIP-9878N DIP-31844N 0.33 1 1 Y
DIP-9863N DIP-9318N 0.33 1 1 Y
DIP-9862N DIP-9750N 0.33 1 1 Y
DIP-9862N DIP-9177N 0.33 1 1 Y
DIP-9862N DIP-6866N 0.33 1 1 Y
DIP-9862N DIP-48244N 0.33 1 1 Y
DIP-9862N DIP-36228N 0.33 1 1 Y
DIP-9862N DIP-10848N 0.33 1 1 Y
DIP-9862N DIP-10248N 0.33 1 1 Y
DIP-9862N DIP-10004N 0.33 1 1 Y
DIP-9854N DIP-9214N 0.33 1 1 Y
DIP-9854N DIP-6853N 0.33 1 1 Y
DIP-9854N DIP-48120N 0.33 1 1 Y
DIP-9854N DIP-36201N 0.33 1 1 Y
DIP-9854N DIP-35943N 0.33 1 1 Y
DIP-9854N DIP-10314N 0.33 1 1 Y
DIP-9853N DIP-48249N 0.33 1 1 Y
DIP-9853N DIP-48151N 0.33 1 1 Y
DIP-9853N DIP-47831N 0.33 1 1 Y
DIP-9853N DIP-12010N 0.33 1 1 Y
DIP-9853N DIP-11465N 0.33 1 1 Y
DIP-9853N DIP-11067N 0.33 1 1 Y
DIP-9852N DIP-10689N 0.33 1 1 Y
DIP-9852N DIP-10126N 0.33 1 1 Y
DIP-9841N DIP-9108N 0.33 1 1 Y
DIP-9841N DIP-47988N 0.33 1 1 Y
DIP-9841N DIP-35902N 0.33 1 1 Y
DIP-9841N DIP-10809N 0.33 1 1 Y
DIP-9834N DIP-9457N 0.33 1 1 Y
DIP-9834N DIP-1036N 0.33 1 1 Y
DIP-9834N DIP-10057N 0.33 1 1 Y
DIP-9819N DIP-36211N 0.33 1 1 Y
DIP-9819N DIP-10136N 0.33 1 1 Y
DIP-9810N DIP-10192N 0.33 1 1 Y
DIP-9801N DIP-9977N 0.33 1 1 Y
DIP-9801N DIP-9564N 0.33 1 1 Y
DIP-9801N DIP-35808N 0.33 1 1 Y
DIP-9801N DIP-10138N 0.33 1 1 Y
DIP-9795N DIP-36181N 0.33 1 1 Y
DIP-9787N DIP-48148N 0.33 1 1 Y
DIP-9776N DIP-9064N 0.33 1 1 Y
DIP-9776N DIP-36044N 0.33 1 1 Y
DIP-9776N DIP-12368N 0.33 1 1 Y
DIP-9776N DIP-11082N 0.33 1 1 Y
DIP-9776N DIP-10923N 0.33 1 1 Y
DIP-9776N DIP-10847N 0.33 1 1 Y
DIP-9775N DIP-36215N 0.33 1 1 Y
DIP-9775N DIP-10451N 0.33 1 1 Y
DIP-9749N DIP-9110N 0.33 1 1 Y
DIP-9749N DIP-35805N 0.33 1 1 Y
DIP-9749N DIP-10790N 0.33 1 1 Y
DIP-9742N DIP-48135N 0.33 1 1 Y
DIP-9742N DIP-11313N 0.33 1 1 Y
DIP-9740N DIP-36012N 0.33 1 1 Y
DIP-9740N DIP-10849N 0.33 1 1 Y
DIP-9740N DIP-10449N 0.33 1 1 Y
DIP-9733N DIP-47909N 0.33 1 1 Y
DIP-9733N DIP-12010N 0.33 1 1 Y
DIP-9733N DIP-11397N 0.33 1 1 Y
DIP-9733N DIP-10791N 0.33 1 1 Y
DIP-9731N DIP-9841N 0.33 1 1 Y
DIP-9731N DIP-48151N 0.33 1 1 Y
DIP-9731N DIP-48148N 0.33 1 1 Y
DIP-9731N DIP-11465N 0.33 1 1 Y
DIP-9728N DIP-6159N 0.33 1 1 Y
DIP-9726N DIP-47952N 0.33 1 1 Y
DIP-9726N DIP-35984N 0.33 1 1 Y
DIP-9726N DIP-10793N 0.33 1 1 Y
DIP-9725N DIP-35924N 0.33 1 1 Y
DIP-9725N DIP-10172N 0.33 1 1 Y
DIP-9719N DIP-31869N 0.33 1 1 Y
DIP-9719N DIP-10268N 0.33 1 1 Y
DIP-9717N DIP-10500N 0.33 1 1 Y
DIP-9710N DIP-29140N 0.33 1 1 Y
DIP-9710N DIP-12748N 0.33 1 1 Y
DIP-9710N DIP-10553N 0.33 1 1 Y
DIP-9701N DIP-47866N 0.33 1 1 Y
DIP-9701N DIP-12586N 0.33 1 1 Y
DIP-9701N DIP-10460N 0.33 1 1 Y
DIP-9377N DIP-10124N 0.33 1 1 Y
DIP-9339N DIP-48030N 0.33 1 1 Y
DIP-9339N DIP-35887N 0.33 1 1 Y
DIP-9339N DIP-10054N 0.33 1 1 Y
DIP-9337N DIP-9801N 0.33 1 1 Y
DIP-9337N DIP-36204N 0.33 1 1 Y
DIP-9335N DIP-9395N 0.33 1 1 Y
DIP-9335N DIP-35806N 0.33 1 1 Y
DIP-9335N DIP-10788N 0.33 1 1 Y
DIP-9335N DIP-10334N 0.33 1 1 Y
DIP-9335N DIP-10124N 0.33 1 1 Y
DIP-9333N DIP-9787N 0.33 1 1 Y
DIP-9333N DIP-48030N 0.33 1 1 Y
DIP-9333N DIP-47829N 0.33 1 1 Y
DIP-9333N DIP-10792N 0.33 1 1 Y
DIP-9333N DIP-10054N 0.33 1 1 Y
DIP-9328N DIP-6168N 0.33 1 1 Y
DIP-9324N DIP-36211N 0.33 1 1 Y
DIP-9324N DIP-31853N 0.33 1 1 Y
DIP-9324N DIP-10890N 0.33 1 1 Y
DIP-9324N DIP-10136N 0.33 1 1 Y
DIP-9318N DIP-11936N 0.33 1 1 Y
DIP-9318N DIP-11592N 0.33 1 1 Y
DIP-9314N DIP-12295N 0.33 1 1 Y
DIP-9201N DIP-48264N 0.33 1 1 Y
DIP-9198N DIP-9854N 0.33 1 1 Y
DIP-9198N DIP-47861N 0.33 1 1 Y
DIP-9198N DIP-35977N 0.33 1 1 Y
DIP-9198N DIP-11034N 0.33 1 1 Y
DIP-9198N DIP-10847N 0.33 1 1 Y
DIP-9198N DIP-10302N 0.33 1 1 Y
DIP-9182N DIP-9624N 0.33 1 1 Y
DIP-9182N DIP-31854N 0.33 1 1 Y
DIP-9182N DIP-11127N 0.33 1 1 Y
DIP-9182N DIP-10804N 0.33 1 1 Y
DIP-9181N DIP-6876N 0.33 1 1 Y
DIP-9181N DIP-48251N 0.33 1 1 Y
DIP-9181N DIP-47829N 0.33 1 1 Y
DIP-9181N DIP-35748N 0.33 1 1 Y
DIP-9181N DIP-10792N 0.33 1 1 Y
DIP-9181N DIP-10579N 0.33 1 1 Y
DIP-9179N DIP-10490N 0.33 1 1 Y
DIP-9177N DIP-10110N 0.33 1 1 Y
DIP-9154N DIP-11981N 0.33 1 1 Y
DIP-9150N DIP-6853N 0.33 1 1 Y
DIP-9150N DIP-36201N 0.33 1 1 Y
DIP-9142N DIP-6159N 0.33 1 1 Y
DIP-9142N DIP-11109N 0.33 1 1 Y
DIP-9129N DIP-6860N 0.33 1 1 Y
DIP-9129N DIP-31848N 0.33 1 1 Y
DIP-9129N DIP-12499N 0.33 1 1 Y
DIP-9122N DIP-9273N 0.33 1 1 Y
DIP-9122N DIP-46203N 0.33 1 1 Y
DIP-9122N DIP-11308N 0.33 1 1 Y
DIP-9122N DIP-10775N 0.33 1 1 Y
DIP-9110N DIP-12786N 0.33 1 1 Y
DIP-9110N DIP-11558N 0.33 1 1 Y
DIP-9109N DIP-35839N 0.33 1 1 Y
DIP-9108N DIP-9776N 0.33 1 1 Y
DIP-9108N DIP-9399N 0.33 1 1 Y
DIP-9108N DIP-31844N 0.33 1 1 Y
DIP-9107N DIP-9597N 0.33 1 1 Y
DIP-9107N DIP-59302N 0.33 1 1 Y
DIP-9107N DIP-10846N 0.33 1 1 Y
DIP-9097N DIP-9554N 0.33 1 1 Y
DIP-9097N DIP-29377N 0.33 1 1 Y
DIP-9097N DIP-10063N 0.33 1 1 Y
DIP-9093N DIP-9822N 0.33 1 1 Y
DIP-9093N DIP-48235N 0.33 1 1 Y
DIP-9077N DIP-9179N 0.33 1 1 Y
DIP-9074N DIP-48136N 0.33 1 1 Y
DIP-9074N DIP-10161N 0.33 1 1 Y
DIP-9069N DIP-9385N 0.33 1 1 Y
DIP-9064N DIP-9618N 0.33 1 1 Y
DIP-9064N DIP-9109N 0.33 1 1 Y
DIP-9064N DIP-48119N 0.33 1 1 Y
DIP-9056N DIP-36211N 0.33 1 1 Y
DIP-9056N DIP-10136N 0.33 1 1 Y
DIP-9040N DIP-36211N 0.33 1 1 Y
DIP-9040N DIP-12458N 0.33 1 1 Y
DIP-9040N DIP-10136N 0.33 1 1 Y
DIP-9036N DIP-9676N 0.33 1 1 Y
DIP-9036N DIP-10610N 0.33 1 1 Y
DIP-9035N DIP-9886N 0.33 1 1 Y
DIP-9035N DIP-11921N 0.33 1 1 Y
DIP-9035N DIP-10092N 0.33 1 1 Y
DIP-9034N DIP-9219N 0.33 1 1 Y
DIP-9034N DIP-9177N 0.33 1 1 Y
DIP-9034N DIP-48151N 0.33 1 1 Y
DIP-9034N DIP-35907N 0.33 1 1 Y
DIP-9034N DIP-11465N 0.33 1 1 Y
DIP-9034N DIP-10783N 0.33 1 1 Y
DIP-9034N DIP-10697N 0.33 1 1 Y
DIP-9033N DIP-35865N 0.33 1 1 Y
DIP-9033N DIP-12908N 0.33 1 1 Y
DIP-9027N DIP-47952N 0.33 1 1 Y
DIP-9027N DIP-10793N 0.33 1 1 Y
DIP-726N DIP-9036N 0.33 1 1 Y
DIP-726N DIP-35878N 0.33 1 1 Y
DIP-6878N DIP-35855N 0.33 1 1 Y
DIP-6878N DIP-11608N 0.33 1 1 Y
DIP-6878N DIP-10789N 0.33 1 1 Y
DIP-6878N DIP-10295N 0.33 1 1 Y
DIP-6876N DIP-6889N 0.33 1 1 Y
DIP-6876N DIP-47851N 0.33 1 1 Y
DIP-6876N DIP-35855N 0.33 1 1 Y
DIP-6876N DIP-10789N 0.33 1 1 Y
DIP-6876N DIP-10738N 0.33 1 1 Y
DIP-6876N DIP-10334N 0.33 1 1 Y
DIP-6871N DIP-9840N 0.33 1 1 Y
DIP-6871N DIP-10056N 0.33 1 1 Y
DIP-6870N DIP-48040N 0.33 1 1 Y
DIP-6870N DIP-10568N 0.33 1 1 Y
DIP-6870N DIP-10160N 0.33 1 1 Y
DIP-6867N DIP-9726N 0.33 1 1 Y
DIP-6867N DIP-48136N 0.33 1 1 Y
DIP-6867N DIP-36202N 0.33 1 1 Y
DIP-6867N DIP-10885N 0.33 1 1 Y
DIP-6867N DIP-10161N 0.33 1 1 Y
DIP-6866N DIP-35855N 0.33 1 1 Y
DIP-6866N DIP-10789N 0.33 1 1 Y
DIP-6865N DIP-11614N 0.33 1 1 Y
DIP-6864N DIP-6871N 0.33 1 1 Y
DIP-6864N DIP-48008N 0.33 1 1 Y
DIP-6864N DIP-35855N 0.33 1 1 Y
DIP-6864N DIP-10789N 0.33 1 1 Y
DIP-6864N DIP-10441N 0.33 1 1 Y
DIP-6856N DIP-10459N 0.33 1 1 Y
DIP-6856N DIP-10456N 0.33 1 1 Y
DIP-6855N DIP-10671N 0.33 1 1 Y
DIP-6854N DIP-9870N 0.33 1 1 Y
DIP-6854N DIP-9110N 0.33 1 1 Y
DIP-6854N DIP-10565N 0.33 1 1 Y
DIP-6854N DIP-10461N 0.33 1 1 Y
DIP-6853N DIP-9520N 0.33 1 1 Y
DIP-6853N DIP-48223N 0.33 1 1 Y
DIP-6853N DIP-12194N 0.33 1 1 Y
DIP-6853N DIP-10725N 0.33 1 1 Y
DIP-6853N DIP-10056N 0.33 1 1 Y
DIP-6851N DIP-35907N 0.33 1 1 Y
DIP-6850N DIP-10344N 0.33 1 1 Y
DIP-6848N DIP-60620N 0.33 1 1 Y
DIP-6846N DIP-9679N 0.33 1 1 Y
DIP-6846N DIP-10446N 0.33 1 1 Y
DIP-6159N DIP-10021N 0.33 1 1 Y
DIP-614N DIP-9791N 0.33 1 1 Y
DIP-6070N DIP-35644N 0.33 1 1 Y
DIP-6070N DIP-10696N 0.33 1 1 Y
DIP-60620N DIP-36011N 0.33 1 1 Y
DIP-60620N DIP-12808N 0.33 1 1 Y
DIP-60620N DIP-12035N 0.33 1 1 Y
DIP-59619N DIP-48113N 0.33 1 1 Y
DIP-59619N DIP-12549N 0.33 1 1 Y
DIP-59302N DIP-10072N 0.33 1 1 Y
DIP-585N DIP-9749N 0.33 1 1 Y
DIP-585N DIP-35805N 0.33 1 1 Y
DIP-585N DIP-31869N 0.33 1 1 Y
DIP-585N DIP-10790N 0.33 1 1 Y
DIP-48151N DIP-35943N 0.33 1 1 Y
DIP-48151N DIP-12716N 0.33 1 1 Y
DIP-48151N DIP-10314N 0.33 1 1 Y
DIP-48149N DIP-36178N 0.33 1 1 Y
DIP-48149N DIP-35806N 0.33 1 1 Y
DIP-48149N DIP-10788N 0.33 1 1 Y
DIP-48149N DIP-10644N 0.33 1 1 Y
DIP-48149N DIP-10441N 0.33 1 1 Y
DIP-48148N DIP-9108N 0.33 1 1 Y
DIP-48148N DIP-47988N 0.33 1 1 Y
DIP-48148N DIP-35902N 0.33 1 1 Y
DIP-48148N DIP-10809N 0.33 1 1 Y
DIP-48136N DIP-6867N 0.33 1 1 Y
DIP-48136N DIP-35860N 0.33 1 1 Y
DIP-48136N DIP-341N 0.33 1 1 Y
DIP-48136N DIP-10747N 0.33 1 1 Y
DIP-48135N DIP-9147N 0.33 1 1 Y
DIP-48135N DIP-48151N 0.33 1 1 Y
DIP-48135N DIP-48040N 0.33 1 1 Y
DIP-48135N DIP-11585N 0.33 1 1 Y
DIP-48135N DIP-11465N 0.33 1 1 Y
DIP-48135N DIP-10628N 0.33 1 1 Y
DIP-48135N DIP-10160N 0.33 1 1 Y
DIP-48120N DIP-9624N 0.33 1 1 Y
DIP-48120N DIP-31854N 0.33 1 1 Y
DIP-48119N DIP-36232N 0.33 1 1 Y
DIP-48119N DIP-12749N 0.33 1 1 Y
DIP-48115N DIP-9787N 0.33 1 1 Y
DIP-48115N DIP-35839N 0.33 1 1 Y
DIP-48109N DIP-9949N 0.33 1 1 Y
DIP-48109N DIP-9801N 0.33 1 1 Y
DIP-48109N DIP-36204N 0.33 1 1 Y
DIP-48109N DIP-29797N 0.33 1 1 Y
DIP-48106N DIP-35825N 0.33 1 1 Y
DIP-48103N DIP-9219N 0.33 1 1 Y
DIP-48100N DIP-9725N 0.33 1 1 Y
DIP-48100N DIP-9198N 0.33 1 1 Y
DIP-48089N DIP-36229N 0.33 1 1 Y
DIP-48089N DIP-10261N 0.33 1 1 Y
DIP-48087N DIP-6853N 0.33 1 1 Y
DIP-48087N DIP-36201N 0.33 1 1 Y
DIP-48085N DIP-10671N 0.33 1 1 Y
DIP-48085N DIP-10434N 0.33 1 1 Y
DIP-48078N DIP-9468N 0.33 1 1 Y
DIP-48078N DIP-47927N 0.33 1 1 Y
DIP-48078N DIP-10824N 0.33 1 1 Y
DIP-48073N DIP-35958N 0.33 1 1 Y
DIP-48073N DIP-10665N 0.33 1 1 Y
DIP-48055N DIP-6860N 0.33 1 1 Y
DIP-48055N DIP-31848N 0.33 1 1 Y
DIP-48055N DIP-12499N 0.33 1 1 Y
DIP-48054N DIP-9841N 0.33 1 1 Y
DIP-48054N DIP-9599N 0.33 1 1 Y
DIP-48054N DIP-9383N 0.33 1 1 Y
DIP-48054N DIP-48148N 0.33 1 1 Y
DIP-48054N DIP-48048N 0.33 1 1 Y
DIP-48054N DIP-48030N 0.33 1 1 Y
DIP-48054N DIP-31865N 0.33 1 1 Y
DIP-48054N DIP-12675N 0.33 1 1 Y
DIP-48054N DIP-10731N 0.33 1 1 Y
DIP-48054N DIP-10437N 0.33 1 1 Y
DIP-48054N DIP-10054N 0.33 1 1 Y
DIP-48054N DIP-10024N 0.33 1 1 Y
DIP-48051N DIP-11671N 0.33 1 1 Y
DIP-48046N DIP-9408N 0.33 1 1 Y
DIP-48046N DIP-47977N 0.33 1 1 Y
DIP-48046N DIP-47958N 0.33 1 1 Y
DIP-48046N DIP-10577N 0.33 1 1 Y
DIP-48040N DIP-9599N 0.33 1 1 Y
DIP-48040N DIP-31865N 0.33 1 1 Y
DIP-48036N DIP-6122N 0.33 1 1 Y
DIP-48036N DIP-48161N 0.33 1 1 Y
DIP-48036N DIP-47956N 0.33 1 1 Y
DIP-48036N DIP-46203N 0.33 1 1 Y
DIP-48036N DIP-10775N 0.33 1 1 Y
DIP-48030N DIP-36211N 0.33 1 1 Y
DIP-48030N DIP-10136N 0.33 1 1 Y
DIP-48015N DIP-12167N 0.33 1 1 Y
DIP-48014N DIP-29868N 0.33 1 1 Y
DIP-48014N DIP-10088N 0.33 1 1 Y
DIP-48008N DIP-9840N 0.33 1 1 Y
DIP-48008N DIP-10056N 0.33 1 1 Y
DIP-48007N DIP-9219N 0.33 1 1 Y
DIP-48007N DIP-9177N 0.33 1 1 Y
DIP-48007N DIP-35907N 0.33 1 1 Y
DIP-48007N DIP-11465N 0.33 1 1 Y
DIP-48007N DIP-10783N 0.33 1 1 Y
DIP-48007N DIP-10697N 0.33 1 1 Y
DIP-48006N DIP-9886N 0.33 1 1 Y
DIP-48006N DIP-12749N 0.33 1 1 Y
DIP-48001N DIP-9559N 0.33 1 1 Y
DIP-48001N DIP-10508N 0.33 1 1 Y
DIP-47998N DIP-11551N 0.33 1 1 Y
DIP-47994N DIP-9668N 0.33 1 1 Y
DIP-47994N DIP-10446N 0.33 1 1 Y
DIP-47993N DIP-9469N 0.33 1 1 Y
DIP-47991N DIP-35908N 0.33 1 1 Y
DIP-47988N DIP-11434N 0.33 1 1 Y
DIP-47977N DIP-10408N 0.33 1 1 Y
DIP-47976N DIP-36181N 0.33 1 1 Y
DIP-47969N DIP-9109N 0.33 1 1 Y
DIP-47969N DIP-9077N 0.33 1 1 Y
DIP-47969N DIP-9069N 0.33 1 1 Y
DIP-47969N DIP-47913N 0.33 1 1 Y
DIP-47969N DIP-35854N 0.33 1 1 Y
DIP-47969N DIP-35842N 0.33 1 1 Y
DIP-47969N DIP-12058N 0.33 1 1 Y
DIP-47969N DIP-12048N 0.33 1 1 Y
DIP-47966N DIP-9854N 0.33 1 1 Y
DIP-47966N DIP-47861N 0.33 1 1 Y
DIP-47966N DIP-47859N 0.33 1 1 Y
DIP-47940N DIP-9740N 0.33 1 1 Y
DIP-47935N DIP-9801N 0.33 1 1 Y
DIP-47935N DIP-36204N 0.33 1 1 Y
DIP-47935N DIP-10119N 0.33 1 1 Y
DIP-47922N DIP-9599N 0.33 1 1 Y
DIP-47922N DIP-9413N 0.33 1 1 Y
DIP-47922N DIP-48032N 0.33 1 1 Y
DIP-47922N DIP-35854N 0.33 1 1 Y
DIP-47922N DIP-31865N 0.33 1 1 Y
DIP-47922N DIP-12048N 0.33 1 1 Y
DIP-47913N DIP-9416N 0.33 1 1 Y
DIP-47913N DIP-48178N 0.33 1 1 Y
DIP-47897N DIP-9726N 0.33 1 1 Y
DIP-47897N DIP-36202N 0.33 1 1 Y
DIP-47897N DIP-12675N 0.33 1 1 Y
DIP-47890N DIP-10459N 0.33 1 1 Y
DIP-47890N DIP-10456N 0.33 1 1 Y
DIP-47889N DIP-10054N 0.33 1 1 Y
DIP-47881N DIP-9122N 0.33 1 1 Y
DIP-47873N DIP-10160N 0.33 1 1 Y
DIP-47870N DIP-48228N 0.33 1 1 Y
DIP-47866N DIP-10509N 0.33 1 1 Y
DIP-47865N DIP-47913N 0.33 1 1 Y
DIP-47865N DIP-12058N 0.33 1 1 Y
DIP-47862N DIP-9027N 0.33 1 1 Y
DIP-47862N DIP-36040N 0.33 1 1 Y
DIP-47861N DIP-9214N 0.33 1 1 Y
DIP-47861N DIP-6853N 0.33 1 1 Y
DIP-47861N DIP-48120N 0.33 1 1 Y
DIP-47861N DIP-36201N 0.33 1 1 Y
DIP-47861N DIP-35943N 0.33 1 1 Y
DIP-47861N DIP-10314N 0.33 1 1 Y
DIP-47859N DIP-35898N 0.33 1 1 Y
DIP-47854N DIP-9791N 0.33 1 1 Y
DIP-47854N DIP-11800N 0.33 1 1 Y
DIP-47849N DIP-48185N 0.33 1 1 Y
DIP-47849N DIP-11069N 0.33 1 1 Y
DIP-47849N DIP-10777N 0.33 1 1 Y
DIP-47849N DIP-10594N 0.33 1 1 Y
DIP-47849N DIP-10579N 0.33 1 1 Y
DIP-47849N DIP-10268N 0.33 1 1 Y
DIP-47843N DIP-47866N 0.33 1 1 Y
DIP-47843N DIP-12586N 0.33 1 1 Y
DIP-47843N DIP-10460N 0.33 1 1 Y
DIP-47842N DIP-9512N 0.33 1 1 Y
DIP-47838N DIP-9829N 0.33 1 1 Y
DIP-47838N DIP-9551N 0.33 1 1 Y
DIP-47838N DIP-614N 0.33 1 1 Y
DIP-47838N DIP-36037N 0.33 1 1 Y
DIP-47838N DIP-31864N 0.33 1 1 Y
DIP-47837N DIP-47846N 0.33 1 1 Y
DIP-47837N DIP-10761N 0.33 1 1 Y
DIP-47834N DIP-9801N 0.33 1 1 Y
DIP-47834N DIP-36204N 0.33 1 1 Y
DIP-47832N DIP-10745N 0.33 1 1 Y
DIP-47831N DIP-35805N 0.33 1 1 Y
DIP-47831N DIP-35799N 0.33 1 1 Y
DIP-47831N DIP-10790N 0.33 1 1 Y
DIP-47831N DIP-10785N 0.33 1 1 Y
DIP-47829N DIP-9129N 0.33 1 1 Y
DIP-47829N DIP-6848N 0.33 1 1 Y
DIP-47829N DIP-48055N 0.33 1 1 Y
DIP-47828N DIP-11094N 0.33 1 1 Y
DIP-46203N DIP-10666N 0.33 1 1 Y
DIP-39402N DIP-11127N 0.33 1 1 Y
DIP-36229N DIP-9795N 0.33 1 1 Y
DIP-36229N DIP-47976N 0.33 1 1 Y
DIP-36229N DIP-36216N 0.33 1 1 Y
DIP-36229N DIP-35918N 0.33 1 1 Y
DIP-36229N DIP-10385N 0.33 1 1 Y
DIP-36228N DIP-35855N 0.33 1 1 Y
DIP-36228N DIP-10789N 0.33 1 1 Y
DIP-36219N DIP-10788N 0.33 1 1 Y
DIP-36216N DIP-9734N 0.33 1 1 Y
DIP-36216N DIP-9710N 0.33 1 1 Y
DIP-36216N DIP-35412N 0.33 1 1 Y
DIP-36216N DIP-10921N 0.33 1 1 Y
DIP-36216N DIP-1026N 0.33 1 1 Y
DIP-36215N DIP-9318N 0.33 1 1 Y
DIP-36214N DIP-9416N 0.33 1 1 Y
DIP-36214N DIP-47939N 0.33 1 1 Y
DIP-36214N DIP-35924N 0.33 1 1 Y
DIP-36214N DIP-10172N 0.33 1 1 Y
DIP-36213N DIP-9749N 0.33 1 1 Y
DIP-36213N DIP-35805N 0.33 1 1 Y
DIP-36213N DIP-31869N 0.33 1 1 Y
DIP-36213N DIP-10790N 0.33 1 1 Y
DIP-36212N DIP-9875N 0.33 1 1 Y
DIP-36212N DIP-9382N 0.33 1 1 Y
DIP-36212N DIP-9056N 0.33 1 1 Y
DIP-36212N DIP-36170N 0.33 1 1 Y
DIP-36212N DIP-35931N 0.33 1 1 Y
DIP-36212N DIP-11086N 0.33 1 1 Y
DIP-36212N DIP-10849N 0.33 1 1 Y
DIP-36212N DIP-10617N 0.33 1 1 Y
DIP-36212N DIP-10565N 0.33 1 1 Y
DIP-36211N DIP-12716N 0.33 1 1 Y
DIP-36209N DIP-9776N 0.33 1 1 Y
DIP-36209N DIP-9382N 0.33 1 1 Y
DIP-36209N DIP-36170N 0.33 1 1 Y
DIP-36209N DIP-31844N 0.33 1 1 Y
DIP-36207N DIP-48249N 0.33 1 1 Y
DIP-36207N DIP-48151N 0.33 1 1 Y
DIP-36207N DIP-47831N 0.33 1 1 Y
DIP-36207N DIP-12010N 0.33 1 1 Y
DIP-36207N DIP-11465N 0.33 1 1 Y
DIP-36207N DIP-11067N 0.33 1 1 Y
DIP-36204N DIP-9977N 0.33 1 1 Y
DIP-36204N DIP-9564N 0.33 1 1 Y
DIP-36204N DIP-35808N 0.33 1 1 Y
DIP-36204N DIP-10138N 0.33 1 1 Y
DIP-36202N DIP-47952N 0.33 1 1 Y
DIP-36202N DIP-35984N 0.33 1 1 Y
DIP-36202N DIP-10793N 0.33 1 1 Y
DIP-36201N DIP-9520N 0.33 1 1 Y
DIP-36201N DIP-48223N 0.33 1 1 Y
DIP-36201N DIP-12194N 0.33 1 1 Y
DIP-36201N DIP-10725N 0.33 1 1 Y
DIP-36201N DIP-10056N 0.33 1 1 Y
DIP-36200N DIP-10500N 0.33 1 1 Y
DIP-36196N DIP-10302N 0.33 1 1 Y
DIP-36195N DIP-9983N 0.33 1 1 Y
DIP-36183N DIP-9395N 0.33 1 1 Y
DIP-36183N DIP-35806N 0.33 1 1 Y
DIP-36183N DIP-10788N 0.33 1 1 Y
DIP-36183N DIP-10334N 0.33 1 1 Y
DIP-36183N DIP-10124N 0.33 1 1 Y
DIP-36180N DIP-11669N 0.33 1 1 Y
DIP-36163N DIP-9509N 0.33 1 1 Y
DIP-36163N DIP-48272N 0.33 1 1 Y
DIP-36163N DIP-11069N 0.33 1 1 Y
DIP-36163N DIP-10232N 0.33 1 1 Y
DIP-360N DIP-36216N 0.33 1 1 Y
DIP-36044N DIP-9077N 0.33 1 1 Y
DIP-36040N DIP-9740N 0.33 1 1 Y
DIP-36040N DIP-10446N 0.33 1 1 Y
DIP-36038N DIP-11981N 0.33 1 1 Y
DIP-36037N DIP-9791N 0.33 1 1 Y
DIP-35747N DIP-29378N 0.33 1 1 Y
DIP-35499N DIP-9273N 0.33 1 1 Y
DIP-35499N DIP-46203N 0.33 1 1 Y
DIP-35499N DIP-11308N 0.33 1 1 Y
DIP-35499N DIP-10775N 0.33 1 1 Y
DIP-35412N DIP-9998N 0.33 1 1 Y
DIP-35412N DIP-9819N 0.33 1 1 Y
DIP-35089N DIP-35644N 0.33 1 1 Y
DIP-35089N DIP-10696N 0.33 1 1 Y
DIP-341N DIP-9878N 0.33 1 1 Y
DIP-341N DIP-9422N 0.33 1 1 Y
DIP-341N DIP-9337N 0.33 1 1 Y
DIP-341N DIP-6850N 0.33 1 1 Y
DIP-341N DIP-48040N 0.33 1 1 Y
DIP-341N DIP-47953N 0.33 1 1 Y
DIP-341N DIP-47834N 0.33 1 1 Y
DIP-341N DIP-36209N 0.33 1 1 Y
DIP-341N DIP-10885N 0.33 1 1 Y
DIP-341N DIP-10777N 0.33 1 1 Y
DIP-341N DIP-10160N 0.33 1 1 Y
DIP-341N DIP-10063N 0.33 1 1 Y
DIP-31876N DIP-36215N 0.33 1 1 Y
DIP-31876N DIP-10451N 0.33 1 1 Y
DIP-31872N DIP-10666N 0.33 1 1 Y
DIP-31870N DIP-10921N 0.33 1 1 Y
DIP-31869N DIP-10878N 0.33 1 1 Y
DIP-31869N DIP-10295N 0.33 1 1 Y
DIP-31867N DIP-9676N 0.33 1 1 Y
DIP-31867N DIP-9155N 0.33 1 1 Y
DIP-31867N DIP-48271N 0.33 1 1 Y
DIP-31865N DIP-48142N 0.33 1 1 Y
DIP-31865N DIP-36044N 0.33 1 1 Y
DIP-31865N DIP-35887N 0.33 1 1 Y
DIP-31865N DIP-12502N 0.33 1 1 Y
DIP-31865N DIP-11669N 0.33 1 1 Y
DIP-31864N DIP-9875N 0.33 1 1 Y
DIP-31862N DIP-9787N 0.33 1 1 Y
DIP-31862N DIP-48030N 0.33 1 1 Y
DIP-31862N DIP-47829N 0.33 1 1 Y
DIP-31862N DIP-10792N 0.33 1 1 Y
DIP-31862N DIP-10054N 0.33 1 1 Y
DIP-31861N DIP-6871N 0.33 1 1 Y
DIP-31861N DIP-48008N 0.33 1 1 Y
DIP-31861N DIP-35855N 0.33 1 1 Y
DIP-31861N DIP-10789N 0.33 1 1 Y
DIP-31861N DIP-10441N 0.33 1 1 Y
DIP-31859N DIP-10219N 0.33 1 1 Y
DIP-31853N DIP-9675N 0.33 1 1 Y
DIP-31853N DIP-10906N 0.33 1 1 Y
DIP-31844N DIP-9064N 0.33 1 1 Y
DIP-31844N DIP-36044N 0.33 1 1 Y
DIP-31844N DIP-12368N 0.33 1 1 Y
DIP-31844N DIP-11082N 0.33 1 1 Y
DIP-31844N DIP-10923N 0.33 1 1 Y
DIP-31844N DIP-10847N 0.33 1 1 Y
DIP-31841N DIP-9863N 0.33 1 1 Y
DIP-31841N DIP-48213N 0.33 1 1 Y
DIP-31841N DIP-48030N 0.33 1 1 Y
DIP-31841N DIP-35806N 0.33 1 1 Y
DIP-31841N DIP-31849N 0.33 1 1 Y
DIP-31841N DIP-11019N 0.33 1 1 Y
DIP-31841N DIP-10788N 0.33 1 1 Y
DIP-31841N DIP-10711N 0.33 1 1 Y
DIP-31841N DIP-10568N 0.33 1 1 Y
DIP-31841N DIP-10054N 0.33 1 1 Y
DIP-29874N DIP-9597N 0.33 1 1 Y
DIP-29874N DIP-59302N 0.33 1 1 Y
DIP-29874N DIP-10846N 0.33 1 1 Y
DIP-29868N DIP-12119N 0.33 1 1 Y
DIP-29848N DIP-9382N 0.33 1 1 Y
DIP-29848N DIP-48196N 0.33 1 1 Y
DIP-29848N DIP-47889N 0.33 1 1 Y
DIP-29848N DIP-36170N 0.33 1 1 Y
DIP-29848N DIP-36015N 0.33 1 1 Y
DIP-29848N DIP-35839N 0.33 1 1 Y
DIP-29848N DIP-12187N 0.33 1 1 Y
DIP-29797N DIP-10425N 0.33 1 1 Y
DIP-29140N DIP-9552N 0.33 1 1 Y
DIP-29140N DIP-29379N 0.33 1 1 Y
DIP-29140N DIP-10783N 0.33 1 1 Y
DIP-2913N DIP-10302N 0.33 1 1 Y
DIP-29109N DIP-11769N 0.33 1 1 Y
DIP-2901N DIP-9544N 0.33 1 1 Y
DIP-2901N DIP-48087N 0.33 1 1 Y
DIP-28085N DIP-6848N 0.33 1 1 Y
DIP-28085N DIP-35907N 0.33 1 1 Y
DIP-28085N DIP-10508N 0.33 1 1 Y
DIP-28085N DIP-10248N 0.33 1 1 Y
DIP-28077N DIP-9618N 0.33 1 1 Y
DIP-28077N DIP-9396N 0.33 1 1 Y
DIP-28077N DIP-9248N 0.33 1 1 Y
DIP-28077N DIP-9078N 0.33 1 1 Y
DIP-28077N DIP-48119N 0.33 1 1 Y
DIP-28077N DIP-47969N 0.33 1 1 Y
DIP-28077N DIP-47948N 0.33 1 1 Y
DIP-28077N DIP-12786N 0.33 1 1 Y
DIP-28077N DIP-12284N 0.33 1 1 Y
DIP-28077N DIP-10680N 0.33 1 1 Y
DIP-28077N DIP-10509N 0.33 1 1 Y
DIP-28071N DIP-31853N 0.33 1 1 Y
DIP-28071N DIP-11322N 0.33 1 1 Y
DIP-27650N DIP-9886N 0.33 1 1 Y
DIP-27650N DIP-12749N 0.33 1 1 Y
DIP-12954N DIP-10446N 0.33 1 1 Y
DIP-12951N DIP-35842N 0.33 1 1 Y
DIP-12951N DIP-10516N 0.33 1 1 Y
DIP-12951N DIP-10079N 0.33 1 1 Y
DIP-12946N DIP-1101N 0.33 1 1 Y
DIP-12622N DIP-9734N 0.33 1 1 Y
DIP-12604N DIP-9681N 0.33 1 1 Y
DIP-12604N DIP-9485N 0.33 1 1 Y
DIP-12604N DIP-341N 0.33 1 1 Y
DIP-12586N DIP-47969N 0.33 1 1 Y
DIP-12586N DIP-10509N 0.33 1 1 Y
DIP-12506N DIP-9109N 0.33 1 1 Y
DIP-12504N DIP-36212N 0.33 1 1 Y
DIP-12504N DIP-35806N 0.33 1 1 Y
DIP-12504N DIP-10788N 0.33 1 1 Y
DIP-12504N DIP-10137N 0.33 1 1 Y
DIP-12499N DIP-48240N 0.33 1 1 Y
DIP-12495N DIP-11754N 0.33 1 1 Y
DIP-12458N DIP-9713N 0.33 1 1 Y
DIP-12440N DIP-9324N 0.33 1 1 Y
DIP-12414N DIP-9624N 0.33 1 1 Y
DIP-12414N DIP-31854N 0.33 1 1 Y
DIP-12377N DIP-48054N 0.33 1 1 Y
DIP-12377N DIP-10165N 0.33 1 1 Y
DIP-12371N DIP-9690N 0.33 1 1 Y
DIP-12371N DIP-36211N 0.33 1 1 Y
DIP-12371N DIP-35838N 0.33 1 1 Y
DIP-12371N DIP-10136N 0.33 1 1 Y
DIP-12355N DIP-12295N 0.33 1 1 Y
DIP-12328N DIP-48106N 0.33 1 1 Y
DIP-12326N DIP-9136N 0.33 1 1 Y
DIP-12326N DIP-9036N 0.33 1 1 Y
DIP-12326N DIP-35878N 0.33 1 1 Y
DIP-12326N DIP-35780N 0.33 1 1 Y
DIP-12326N DIP-12954N 0.33 1 1 Y
DIP-12326N DIP-12327N 0.33 1 1 Y
DIP-12326N DIP-11551N 0.33 1 1 Y
DIP-12322N DIP-47850N 0.33 1 1 Y
DIP-12322N DIP-10144N 0.33 1 1 Y
DIP-12295N DIP-9566N 0.33 1 1 Y
DIP-12295N DIP-31872N 0.33 1 1 Y
DIP-12284N DIP-48149N 0.33 1 1 Y
DIP-12284N DIP-35860N 0.33 1 1 Y
DIP-12284N DIP-11410N 0.33 1 1 Y
DIP-12284N DIP-10747N 0.33 1 1 Y
DIP-12276N DIP-556N 0.33 1 1 Y
DIP-12187N DIP-9949N 0.33 1 1 Y
DIP-12187N DIP-9521N 0.33 1 1 Y
DIP-12187N DIP-29797N 0.33 1 1 Y
DIP-12187N DIP-10792N 0.33 1 1 Y
DIP-12165N DIP-12622N 0.33 1 1 Y
DIP-12165N DIP-11026N 0.33 1 1 Y
DIP-12136N DIP-12368N 0.33 1 1 Y
DIP-11601N DIP-12235N 0.33 1 1 Y
DIP-11601N DIP-11198N 0.33 1 1 Y
DIP-11596N DIP-9484N 0.33 1 1 Y
DIP-11558N DIP-10465N 0.33 1 1 Y
DIP-11558N DIP-10192N 0.33 1 1 Y
DIP-11551N DIP-10063N 0.33 1 1 Y
DIP-11548N DIP-9731N 0.33 1 1 Y
DIP-11548N DIP-35901N 0.33 1 1 Y
DIP-11548N DIP-11800N 0.33 1 1 Y
DIP-11501N DIP-9798N 0.33 1 1 Y
DIP-11501N DIP-9679N 0.33 1 1 Y
DIP-11501N DIP-47846N 0.33 1 1 Y
DIP-11501N DIP-35791N 0.33 1 1 Y
DIP-11468N DIP-48161N 0.33 1 1 Y
DIP-11465N DIP-35943N 0.33 1 1 Y
DIP-11465N DIP-12716N 0.33 1 1 Y
DIP-11465N DIP-10314N 0.33 1 1 Y
DIP-11434N DIP-48218N 0.33 1 1 Y
DIP-11434N DIP-10079N 0.33 1 1 Y
DIP-11410N DIP-36178N 0.33 1 1 Y
DIP-11410N DIP-35806N 0.33 1 1 Y
DIP-11410N DIP-10788N 0.33 1 1 Y
DIP-11410N DIP-10644N 0.33 1 1 Y
DIP-11410N DIP-10441N 0.33 1 1 Y
DIP-11397N DIP-9214N 0.33 1 1 Y
DIP-11355N DIP-9599N 0.33 1 1 Y
DIP-11355N DIP-31865N 0.33 1 1 Y
DIP-11355N DIP-11551N 0.33 1 1 Y
DIP-11350N DIP-6855N 0.33 1 1 Y
DIP-11322N DIP-47904N 0.33 1 1 Y
DIP-11322N DIP-47838N 0.33 1 1 Y
DIP-11322N DIP-29109N 0.33 1 1 Y
DIP-11322N DIP-10795N 0.33 1 1 Y
DIP-11322N DIP-10787N 0.33 1 1 Y
DIP-11322N DIP-10043N 0.33 1 1 Y
DIP-11320N DIP-9678N 0.33 1 1 Y
DIP-11320N DIP-47922N 0.33 1 1 Y
DIP-11313N DIP-9147N 0.33 1 1 Y
DIP-11313N DIP-48151N 0.33 1 1 Y
DIP-11313N DIP-48040N 0.33 1 1 Y
DIP-11313N DIP-11585N 0.33 1 1 Y
DIP-11313N DIP-11465N 0.33 1 1 Y
DIP-11313N DIP-10160N 0.33 1 1 Y
DIP-11300N DIP-9670N 0.33 1 1 Y
DIP-11288N DIP-11585N 0.33 1 1 Y
DIP-11278N DIP-48251N 0.33 1 1 Y
DIP-11278N DIP-48151N 0.33 1 1 Y
DIP-11278N DIP-11465N 0.33 1 1 Y
DIP-11278N DIP-10408N 0.33 1 1 Y
DIP-11232N DIP-9110N 0.33 1 1 Y
DIP-11180N DIP-9182N 0.33 1 1 Y
DIP-11167N DIP-9485N 0.33 1 1 Y
DIP-11127N DIP-11912N 0.33 1 1 Y
DIP-11124N DIP-9557N 0.33 1 1 Y
DIP-11124N DIP-36214N 0.33 1 1 Y
DIP-11124N DIP-31867N 0.33 1 1 Y
DIP-11124N DIP-10465N 0.33 1 1 Y
DIP-11124N DIP-10375N 0.33 1 1 Y
DIP-11119N DIP-9074N 0.33 1 1 Y
DIP-11119N DIP-47961N 0.33 1 1 Y
DIP-11119N DIP-47829N 0.33 1 1 Y
DIP-11119N DIP-10878N 0.33 1 1 Y
DIP-11119N DIP-10792N 0.33 1 1 Y
DIP-11119N DIP-10671N 0.33 1 1 Y
DIP-11072N DIP-48040N 0.33 1 1 Y
DIP-11072N DIP-10160N 0.33 1 1 Y
DIP-11069N DIP-35806N 0.33 1 1 Y
DIP-11069N DIP-11585N 0.33 1 1 Y
DIP-11069N DIP-10788N 0.33 1 1 Y
DIP-11059N DIP-9801N 0.33 1 1 Y
DIP-11059N DIP-6866N 0.33 1 1 Y
DIP-11059N DIP-36228N 0.33 1 1 Y
DIP-11059N DIP-36204N 0.33 1 1 Y
DIP-11059N DIP-10446N 0.33 1 1 Y
DIP-11058N DIP-10084N 0.33 1 1 Y
DIP-11045N DIP-35839N 0.33 1 1 Y
DIP-11031N DIP-10640N 0.33 1 1 Y
DIP-11026N DIP-6851N 0.33 1 1 Y
DIP-11026N DIP-11024N 0.33 1 1 Y
DIP-11026N DIP-10535N 0.33 1 1 Y
DIP-11024N DIP-9181N 0.33 1 1 Y
DIP-11024N DIP-9056N 0.33 1 1 Y
DIP-11024N DIP-11921N 0.33 1 1 Y
DIP-11019N DIP-360N 0.33 1 1 Y
DIP-11016N DIP-9275N 0.33 1 1 Y
DIP-11016N DIP-35922N 0.33 1 1 Y
DIP-11016N DIP-11104N 0.33 1 1 Y
DIP-10983N DIP-47994N 0.33 1 1 Y
DIP-10939N DIP-10456N 0.33 1 1 Y
DIP-10920N DIP-9834N 0.33 1 1 Y
DIP-10920N DIP-9551N 0.33 1 1 Y
DIP-10920N DIP-9248N 0.33 1 1 Y
DIP-10920N DIP-9219N 0.33 1 1 Y
DIP-10920N DIP-31864N 0.33 1 1 Y
DIP-10920N DIP-12458N 0.33 1 1 Y
DIP-10906N DIP-9182N 0.33 1 1 Y
DIP-10906N DIP-48106N 0.33 1 1 Y
DIP-10904N DIP-9557N 0.33 1 1 Y
DIP-10904N DIP-31867N 0.33 1 1 Y
DIP-10904N DIP-10330N 0.33 1 1 Y
DIP-10904N DIP-10211N 0.33 1 1 Y
DIP-10903N DIP-9382N 0.33 1 1 Y
DIP-10903N DIP-48196N 0.33 1 1 Y
DIP-10903N DIP-47889N 0.33 1 1 Y
DIP-10903N DIP-36170N 0.33 1 1 Y
DIP-10903N DIP-36015N 0.33 1 1 Y
DIP-10903N DIP-35839N 0.33 1 1 Y
DIP-10903N DIP-12187N 0.33 1 1 Y
DIP-10903N DIP-10794N 0.33 1 1 Y
DIP-10890N DIP-9675N 0.33 1 1 Y
DIP-10890N DIP-10906N 0.33 1 1 Y
DIP-10885N DIP-9129N 0.33 1 1 Y
DIP-10885N DIP-48055N 0.33 1 1 Y
DIP-10885N DIP-28077N 0.33 1 1 Y
DIP-10878N DIP-9198N 0.33 1 1 Y
DIP-10878N DIP-10847N 0.33 1 1 Y
DIP-10849N DIP-36219N 0.33 1 1 Y
DIP-10849N DIP-10607N 0.33 1 1 Y
DIP-10848N DIP-9552N 0.33 1 1 Y
DIP-10848N DIP-31853N 0.33 1 1 Y
DIP-10848N DIP-29379N 0.33 1 1 Y
DIP-10848N DIP-11893N 0.33 1 1 Y
DIP-10848N DIP-10890N 0.33 1 1 Y
DIP-10847N DIP-47913N 0.33 1 1 Y
DIP-10847N DIP-12058N 0.33 1 1 Y
DIP-10847N DIP-10880N 0.33 1 1 Y
DIP-10847N DIP-10579N 0.33 1 1 Y
DIP-10846N DIP-10072N 0.33 1 1 Y
DIP-10838N DIP-9363N 0.33 1 1 Y
DIP-10838N DIP-29140N 0.33 1 1 Y
DIP-10838N DIP-10553N 0.33 1 1 Y
DIP-10826N DIP-9822N 0.33 1 1 Y
DIP-10826N DIP-10079N 0.33 1 1 Y
DIP-10825N DIP-10344N 0.33 1 1 Y
DIP-10815N DIP-48228N 0.33 1 1 Y
DIP-10809N DIP-360N 0.33 1 1 Y
DIP-10809N DIP-35907N 0.33 1 1 Y
DIP-10809N DIP-341N 0.33 1 1 Y
DIP-10807N DIP-6853N 0.33 1 1 Y
DIP-10807N DIP-36201N 0.33 1 1 Y
DIP-10807N DIP-10697N 0.33 1 1 Y
DIP-10804N DIP-11414N 0.33 1 1 Y
DIP-10794N DIP-9456N 0.33 1 1 Y
DIP-10794N DIP-48030N 0.33 1 1 Y
DIP-10794N DIP-10910N 0.33 1 1 Y
DIP-10794N DIP-10054N 0.33 1 1 Y
DIP-10793N DIP-9733N 0.33 1 1 Y
DIP-10793N DIP-35898N 0.33 1 1 Y
DIP-10792N DIP-9129N 0.33 1 1 Y
DIP-10792N DIP-6848N 0.33 1 1 Y
DIP-10792N DIP-48055N 0.33 1 1 Y
DIP-10790N DIP-9097N 0.33 1 1 Y
DIP-10790N DIP-48030N 0.33 1 1 Y
DIP-10790N DIP-36163N 0.33 1 1 Y
DIP-10790N DIP-12194N 0.33 1 1 Y
DIP-10790N DIP-11585N 0.33 1 1 Y
DIP-10790N DIP-10471N 0.33 1 1 Y
DIP-10790N DIP-10054N 0.33 1 1 Y
DIP-10789N DIP-9461N 0.33 1 1 Y
DIP-10789N DIP-9413N 0.33 1 1 Y
DIP-10789N DIP-9180N 0.33 1 1 Y
DIP-10789N DIP-9097N 0.33 1 1 Y
DIP-10789N DIP-6860N 0.33 1 1 Y
DIP-10789N DIP-48032N 0.33 1 1 Y
DIP-10789N DIP-36166N 0.33 1 1 Y
DIP-10789N DIP-36038N 0.33 1 1 Y
DIP-10789N DIP-35992N 0.33 1 1 Y
DIP-10789N DIP-31848N 0.33 1 1 Y
DIP-10789N DIP-10298N 0.33 1 1 Y
DIP-10788N DIP-9108N 0.33 1 1 Y
DIP-10787N DIP-9829N 0.33 1 1 Y
DIP-10787N DIP-9551N 0.33 1 1 Y
DIP-10787N DIP-614N 0.33 1 1 Y
DIP-10787N DIP-36037N 0.33 1 1 Y
DIP-10787N DIP-31864N 0.33 1 1 Y
DIP-10783N DIP-9314N 0.33 1 1 Y
DIP-10783N DIP-726N 0.33 1 1 Y
DIP-10783N DIP-48178N 0.33 1 1 Y
DIP-10777N DIP-10456N 0.33 1 1 Y
DIP-10775N DIP-10666N 0.33 1 1 Y
DIP-10757N DIP-9241N 0.33 1 1 Y
DIP-10757N DIP-6881N 0.33 1 1 Y
DIP-10757N DIP-35823N 0.33 1 1 Y
DIP-10750N DIP-47846N 0.33 1 1 Y
DIP-10750N DIP-10761N 0.33 1 1 Y
DIP-10746N DIP-9907N 0.33 1 1 Y
DIP-10745N DIP-9216N 0.33 1 1 Y
DIP-10745N DIP-11320N 0.33 1 1 Y
DIP-10740N DIP-12830N 0.33 1 1 Y
DIP-10740N DIP-10435N 0.33 1 1 Y
DIP-10738N DIP-31830N 0.33 1 1 Y
DIP-10738N DIP-28063N 0.33 1 1 Y
DIP-10738N DIP-10629N 0.33 1 1 Y
DIP-10738N DIP-10508N 0.33 1 1 Y
DIP-10737N DIP-9385N 0.33 1 1 Y
DIP-10711N DIP-35854N 0.33 1 1 Y
DIP-10711N DIP-12048N 0.33 1 1 Y
DIP-10708N DIP-10084N 0.33 1 1 Y
DIP-10697N DIP-48251N 0.33 1 1 Y
DIP-10522N DIP-47837N 0.33 1 1 Y
DIP-10440N DIP-10441N 0.33 1 1 Y
DIP-10183N DIP-11800N 0.33 1 1 Y
DIP-10181N DIP-10773N 0.33 1 1 Y
DIP-10164N DIP-9948N 0.33 1 1 Y
DIP-10164N DIP-9456N 0.33 1 1 Y
DIP-10164N DIP-48014N 0.33 1 1 Y
DIP-10164N DIP-11585N 0.33 1 1 Y
DIP-10140N DIP-35847N 0.33 1 1 Y
DIP-10138N DIP-11800N 0.33 1 1 Y
DIP-10138N DIP-10624N 0.33 1 1 Y
DIP-10137N DIP-9875N 0.33 1 1 Y
DIP-10137N DIP-9382N 0.33 1 1 Y
DIP-10137N DIP-9056N 0.33 1 1 Y
DIP-10137N DIP-36170N 0.33 1 1 Y
DIP-10137N DIP-35931N 0.33 1 1 Y
DIP-10137N DIP-11086N 0.33 1 1 Y
DIP-10137N DIP-10849N 0.33 1 1 Y
DIP-10137N DIP-10617N 0.33 1 1 Y
DIP-10137N DIP-10565N 0.33 1 1 Y
DIP-10136N DIP-12716N 0.33 1 1 Y
DIP-10128N DIP-35898N 0.33 1 1 Y
DIP-10128N DIP-10847N 0.33 1 1 Y
DIP-10126N DIP-9551N 0.33 1 1 Y
DIP-10126N DIP-31864N 0.33 1 1 Y
DIP-10122N DIP-9682N 0.33 1 1 Y
DIP-10122N DIP-9243N 0.33 1 1 Y
DIP-10122N DIP-28077N 0.33 1 1 Y
DIP-10119N DIP-48103N 0.33 1 1 Y
DIP-10119N DIP-11892N 0.33 1 1 Y
DIP-10119N DIP-10550N 0.33 1 1 Y
DIP-10110N DIP-10690N 0.33 1 1 Y
DIP-10088N DIP-12119N 0.33 1 1 Y
DIP-10079N DIP-9318N 0.33 1 1 Y
DIP-10079N DIP-48054N 0.33 1 1 Y
DIP-10079N DIP-10165N 0.33 1 1 Y
DIP-10072N DIP-11094N 0.33 1 1 Y
DIP-10067N DIP-6122N 0.33 1 1 Y
DIP-10067N DIP-48161N 0.33 1 1 Y
DIP-10067N DIP-47956N 0.33 1 1 Y
DIP-10067N DIP-46203N 0.33 1 1 Y
DIP-10067N DIP-10775N 0.33 1 1 Y
DIP-10063N DIP-9712N 0.33 1 1 Y
DIP-10063N DIP-10019N 0.33 1 1 Y
DIP-10057N DIP-9179N 0.33 1 1 Y
DIP-10057N DIP-48008N 0.33 1 1 Y
DIP-10057N DIP-47897N 0.33 1 1 Y
DIP-10057N DIP-47854N 0.33 1 1 Y
DIP-10057N DIP-35840N 0.33 1 1 Y
DIP-10057N DIP-31869N 0.33 1 1 Y
DIP-10057N DIP-29140N 0.33 1 1 Y
DIP-10057N DIP-12356N 0.33 1 1 Y
DIP-10057N DIP-11167N 0.33 1 1 Y
DIP-10057N DIP-10553N 0.33 1 1 Y
DIP-10057N DIP-10248N 0.33 1 1 Y
DIP-10057N DIP-10183N 0.33 1 1 Y
DIP-10057N DIP-10006N 0.33 1 1 Y
DIP-10056N DIP-10321N 0.33 1 1 Y
DIP-10054N DIP-36211N 0.33 1 1 Y
DIP-10054N DIP-10136N 0.33 1 1 Y
DIP-10043N DIP-11769N 0.33 1 1 Y
DIP-10024N DIP-10449N 0.33 1 1 Y
DIP-10022N DIP-9337N 0.33 1 1 Y
DIP-10022N DIP-48161N 0.33 1 1 Y
DIP-10022N DIP-47834N 0.33 1 1 Y
DIP-10021N DIP-35799N 0.33 1 1 Y
DIP-10021N DIP-341N 0.33 1 1 Y
DIP-10021N DIP-10785N 0.33 1 1 Y
DIP-10021N DIP-10708N 0.33 1 1 Y
DIP-10019N DIP-47835N 0.33 1 1 Y
DIP-10019N DIP-12060N 0.33 1 1 Y
DIP-10010N DIP-9395N 0.33 1 1 Y
DIP-10008N DIP-9733N 0.33 1 1 Y
DIP-10008N DIP-9509N 0.33 1 1 Y
DIP-10008N DIP-48272N 0.33 1 1 Y
DIP-10007N DIP-12167N 0.33 1 1 Y
DIP-10006N DIP-10124N 0.33 1 1 Y
DIP-10006N DIP-10057N 0.33 1 1 Y
DIP-10004N DIP-9886N 0.33 1 1 Y
DIP-10004N DIP-35908N 0.33 1 1 Y
DIP-10004N DIP-28085N 0.33 1 1 Y
DIP-10004N DIP-10568N 0.33 1 1 Y
DIP-10003N DIP-48185N 0.33 1 1 Y
DIP-10003N DIP-11069N 0.33 1 1 Y
DIP-10003N DIP-10777N 0.33 1 1 Y
DIP-10003N DIP-10594N 0.33 1 1 Y
DIP-10003N DIP-10579N 0.33 1 1 Y
DIP-10001N DIP-48054N 0.33 1 1 Y
DIP-10001N DIP-10435N 0.33 1 1 Y
DIP-10001N DIP-10165N 0.33 1 1 Y
DIP-9998N DIP-48040N 0.32 1 1 Y
DIP-9998N DIP-10160N 0.32 1 1 Y
DIP-9994N DIP-9556N 0.32 1 1 Y
DIP-9994N DIP-9509N 0.32 1 1 Y
DIP-9994N DIP-48272N 0.32 1 1 Y
DIP-9994N DIP-48255N 0.32 1 1 Y
DIP-9979N DIP-48142N 0.32 1 1 Y
DIP-9979N DIP-12502N 0.32 1 1 Y
DIP-9977N DIP-31841N 0.32 1 1 Y
DIP-9977N DIP-11766N 0.32 1 1 Y
DIP-9966N DIP-48106N 0.32 1 1 Y
DIP-9960N DIP-9854N 0.32 1 1 Y
DIP-9960N DIP-47861N 0.32 1 1 Y
DIP-9960N DIP-28077N 0.32 1 1 Y
DIP-9948N DIP-35931N 0.32 1 1 Y
DIP-9948N DIP-10617N 0.32 1 1 Y
DIP-9932N DIP-9509N 0.32 1 1 Y
DIP-9932N DIP-9250N 0.32 1 1 Y
DIP-9932N DIP-513N 0.32 1 1 Y
DIP-9932N DIP-48272N 0.32 1 1 Y
DIP-9932N DIP-48240N 0.32 1 1 Y
DIP-9913N DIP-9521N 0.32 1 1 Y
DIP-9913N DIP-36207N 0.32 1 1 Y
DIP-9913N DIP-35903N 0.32 1 1 Y
DIP-9913N DIP-35784N 0.32 1 1 Y
DIP-9913N DIP-12870N 0.32 1 1 Y
DIP-9913N DIP-10826N 0.32 1 1 Y
DIP-9913N DIP-10242N 0.32 1 1 Y
DIP-9902N DIP-10460N 0.32 1 1 Y
DIP-9901N DIP-6870N 0.32 1 1 Y
DIP-9901N DIP-47849N 0.32 1 1 Y
DIP-9901N DIP-10003N 0.32 1 1 Y
DIP-9899N DIP-35898N 0.32 1 1 Y
DIP-9891N DIP-11414N 0.32 1 1 Y
DIP-9891N DIP-10690N 0.32 1 1 Y
DIP-9887N DIP-6070N 0.32 1 1 Y
DIP-9887N DIP-48274N 0.32 1 1 Y
DIP-9887N DIP-35089N 0.32 1 1 Y
DIP-9887N DIP-29868N 0.32 1 1 Y
DIP-9887N DIP-12276N 0.32 1 1 Y
DIP-9887N DIP-10143N 0.32 1 1 Y
DIP-9887N DIP-10088N 0.32 1 1 Y
DIP-9886N DIP-9624N 0.32 1 1 Y
DIP-9886N DIP-31854N 0.32 1 1 Y
DIP-9886N DIP-10675N 0.32 1 1 Y
DIP-9879N DIP-35887N 0.32 1 1 Y
DIP-9879N DIP-12675N 0.32 1 1 Y
DIP-9879N DIP-10193N 0.32 1 1 Y
DIP-9879N DIP-10079N 0.32 1 1 Y
DIP-9862N DIP-9147N 0.32 1 1 Y
DIP-9862N DIP-9132N 0.32 1 1 Y
DIP-9862N DIP-47854N 0.32 1 1 Y
DIP-9862N DIP-36035N 0.32 1 1 Y
DIP-9862N DIP-31841N 0.32 1 1 Y
DIP-9862N DIP-11766N 0.32 1 1 Y
DIP-9862N DIP-10183N 0.32 1 1 Y
DIP-9854N DIP-9801N 0.32 1 1 Y
DIP-9854N DIP-48234N 0.32 1 1 Y
DIP-9854N DIP-36204N 0.32 1 1 Y
DIP-9854N DIP-31841N 0.32 1 1 Y
DIP-9854N DIP-12951N 0.32 1 1 Y
DIP-9854N DIP-11766N 0.32 1 1 Y
DIP-9854N DIP-10056N 0.32 1 1 Y
DIP-9852N DIP-9036N 0.32 1 1 Y
DIP-9852N DIP-6878N 0.32 1 1 Y
DIP-9852N DIP-48244N 0.32 1 1 Y
DIP-9852N DIP-47859N 0.32 1 1 Y
DIP-9852N DIP-35878N 0.32 1 1 Y
DIP-9852N DIP-11397N 0.32 1 1 Y
DIP-9852N DIP-10535N 0.32 1 1 Y
DIP-9852N DIP-10004N 0.32 1 1 Y
DIP-9841N DIP-11548N 0.32 1 1 Y
DIP-9840N DIP-6853N 0.32 1 1 Y
DIP-9840N DIP-36201N 0.32 1 1 Y
DIP-9840N DIP-35852N 0.32 1 1 Y
DIP-9840N DIP-10497N 0.32 1 1 Y
DIP-9834N DIP-29868N 0.32 1 1 Y
DIP-9834N DIP-10330N 0.32 1 1 Y
DIP-9834N DIP-10088N 0.32 1 1 Y
DIP-9829N DIP-47966N 0.32 1 1 Y
DIP-9829N DIP-10331N 0.32 1 1 Y
DIP-9828N DIP-9841N 0.32 1 1 Y
DIP-9828N DIP-48148N 0.32 1 1 Y
DIP-9828N DIP-35860N 0.32 1 1 Y
DIP-9828N DIP-10747N 0.32 1 1 Y
DIP-9825N DIP-12355N 0.32 1 1 Y
DIP-9819N DIP-35922N 0.32 1 1 Y
DIP-9819N DIP-11804N 0.32 1 1 Y
DIP-9819N DIP-11104N 0.32 1 1 Y
DIP-9810N DIP-9825N 0.32 1 1 Y
DIP-9801N DIP-12326N 0.32 1 1 Y
DIP-9801N DIP-11669N 0.32 1 1 Y
DIP-9801N DIP-10460N 0.32 1 1 Y
DIP-9798N DIP-341N 0.32 1 1 Y
DIP-9798N DIP-11058N 0.32 1 1 Y
DIP-9798N DIP-10408N 0.32 1 1 Y
DIP-9791N DIP-47897N 0.32 1 1 Y
DIP-9791N DIP-12327N 0.32 1 1 Y
DIP-9791N DIP-10330N 0.32 1 1 Y
DIP-9791N DIP-10313N 0.32 1 1 Y
DIP-9787N DIP-12035N 0.32 1 1 Y
DIP-9786N DIP-9109N 0.32 1 1 Y
DIP-9776N DIP-48264N 0.32 1 1 Y
DIP-9776N DIP-11127N 0.32 1 1 Y
DIP-9776N DIP-10885N 0.32 1 1 Y
DIP-9776N DIP-10532N 0.32 1 1 Y
DIP-9775N DIP-9109N 0.32 1 1 Y
DIP-9775N DIP-47838N 0.32 1 1 Y
DIP-9775N DIP-10787N 0.32 1 1 Y
DIP-9775N DIP-10063N 0.32 1 1 Y
DIP-9767N DIP-9509N 0.32 1 1 Y
DIP-9767N DIP-48272N 0.32 1 1 Y
DIP-9767N DIP-46203N 0.32 1 1 Y
DIP-9767N DIP-11434N 0.32 1 1 Y
DIP-9767N DIP-10775N 0.32 1 1 Y
DIP-9750N DIP-9552N 0.32 1 1 Y
DIP-9750N DIP-29379N 0.32 1 1 Y
DIP-9750N DIP-10433N 0.32 1 1 Y
DIP-9742N DIP-9899N 0.32 1 1 Y
DIP-9742N DIP-36219N 0.32 1 1 Y
DIP-9742N DIP-10607N 0.32 1 1 Y
DIP-9740N DIP-11953N 0.32 1 1 Y
DIP-9740N DIP-10344N 0.32 1 1 Y
DIP-9735N DIP-12282N 0.32 1 1 Y
DIP-9735N DIP-11953N 0.32 1 1 Y
DIP-9734N DIP-11320N 0.32 1 1 Y
DIP-9733N DIP-35792N 0.32 1 1 Y
DIP-9733N DIP-10006N 0.32 1 1 Y
DIP-9731N DIP-35907N 0.32 1 1 Y
DIP-9731N DIP-10777N 0.32 1 1 Y
DIP-9729N DIP-48151N 0.32 1 1 Y
DIP-9729N DIP-11465N 0.32 1 1 Y
DIP-9726N DIP-9798N 0.32 1 1 Y
DIP-9726N DIP-9201N 0.32 1 1 Y
DIP-9726N DIP-35903N 0.32 1 1 Y
DIP-9726N DIP-31853N 0.32 1 1 Y
DIP-9726N DIP-10890N 0.32 1 1 Y
DIP-9726N DIP-10681N 0.32 1 1 Y
DIP-9725N DIP-9129N 0.32 1 1 Y
DIP-9725N DIP-48055N 0.32 1 1 Y
DIP-9724N DIP-9359N 0.32 1 1 Y
DIP-9724N DIP-29868N 0.32 1 1 Y
DIP-9724N DIP-12830N 0.32 1 1 Y
DIP-9724N DIP-12656N 0.32 1 1 Y
DIP-9724N DIP-10088N 0.32 1 1 Y
DIP-9719N DIP-29797N 0.32 1 1 Y
DIP-9717N DIP-9323N 0.32 1 1 Y
DIP-9717N DIP-10675N 0.32 1 1 Y
DIP-9713N DIP-10919N 0.32 1 1 Y
DIP-9713N DIP-10435N 0.32 1 1 Y
DIP-9710N DIP-9248N 0.32 1 1 Y
DIP-9710N DIP-12853N 0.32 1 1 Y
DIP-9701N DIP-48190N 0.32 1 1 Y
DIP-9690N DIP-9682N 0.32 1 1 Y
DIP-9690N DIP-48251N 0.32 1 1 Y
DIP-9377N DIP-35854N 0.32 1 1 Y
DIP-9377N DIP-12048N 0.32 1 1 Y
DIP-9362N DIP-48160N 0.32 1 1 Y
DIP-9339N DIP-6846N 0.32 1 1 Y
DIP-9339N DIP-10232N 0.32 1 1 Y
DIP-9334N DIP-12035N 0.32 1 1 Y
DIP-9328N DIP-47859N 0.32 1 1 Y
DIP-9324N DIP-48063N 0.32 1 1 Y
DIP-9318N DIP-35839N 0.32 1 1 Y
DIP-9318N DIP-31853N 0.32 1 1 Y
DIP-9318N DIP-10890N 0.32 1 1 Y
DIP-9314N DIP-9801N 0.32 1 1 Y
DIP-9314N DIP-36204N 0.32 1 1 Y
DIP-9198N DIP-6070N 0.32 1 1 Y
DIP-9198N DIP-35089N 0.32 1 1 Y
DIP-9182N DIP-726N 0.32 1 1 Y
DIP-9182N DIP-10917N 0.32 1 1 Y
DIP-9181N DIP-47874N 0.32 1 1 Y
DIP-9181N DIP-12595N 0.32 1 1 Y
DIP-9181N DIP-10211N 0.32 1 1 Y
DIP-9179N DIP-9679N 0.32 1 1 Y
DIP-9179N DIP-6871N 0.32 1 1 Y
DIP-9179N DIP-48008N 0.32 1 1 Y
DIP-9179N DIP-10066N 0.32 1 1 Y
DIP-9177N DIP-9841N 0.32 1 1 Y
DIP-9177N DIP-48257N 0.32 1 1 Y
DIP-9177N DIP-48148N 0.32 1 1 Y
DIP-9177N DIP-360N 0.32 1 1 Y
DIP-9177N DIP-11596N 0.32 1 1 Y
DIP-9177N DIP-10209N 0.32 1 1 Y
DIP-9167N DIP-9671N 0.32 1 1 Y
DIP-9167N DIP-29140N 0.32 1 1 Y
DIP-9167N DIP-10553N 0.32 1 1 Y
DIP-9155N DIP-10056N 0.32 1 1 Y
DIP-9154N DIP-36027N 0.32 1 1 Y
DIP-9154N DIP-35799N 0.32 1 1 Y
DIP-9154N DIP-12200N 0.32 1 1 Y
DIP-9154N DIP-10785N 0.32 1 1 Y
DIP-9150N DIP-9676N 0.32 1 1 Y
DIP-9147N DIP-11320N 0.32 1 1 Y
DIP-9147N DIP-10666N 0.32 1 1 Y
DIP-9143N DIP-9485N 0.32 1 1 Y
DIP-9143N DIP-6878N 0.32 1 1 Y
DIP-9142N DIP-9377N 0.32 1 1 Y
DIP-9142N DIP-11095N 0.32 1 1 Y
DIP-9142N DIP-11024N 0.32 1 1 Y
DIP-9132N DIP-11355N 0.32 1 1 Y
DIP-9129N DIP-9498N 0.32 1 1 Y
DIP-9129N DIP-9201N 0.32 1 1 Y
DIP-9122N DIP-12946N 0.32 1 1 Y
DIP-9122N DIP-12395N 0.32 1 1 Y
DIP-9119N DIP-9373N 0.32 1 1 Y
DIP-9119N DIP-567N 0.32 1 1 Y
DIP-9119N DIP-47828N 0.32 1 1 Y
DIP-9110N DIP-513N 0.32 1 1 Y
DIP-9110N DIP-48262N 0.32 1 1 Y
DIP-9110N DIP-35952N 0.32 1 1 Y
DIP-9110N DIP-2901N 0.32 1 1 Y
DIP-9110N DIP-11953N 0.32 1 1 Y
DIP-9110N DIP-10868N 0.32 1 1 Y
DIP-9110N DIP-10816N 0.32 1 1 Y
DIP-9109N DIP-9147N 0.32 1 1 Y
DIP-9109N DIP-48167N 0.32 1 1 Y
DIP-9109N DIP-11782N 0.32 1 1 Y
DIP-9109N DIP-10293N 0.32 1 1 Y
DIP-9108N DIP-9728N 0.32 1 1 Y
DIP-9108N DIP-9241N 0.32 1 1 Y
DIP-9108N DIP-35860N 0.32 1 1 Y
DIP-9108N DIP-35825N 0.32 1 1 Y
DIP-9108N DIP-11915N 0.32 1 1 Y
DIP-9108N DIP-10747N 0.32 1 1 Y
DIP-9108N DIP-10128N 0.32 1 1 Y
DIP-9107N DIP-12656N 0.32 1 1 Y
DIP-9107N DIP-11754N 0.32 1 1 Y
DIP-9097N DIP-9948N 0.32 1 1 Y
DIP-9097N DIP-48014N 0.32 1 1 Y
DIP-9097N DIP-31830N 0.32 1 1 Y
DIP-9097N DIP-11769N 0.32 1 1 Y
DIP-9097N DIP-10629N 0.32 1 1 Y
DIP-9093N DIP-9960N 0.32 1 1 Y
DIP-9090N DIP-11687N 0.32 1 1 Y
DIP-9064N DIP-36227N 0.32 1 1 Y
DIP-9064N DIP-11970N 0.32 1 1 Y
DIP-9064N DIP-11063N 0.32 1 1 Y
DIP-9064N DIP-10919N 0.32 1 1 Y
DIP-9056N DIP-31849N 0.32 1 1 Y
DIP-9056N DIP-11019N 0.32 1 1 Y
DIP-9040N DIP-31849N 0.32 1 1 Y
DIP-9040N DIP-11019N 0.32 1 1 Y
DIP-9036N DIP-10777N 0.32 1 1 Y
DIP-9036N DIP-10603N 0.32 1 1 Y
DIP-9035N DIP-11769N 0.32 1 1 Y
DIP-9035N DIP-10708N 0.32 1 1 Y
DIP-9034N DIP-9998N 0.32 1 1 Y
DIP-9034N DIP-9948N 0.32 1 1 Y
DIP-9034N DIP-48014N 0.32 1 1 Y
DIP-9034N DIP-10459N 0.32 1 1 Y
DIP-9033N DIP-9599N 0.32 1 1 Y
DIP-9033N DIP-31865N 0.32 1 1 Y
DIP-9033N DIP-12499N 0.32 1 1 Y
DIP-9027N DIP-48251N 0.32 1 1 Y
DIP-9027N DIP-11397N 0.32 1 1 Y
DIP-726N DIP-9488N 0.32 1 1 Y
DIP-726N DIP-9177N 0.32 1 1 Y
DIP-726N DIP-9035N 0.32 1 1 Y
DIP-6889N DIP-36178N 0.32 1 1 Y
DIP-6889N DIP-10644N 0.32 1 1 Y
DIP-6881N DIP-9948N 0.32 1 1 Y
DIP-6881N DIP-48014N 0.32 1 1 Y
DIP-6881N DIP-47831N 0.32 1 1 Y
DIP-6881N DIP-36212N 0.32 1 1 Y
DIP-6881N DIP-10137N 0.32 1 1 Y
DIP-6876N DIP-9733N 0.32 1 1 Y
DIP-6876N DIP-48240N 0.32 1 1 Y
DIP-6876N DIP-48149N 0.32 1 1 Y
DIP-6876N DIP-47952N 0.32 1 1 Y
DIP-6876N DIP-35977N 0.32 1 1 Y
DIP-6876N DIP-28063N 0.32 1 1 Y
DIP-6876N DIP-12808N 0.32 1 1 Y
DIP-6876N DIP-11410N 0.32 1 1 Y
DIP-6876N DIP-11034N 0.32 1 1 Y
DIP-6876N DIP-11016N 0.32 1 1 Y
DIP-6876N DIP-10793N 0.32 1 1 Y
DIP-6876N DIP-10568N 0.32 1 1 Y
DIP-6871N DIP-10330N 0.32 1 1 Y
DIP-6871N DIP-10240N 0.32 1 1 Y
DIP-6870N DIP-9551N 0.32 1 1 Y
DIP-6870N DIP-9318N 0.32 1 1 Y
DIP-6870N DIP-9078N 0.32 1 1 Y
DIP-6870N DIP-31864N 0.32 1 1 Y
DIP-6866N DIP-11929N 0.32 1 1 Y
DIP-6864N DIP-9198N 0.32 1 1 Y
DIP-6864N DIP-11119N 0.32 1 1 Y
DIP-6860N DIP-10124N 0.32 1 1 Y
DIP-6856N DIP-48135N 0.32 1 1 Y
DIP-6856N DIP-48048N 0.32 1 1 Y
DIP-6856N DIP-11313N 0.32 1 1 Y
DIP-6856N DIP-10731N 0.32 1 1 Y
DIP-6855N DIP-9729N 0.32 1 1 Y
DIP-6855N DIP-35871N 0.32 1 1 Y
DIP-6855N DIP-12716N 0.32 1 1 Y
DIP-6855N DIP-11043N 0.32 1 1 Y
DIP-6854N DIP-9108N 0.32 1 1 Y
DIP-6854N DIP-10640N 0.32 1 1 Y
DIP-6853N DIP-35972N 0.32 1 1 Y
DIP-6853N DIP-35842N 0.32 1 1 Y
DIP-6853N DIP-35840N 0.32 1 1 Y
DIP-6853N DIP-11167N 0.32 1 1 Y
DIP-6853N DIP-10760N 0.32 1 1 Y
DIP-6851N DIP-48264N 0.32 1 1 Y
DIP-6851N DIP-11119N 0.32 1 1 Y
DIP-6851N DIP-10878N 0.32 1 1 Y
DIP-6850N DIP-9669N 0.32 1 1 Y
DIP-6848N DIP-48274N 0.32 1 1 Y
DIP-6848N DIP-12276N 0.32 1 1 Y
DIP-6846N DIP-9902N 0.32 1 1 Y
DIP-6846N DIP-10334N 0.32 1 1 Y
DIP-6159N DIP-36232N 0.32 1 1 Y
DIP-6159N DIP-12602N 0.32 1 1 Y
DIP-6159N DIP-10461N 0.32 1 1 Y
DIP-6159N DIP-10219N 0.32 1 1 Y
DIP-614N DIP-10408N 0.32 1 1 Y
DIP-6122N DIP-9119N 0.32 1 1 Y
DIP-6070N DIP-9318N 0.32 1 1 Y
DIP-6070N DIP-10847N 0.32 1 1 Y
DIP-6070N DIP-10610N 0.32 1 1 Y
DIP-6052N DIP-9960N 0.32 1 1 Y
DIP-59619N DIP-11754N 0.32 1 1 Y
DIP-59619N DIP-11468N 0.32 1 1 Y
DIP-59302N DIP-9122N 0.32 1 1 Y
DIP-59302N DIP-59619N 0.32 1 1 Y
DIP-59302N DIP-35499N 0.32 1 1 Y
DIP-585N DIP-9822N 0.32 1 1 Y
DIP-585N DIP-48120N 0.32 1 1 Y
DIP-585N DIP-11347N 0.32 1 1 Y
DIP-585N DIP-10847N 0.32 1 1 Y
DIP-585N DIP-10334N 0.32 1 1 Y
DIP-48151N DIP-6846N 0.32 1 1 Y
DIP-48149N DIP-12282N 0.32 1 1 Y
DIP-48148N DIP-11548N 0.32 1 1 Y
DIP-48142N DIP-9373N 0.32 1 1 Y
DIP-48142N DIP-11347N 0.32 1 1 Y
DIP-48135N DIP-513N 0.32 1 1 Y
DIP-48135N DIP-36163N 0.32 1 1 Y
DIP-48135N DIP-10471N 0.32 1 1 Y
DIP-48120N DIP-10851N 0.32 1 1 Y
DIP-48119N DIP-9819N 0.32 1 1 Y
DIP-48115N DIP-9668N 0.32 1 1 Y
DIP-48115N DIP-9509N 0.32 1 1 Y
DIP-48115N DIP-9461N 0.32 1 1 Y
DIP-48115N DIP-48272N 0.32 1 1 Y
DIP-48115N DIP-36038N 0.32 1 1 Y
DIP-48115N DIP-12604N 0.32 1 1 Y
DIP-48113N DIP-48149N 0.32 1 1 Y
DIP-48113N DIP-11410N 0.32 1 1 Y
DIP-48110N DIP-29797N 0.32 1 1 Y
DIP-48106N DIP-35842N 0.32 1 1 Y
DIP-48106N DIP-10079N 0.32 1 1 Y
DIP-48103N DIP-31853N 0.32 1 1 Y
DIP-48103N DIP-10890N 0.32 1 1 Y
DIP-48089N DIP-11094N 0.32 1 1 Y
DIP-48089N DIP-10072N 0.32 1 1 Y
DIP-48085N DIP-9669N 0.32 1 1 Y
DIP-48085N DIP-9509N 0.32 1 1 Y
DIP-48076N DIP-2901N 0.32 1 1 Y
DIP-48074N DIP-59619N 0.32 1 1 Y
DIP-48071N DIP-9179N 0.32 1 1 Y
DIP-48071N DIP-48195N 0.32 1 1 Y
DIP-48055N DIP-9498N 0.32 1 1 Y
DIP-48055N DIP-9201N 0.32 1 1 Y
DIP-48054N DIP-9413N 0.32 1 1 Y
DIP-48054N DIP-9035N 0.32 1 1 Y
DIP-48054N DIP-48032N 0.32 1 1 Y
DIP-48054N DIP-47849N 0.32 1 1 Y
DIP-48054N DIP-35887N 0.32 1 1 Y
DIP-48054N DIP-12504N 0.32 1 1 Y
DIP-48054N DIP-12327N 0.32 1 1 Y
DIP-48054N DIP-11956N 0.32 1 1 Y
DIP-48054N DIP-11071N 0.32 1 1 Y
DIP-48054N DIP-10334N 0.32 1 1 Y
DIP-48054N DIP-10248N 0.32 1 1 Y
DIP-48054N DIP-10003N 0.32 1 1 Y
DIP-48051N DIP-12495N 0.32 1 1 Y
DIP-48049N DIP-2198N 0.32 1 1 Y
DIP-48048N DIP-46203N 0.32 1 1 Y
DIP-48048N DIP-10775N 0.32 1 1 Y
DIP-48046N DIP-48161N 0.32 1 1 Y
DIP-48043N DIP-10461N 0.32 1 1 Y
DIP-48036N DIP-48149N 0.32 1 1 Y
DIP-48036N DIP-11410N 0.32 1 1 Y
DIP-48030N DIP-9339N 0.32 1 1 Y
DIP-48030N DIP-48136N 0.32 1 1 Y
DIP-48030N DIP-47938N 0.32 1 1 Y
DIP-48030N DIP-35855N 0.32 1 1 Y
DIP-48030N DIP-28086N 0.32 1 1 Y
DIP-48030N DIP-10789N 0.32 1 1 Y
DIP-48030N DIP-10288N 0.32 1 1 Y
DIP-48030N DIP-10161N 0.32 1 1 Y
DIP-48025N DIP-11929N 0.32 1 1 Y
DIP-48019N DIP-48142N 0.32 1 1 Y
DIP-48019N DIP-12502N 0.32 1 1 Y
DIP-48014N DIP-35931N 0.32 1 1 Y
DIP-48014N DIP-10617N 0.32 1 1 Y
DIP-48008N DIP-10330N 0.32 1 1 Y
DIP-48008N DIP-10240N 0.32 1 1 Y
DIP-48007N DIP-9998N 0.32 1 1 Y
DIP-48007N DIP-9948N 0.32 1 1 Y
DIP-48007N DIP-48014N 0.32 1 1 Y
DIP-48007N DIP-10459N 0.32 1 1 Y
DIP-48006N DIP-9712N 0.32 1 1 Y
DIP-48006N DIP-35865N 0.32 1 1 Y
DIP-48006N DIP-12908N 0.32 1 1 Y
DIP-48006N DIP-10868N 0.32 1 1 Y
DIP-48006N DIP-10738N 0.32 1 1 Y
DIP-48006N DIP-10008N 0.32 1 1 Y
DIP-48001N DIP-6853N 0.32 1 1 Y
DIP-48001N DIP-47870N 0.32 1 1 Y
DIP-48001N DIP-39402N 0.32 1 1 Y
DIP-48001N DIP-36201N 0.32 1 1 Y
DIP-48001N DIP-10815N 0.32 1 1 Y
DIP-48001N DIP-10560N 0.32 1 1 Y
DIP-47998N DIP-12010N 0.32 1 1 Y
DIP-47998N DIP-11804N 0.32 1 1 Y
DIP-47993N DIP-48049N 0.32 1 1 Y
DIP-47993N DIP-11717N 0.32 1 1 Y
DIP-47991N DIP-9324N 0.32 1 1 Y
DIP-47991N DIP-12808N 0.32 1 1 Y
DIP-47991N DIP-12675N 0.32 1 1 Y
DIP-47988N DIP-9733N 0.32 1 1 Y
DIP-47966N DIP-9556N 0.32 1 1 Y
DIP-47966N DIP-48255N 0.32 1 1 Y
DIP-47966N DIP-47904N 0.32 1 1 Y
DIP-47966N DIP-47865N 0.32 1 1 Y
DIP-47966N DIP-10795N 0.32 1 1 Y
DIP-47966N DIP-10092N 0.32 1 1 Y
DIP-47940N DIP-9198N 0.32 1 1 Y
DIP-47935N DIP-9566N 0.32 1 1 Y
DIP-47935N DIP-9339N 0.32 1 1 Y
DIP-47935N DIP-47938N 0.32 1 1 Y
DIP-47935N DIP-35898N 0.32 1 1 Y
DIP-47935N DIP-31872N 0.32 1 1 Y
DIP-47927N DIP-9724N 0.32 1 1 Y
DIP-47927N DIP-47993N 0.32 1 1 Y
DIP-47927N DIP-11671N 0.32 1 1 Y
DIP-47917N DIP-9671N 0.32 1 1 Y
DIP-47917N DIP-29140N 0.32 1 1 Y
DIP-47917N DIP-10553N 0.32 1 1 Y
DIP-47916N DIP-9509N 0.32 1 1 Y
DIP-47916N DIP-48272N 0.32 1 1 Y
DIP-47916N DIP-46203N 0.32 1 1 Y
DIP-47916N DIP-11434N 0.32 1 1 Y
DIP-47916N DIP-10775N 0.32 1 1 Y
DIP-47907N DIP-11687N 0.32 1 1 Y
DIP-47906N DIP-10783N 0.32 1 1 Y
DIP-47904N DIP-47835N 0.32 1 1 Y
DIP-47897N DIP-35887N 0.32 1 1 Y
DIP-47890N DIP-48135N 0.32 1 1 Y
DIP-47890N DIP-48048N 0.32 1 1 Y
DIP-47890N DIP-11313N 0.32 1 1 Y
DIP-47890N DIP-10731N 0.32 1 1 Y
DIP-47889N DIP-10057N 0.32 1 1 Y
DIP-47873N DIP-10471N 0.32 1 1 Y
DIP-47870N DIP-6853N 0.32 1 1 Y
DIP-47870N DIP-48218N 0.32 1 1 Y
DIP-47870N DIP-48120N 0.32 1 1 Y
DIP-47870N DIP-36201N 0.32 1 1 Y
DIP-47870N DIP-10057N 0.32 1 1 Y
DIP-47869N DIP-11465N 0.32 1 1 Y
DIP-47864N DIP-36163N 0.32 1 1 Y
DIP-47864N DIP-10471N 0.32 1 1 Y
DIP-47862N DIP-11075N 0.32 1 1 Y
DIP-47862N DIP-10024N 0.32 1 1 Y
DIP-47861N DIP-9801N 0.32 1 1 Y
DIP-47861N DIP-48234N 0.32 1 1 Y
DIP-47861N DIP-36204N 0.32 1 1 Y
DIP-47861N DIP-12951N 0.32 1 1 Y
DIP-47861N DIP-11766N 0.32 1 1 Y
DIP-47861N DIP-10056N 0.32 1 1 Y
DIP-47859N DIP-47835N 0.32 1 1 Y
DIP-47857N DIP-35794N 0.32 1 1 Y
DIP-47851N DIP-36178N 0.32 1 1 Y
DIP-47851N DIP-11915N 0.32 1 1 Y
DIP-47851N DIP-10644N 0.32 1 1 Y
DIP-47849N DIP-9733N 0.32 1 1 Y
DIP-47849N DIP-9599N 0.32 1 1 Y
DIP-47849N DIP-47874N 0.32 1 1 Y
DIP-47849N DIP-31865N 0.32 1 1 Y
DIP-47849N DIP-12595N 0.32 1 1 Y
DIP-47849N DIP-10983N 0.32 1 1 Y
DIP-47843N DIP-48190N 0.32 1 1 Y
DIP-47842N DIP-48161N 0.32 1 1 Y
DIP-47838N DIP-9599N 0.32 1 1 Y
DIP-47838N DIP-48103N 0.32 1 1 Y
DIP-47838N DIP-35940N 0.32 1 1 Y
DIP-47838N DIP-31865N 0.32 1 1 Y
DIP-47838N DIP-10550N 0.32 1 1 Y
DIP-47838N DIP-10460N 0.32 1 1 Y
DIP-47838N DIP-10065N 0.32 1 1 Y
DIP-47838N DIP-10057N 0.32 1 1 Y
DIP-47837N DIP-9776N 0.32 1 1 Y
DIP-47837N DIP-31844N 0.32 1 1 Y
DIP-47835N DIP-11059N 0.32 1 1 Y
DIP-47833N DIP-9879N 0.32 1 1 Y
DIP-47833N DIP-47969N 0.32 1 1 Y
DIP-47833N DIP-36178N 0.32 1 1 Y
DIP-47833N DIP-35806N 0.32 1 1 Y
DIP-47833N DIP-29140N 0.32 1 1 Y
DIP-47833N DIP-12853N 0.32 1 1 Y
DIP-47833N DIP-10788N 0.32 1 1 Y
DIP-47833N DIP-10644N 0.32 1 1 Y
DIP-47833N DIP-10553N 0.32 1 1 Y
DIP-47833N DIP-10509N 0.32 1 1 Y
DIP-47833N DIP-10021N 0.32 1 1 Y
DIP-47831N DIP-47859N 0.32 1 1 Y
DIP-47831N DIP-35840N 0.32 1 1 Y
DIP-47831N DIP-11167N 0.32 1 1 Y
DIP-47831N DIP-10783N 0.32 1 1 Y
DIP-47829N DIP-12748N 0.32 1 1 Y
DIP-47829N DIP-10441N 0.32 1 1 Y
DIP-47828N DIP-9468N 0.32 1 1 Y
DIP-46203N DIP-10211N 0.32 1 1 Y
DIP-39402N DIP-11848N 0.32 1 1 Y
DIP-36229N DIP-9670N 0.32 1 1 Y
DIP-36229N DIP-9469N 0.32 1 1 Y
DIP-36228N DIP-11929N 0.32 1 1 Y
DIP-36227N DIP-9485N 0.32 1 1 Y
DIP-36219N DIP-11585N 0.32 1 1 Y
DIP-36216N DIP-48076N 0.32 1 1 Y
DIP-36214N DIP-9484N 0.32 1 1 Y
DIP-36214N DIP-48135N 0.32 1 1 Y
DIP-36214N DIP-47869N 0.32 1 1 Y
DIP-36214N DIP-11313N 0.32 1 1 Y
DIP-36214N DIP-11288N 0.32 1 1 Y
DIP-36214N DIP-10737N 0.32 1 1 Y
DIP-36213N DIP-9822N 0.32 1 1 Y
DIP-36213N DIP-48120N 0.32 1 1 Y
DIP-36213N DIP-11347N 0.32 1 1 Y
DIP-36213N DIP-10847N 0.32 1 1 Y
DIP-36213N DIP-10334N 0.32 1 1 Y
DIP-36212N DIP-9798N 0.32 1 1 Y
DIP-36212N DIP-9488N 0.32 1 1 Y
DIP-36212N DIP-9336N 0.32 1 1 Y
DIP-36212N DIP-47833N 0.32 1 1 Y
DIP-36212N DIP-360N 0.32 1 1 Y
DIP-36212N DIP-31856N 0.32 1 1 Y
DIP-36212N DIP-1079N 0.32 1 1 Y
DIP-36211N DIP-9749N 0.32 1 1 Y
DIP-36211N DIP-12786N 0.32 1 1 Y
DIP-36211N DIP-11893N 0.32 1 1 Y
DIP-36211N DIP-10066N 0.32 1 1 Y
DIP-36205N DIP-48025N 0.32 1 1 Y
DIP-36205N DIP-10339N 0.32 1 1 Y
DIP-36204N DIP-12326N 0.32 1 1 Y
DIP-36204N DIP-11669N 0.32 1 1 Y
DIP-36204N DIP-10460N 0.32 1 1 Y
DIP-36202N DIP-9798N 0.32 1 1 Y
DIP-36202N DIP-9201N 0.32 1 1 Y
DIP-36202N DIP-35903N 0.32 1 1 Y
DIP-36202N DIP-31853N 0.32 1 1 Y
DIP-36202N DIP-10890N 0.32 1 1 Y
DIP-36202N DIP-10826N 0.32 1 1 Y
DIP-36202N DIP-10681N 0.32 1 1 Y
DIP-36201N DIP-35972N 0.32 1 1 Y
DIP-36201N DIP-35842N 0.32 1 1 Y
DIP-36201N DIP-35840N 0.32 1 1 Y
DIP-36201N DIP-11167N 0.32 1 1 Y
DIP-36201N DIP-10760N 0.32 1 1 Y
DIP-36200N DIP-9323N 0.32 1 1 Y
DIP-36200N DIP-10675N 0.32 1 1 Y
DIP-36195N DIP-6869N 0.32 1 1 Y
DIP-36178N DIP-10124N 0.32 1 1 Y
DIP-36163N DIP-9300N 0.32 1 1 Y
DIP-36163N DIP-9155N 0.32 1 1 Y
DIP-36163N DIP-6870N 0.32 1 1 Y
DIP-36163N DIP-48271N 0.32 1 1 Y
DIP-36163N DIP-48071N 0.32 1 1 Y
DIP-36163N DIP-47935N 0.32 1 1 Y
DIP-36163N DIP-11079N 0.32 1 1 Y
DIP-36163N DIP-10437N 0.32 1 1 Y
DIP-36163N DIP-10371N 0.32 1 1 Y
DIP-36044N DIP-48054N 0.32 1 1 Y
DIP-36044N DIP-10165N 0.32 1 1 Y
DIP-36044N DIP-10057N 0.32 1 1 Y
DIP-36040N DIP-12749N 0.32 1 1 Y
DIP-36037N DIP-10408N 0.32 1 1 Y
DIP-36035N DIP-11355N 0.32 1 1 Y
DIP-36030N DIP-35747N 0.32 1 1 Y
DIP-35787N DIP-36225N 0.32 1 1 Y
DIP-35499N DIP-12946N 0.32 1 1 Y
DIP-35499N DIP-12395N 0.32 1 1 Y
DIP-35412N DIP-10675N 0.32 1 1 Y
DIP-35089N DIP-9318N 0.32 1 1 Y
DIP-35089N DIP-10847N 0.32 1 1 Y
DIP-35089N DIP-10610N 0.32 1 1 Y
DIP-341N DIP-48142N 0.32 1 1 Y
DIP-341N DIP-48141N 0.32 1 1 Y
DIP-341N DIP-47866N 0.32 1 1 Y
DIP-341N DIP-35825N 0.32 1 1 Y
DIP-341N DIP-12786N 0.32 1 1 Y
DIP-341N DIP-12586N 0.32 1 1 Y
DIP-341N DIP-12502N 0.32 1 1 Y
DIP-341N DIP-11358N 0.32 1 1 Y
DIP-341N DIP-10807N 0.32 1 1 Y
DIP-341N DIP-10128N 0.32 1 1 Y
DIP-31872N DIP-10885N 0.32 1 1 Y
DIP-31872N DIP-10297N 0.32 1 1 Y
DIP-31870N DIP-10568N 0.32 1 1 Y
DIP-31867N DIP-48054N 0.32 1 1 Y
DIP-31867N DIP-10165N 0.32 1 1 Y
DIP-31865N DIP-48274N 0.32 1 1 Y
DIP-31865N DIP-47969N 0.32 1 1 Y
DIP-31865N DIP-12276N 0.32 1 1 Y
DIP-31865N DIP-11288N 0.32 1 1 Y
DIP-31865N DIP-11059N 0.32 1 1 Y
DIP-31865N DIP-10509N 0.32 1 1 Y
DIP-31865N DIP-10317N 0.32 1 1 Y
DIP-31864N DIP-9624N 0.32 1 1 Y
DIP-31864N DIP-35898N 0.32 1 1 Y
DIP-31864N DIP-31854N 0.32 1 1 Y
DIP-31864N DIP-10110N 0.32 1 1 Y
DIP-31861N DIP-9198N 0.32 1 1 Y
DIP-31861N DIP-11119N 0.32 1 1 Y
DIP-31856N DIP-9110N 0.32 1 1 Y
DIP-31856N DIP-35840N 0.32 1 1 Y
DIP-31856N DIP-11167N 0.32 1 1 Y
DIP-31853N DIP-9787N 0.32 1 1 Y
DIP-31853N DIP-48151N 0.32 1 1 Y
DIP-31853N DIP-47849N 0.32 1 1 Y
DIP-31853N DIP-35839N 0.32 1 1 Y
DIP-31853N DIP-12775N 0.32 1 1 Y
DIP-31853N DIP-11465N 0.32 1 1 Y
DIP-31853N DIP-10003N 0.32 1 1 Y
DIP-31849N DIP-10143N 0.32 1 1 Y
DIP-31849N DIP-10079N 0.32 1 1 Y
[truncated: 14,172,886 more chars]
